# Supplementary material for: The noncoding RNA CcnA modulates the master cell cycle regulators CtrA and GcrA in Caulobacter crescentus
Source: PLoS Biol. 2022 Feb 22;20(2):e3001528. doi: 10.1371/journal.pbio.3001528 (PMC8959179; doi:10.1371/journal.pbio.3001528)
Supplement: S1 Table — (XLSX) [file pbio.3001528.s001.xlsx]

## Sheet: Legend
Condition (compared with control samples):
1770D	C. crescentus strain expressing MS2-CcnA. RNA prepared and depleted (Materials and Methods)
1770ND	C. crescentus strain expressing MS2-CcnA. RNA prepared and non depleted (Materials and Methods)
1845D	C. crescentus strain expressing MS2-CcnA. RNA prepared and depleted (Materials and Methods)
1845ND	C. crescentus strain expressing MS2-CcnA. RNA prepared and non depleted (Materials and Methods)
MS94	C. crescentus strain expressing MS2-CcnA. RNA prepared and non depleted (Materials and Methods)
P1(1933ND)	C. crescentus strain expressing MS2-ctrA-5ÚTR-P1. RNA prepared and non depleted (Materials and Methods)
1933ND ncRNAs	ncRNAs of 1933ND
P2(1934ND)	C. crescentus strain expressing MS2-ctrA-5ÚTR-P2. RNA prepared and non depleted (Materials and Methods)
1934ND ncRNAs	ncRNAs of 1934ND
Values are calculated with respect to control conditions (see Materials and Methods)

## Sheet: 1770D
	dep l2ratio utr	dep l2ratio cds	dep l2ratio down	Max L2ratio	dep RPKM utr	dep RPKM cds	dep RPKM down	Annotation
CCNA_03587	8.19856	9.88497	NA	9.88497	49.6775	37.3827	0	entericidin B-like protein
CCNA_03724	7.92976	2.59514	9.7279	9.7279	41.2041	16.1359	85.886	hypothetical protein
CCNA_00244	NA	9.72027	0.869753	9.72027	2.82447	33.3456	35.6452	HAD superfamily hydrolase
CCNA_01027	6.7381	9.68238	0.533238	9.68238	17.9437	32.4801	266.693	acetyltransferase
CCNA_00156	-1.67181	NA	9.67531	9.67531	38.0473	9.43222	82.808	ArsR family transcriptional regulator
CCNA_00706	9.6474	1.9989	-0.233057	9.6474	135.907	25.7044	218.14	hypothetical protein
CCNA_02655	NA	2.40524	9.59173	9.59173	0	22.4534	78.1413	NTF2 enzyme family protein
CCNA_02335	8.41681	9.54842	1.32604	9.54842	57.8186	29.5965	50.2408	myo-inositol-1(or 4)-monophosphatase
CCNA_00632	NA	9.51444	6.68418	9.51444	1.8276	28.9066	10.3262	chemotaxis receiver domain-containing protein CheYII
CCNA_03021	2.32428	9.46064	NA	9.46064	78.753	27.8469	0	hypothetical protein
CCNA_03913	5.9474	9.44351	2.11552	9.44351	10.301	27.5179	65.8294	NA
CCNA_00996	0.916992	2.20204	9.40222	9.40222	40.7057	30.1315	68.5102	enoyl-CoA hydratase
CCNA_02620	0.380147	NA	9.37056	9.37056	16.2823	7.70778	67.0208	hypothetical protein
CCNA_03977	6.25543	9.33351	NA	9.33351	12.7932	25.4947	0	NA
CCNA_03725	9.32724	1.69438	0.917169	9.32724	108.825	14.7753	12.0141	ATP-dependent DNA ligase
CCNA_00962	7.67023	9.32632	7.1196	9.32632	34.3921	25.3679	13.9999	MarR family transcriptional regulator
CCNA_R0096	6.19887	9.30077	-0.863913	9.30077	12.2948	24.9218	12.8084	NA
CCNA_00225	3.94776	9.30077	NA	9.30077	10.4672	24.9218	10.1276	hypothetical protein
CCNA_01873	7.01426	9.30077	6.79009	9.30077	21.7651	24.9218	11.1205	magnesium and cobalt transport protein CorA
CCNA_03162	NA	NA	9.26431	9.26431	0	5.23944	62.2549	bifunctional ornithine acetyltransferase/N-acetylglutamate synthase
CCNA_00231	NA	NA	9.25509	9.25509	0	7.94832	61.8578	tRNA-specific adenosine deaminase
CCNA_02879	NA	9.23947	NA	9.23947	7.80884	23.8834	5.46096	genetic exchange related protein
CCNA_R0104	0.451944	1.52168	9.20091	9.20091	22.0974	33.6445	59.5741	NA
CCNA_01445	6.46183	9.18521	0.0272167	9.18521	14.787	23.0004	79.4321	hypothetical protein
CCNA_03896	1.53057	1.53314	9.16691	9.16691	45.3577	89.4097	58.184	NA
CCNA_02621	9.08604	0.773064	NA	9.08604	92.0446	50.9692	2.87941	CAAX amino terminal protease
CCNA_00833	6.84026	NA	9.06773	9.06773	19.2729	4.98437	54.3117	TrpR binding protein WrbA
CCNA_00734	0.625153	-0.391473	9.04918	9.04918	28.4109	27.7732	53.6167	GumN superfamily protein
CCNA_03208	9.04116	1.06351	-0.771554	9.04116	89.2201	23.2657	11.4184	hypothetical protein
CCNA_00295	9.03847	0.790394	0.192021	9.03847	89.054	45.744	116.964	phosphate transport system protein PhoU
CCNA_02778	9.03578	1.04804	-0.502983	9.03578	88.8878	21.1103	310.48	hypothetical protein
CCNA_00963	7.84629	-0.31012	8.9976	8.9976	38.8781	16.3755	51.7302	organic hydroperoxide resistance protein
CCNA_03889	NA	NA	8.98651	8.98651	0	2.29166	51.333	NA
CCNA_00430	1.40983	8.95206	NA	8.95206	41.7025	19.5623	4.0709	hypothetical protein
CCNA_02976	8.20336	8.93885	0.0646287	8.93885	49.8437	19.3836	8.34037	hypothetical protein
CCNA_03939	-2.46283	-1.40059	8.92098	8.92098	21.1005	11.3047	49.0493	NA
CCNA_03067	6.68418	8.90916	0.924465	8.90916	17.2791	18.9881	45.4749	MarR family transcriptional regulator
CCNA_02160	0.039229	8.90705	6.52455	8.90705	32.3984	18.9601	9.23398	hypothetical protein
CCNA_00987	6.07861	8.89587	6.47777	8.89587	11.2979	18.8135	8.93611	hypothetical protein
CCNA_02334	0.440044	0.270963	8.88259	8.88259	223.3	41.0958	47.7586	transcriptional regulator of stalk biogenesis staR
CCNA_02665	7.60642	0.114671	8.88259	8.88259	32.8968	14.8904	47.7586	flagellar basal body P-ring protein
CCNA_02889	8.88259	1.35225	1.20331	8.88259	79.916	68.2278	180.807	peptidyl-prolyl cis-trans isomerase
CCNA_03450	NA	8.86797	NA	8.86797	0	18.4524	0	hypothetical protein
CCNA_01350	8.86149	0.610377	3.68456	8.86149	78.753	65.3776	198.183	transposase
CCNA_01333	1.03074	1.76128	8.83389	8.83389	84.4019	46.0388	46.1699	hypothetical protein
CCNA_00294	NA	3.76478	8.82457	8.82457	0	49.2999	45.872	phosphate transporter ATP-binding protein
CCNA_02937	-0.356543	0.172394	8.82457	8.82457	286.767	163.627	45.872	hypothetical protein
CCNA_00166	8.81833	0.170123	2.01449	8.81833	76.4269	27.204	51.333	hypothetical protein
CCNA_01875	8.81833	1.7666	6.44572	8.81833	76.4269	27.2487	8.73753	short-chain specific acyl-CoA dehydrogenase
CCNA_01134	NA	8.80789	0.268338	8.80789	0	17.6981	17.4751	LuxR family transcriptional regulator
CCNA_01133	NA	1.34853	8.8026	8.8026	5.15051	24.3586	45.177	hypothetical protein
CCNA_03490	0.134025	8.79272	NA	8.79272	30.2385	17.5126	0	hypothetical protein
CCNA_00572	NA	NA	8.78669	8.78669	0	9.24772	44.6806	PTS system N-acetylglucosamine-specific transporter subunit IIBC
CCNA_00631	5.64266	8.78217	8.01415	8.78217	8.30728	17.3848	26.1133	chemotaxis protein CheW
CCNA_R0013	8.03584	8.77821	NA	8.77821	44.3609	17.3369	1.58864	small non-coding RNA
CCNA_03862	2.55075	8.76818	NA	8.76818	53.9727	17.2165	0	regulatory protein tenI
CCNA_03747	1.67529	0.945206	8.76737	8.76737	36.8843	23.1486	44.0848	glycosyltransferase
CCNA_03046	1.2684	8.76692	NA	8.76692	39.0442	17.2015	0.695031	TadE-like pilus assembly protein
CCNA_03905	8.70103	3.12158	3.64352	8.70103	70.4457	25.8733	12.8084	NA
CCNA_00157	8.69763	0.841967	-0.449227	8.69763	70.2796	64.3814	29.3899	glyoxalase family protein
CCNA_01981	NA	2.34833	8.69081	8.69081	0	11.3395	41.8012	DNA translocation competence protein ComA
CCNA_02228	8.13967	8.68686	NA	8.68686	47.6838	16.2708	0	NTF2 enzyme family protein
CCNA_03484	NA	8.68408	-0.685707	8.68408	0	16.2394	95.9143	hypothetical protein
CCNA_02184	NA	NA	8.68052	8.68052	0	2.85728	41.5033	competence damage-inducible protein CinA
CCNA_R0182	1.06114	8.67953	6.92408	8.67953	148.368	102.099	12.2127	NA
CCNA_02200	8.67362	-1.57895	NA	8.67362	69.1165	35.9559	5.0638	cytochrome c-family protein
CCNA_01744	-0.232731	0.752315	8.66668	8.66668	65.129	27.4745	41.1061	transcriptional regulator
CCNA_03107	0.597407	1.20972	8.66668	8.66668	337.109	36.7052	41.1061	cytidine deaminase
CCNA_03467	8.6386	NA	NA	8.6386	67.4551	7.87948	0	hypothetical protein
CCNA_03588	NA	0.841541	8.62793	8.62793	0	10.6327	40.0139	two-component sensor histidine kinase
CCNA_00783	1.73055	0.537815	8.62435	8.62435	91.2139	21.9973	39.9146	secreted protease precursor sapA
CCNA_03863	0.219811	0.73698	8.62435	8.62435	203.362	186.095	39.9146	hypothetical protein
CCNA_02832	NA	2.14451	8.60634	8.60634	7.47655	50.6489	39.4182	microsomal dipeptidase
CCNA_R0101	7.91813	8.60176	0.254846	8.60176	40.8718	15.3365	44.9784	NA
CCNA_02653	-0.0496217	NA	8.59907	8.59907	51.941	3.29522	39.2196	sensory transduction protein kinase
CCNA_01929	8.5881	0.984283	0.458219	8.5881	65.129	29.2293	29.1913	hypothetical protein
CCNA_03213	2.14863	1.94416	8.58443	8.58443	44.3609	16.6146	38.8224	polyhydroxyalkanoic acid system protein
CCNA_02263	7.32738	8.57891	NA	8.57891	27.0817	15.0949	0	protein glcG
CCNA_00213	NA	0.157131	8.56963	8.56963	0	13.9362	38.4253	ribosomal-protein-alanine acetyltransferase
CCNA_03329	-0.704535	8.56122	0.815913	8.56122	35.2228	14.9105	67.3187	hypothetical protein
CCNA_03273	6.15988	8.22753	8.55468	8.55468	11.9625	11.8234	38.0281	ECF-family RNA polymerase sigma factor
CCNA_02233	6.76433	8.53758	NA	8.53758	18.276	14.6675	0	signal peptidase I
CCNA_00588	6.77727	8.53503	-0.0714776	8.53503	18.4422	14.6416	11.9148	SapA domain-containing protein
CCNA_03341	0.665992	0.674631	8.52814	8.52814	467.035	191.424	37.3331	TolQ protein
CCNA_03697	1.46392	8.527	NA	8.527	41.8687	14.5601	7.64534	cyclase/dehydrase
CCNA_03187	8.52431	0.618677	2.12918	8.52431	62.3046	20.8466	67.8152	cysteine/acetylserine efflux protein
CCNA_01787	7.88265	8.50356	-0.894544	8.50356	39.8749	14.3247	35.6452	transposase
CCNA_00195	2.18609	1.12217	8.5011	8.5011	17.9437	81.0266	36.6381	isopropylmalate isomerase small subunit
CCNA_R0080	6.75128	8.4972	2.51162	8.4972	18.1099	14.2616	159.857	antisense sRNA
CCNA_01095	0.267113	0.597004	8.48542	8.48542	331.46	44.1012	36.2409	phenylalanyl-tRNA synthetase subunit beta
CCNA_01197	7.99212	8.48457	NA	8.48457	43.0317	14.1369	0	zinc finger protein
CCNA_R0107	1.52579	8.47402	NA	8.47402	21.2666	14.0337	0.595741	NA
CCNA_03691	8.46957	NA	NA	8.46957	59.9785	5.21686	0	bifunctional regulator KidO
CCNA_00214	7.50896	NA	8.46158	8.46158	30.7369	7.345	35.6452	TonB-dependent receptor
CCNA_01675	NA	3.27614	8.46158	8.46158	9.47029	13.5988	35.6452	outer membrane protein
CCNA_01980	8.45354	0.227014	NA	8.45354	59.3139	10.5788	0	methylisocitrate lyase
CCNA_02056	8.42505	8.44625	NA	8.44625	58.1509	13.7654	0	chaperone
CCNA_02541	8.43733	NA	-0.105107	8.43733	58.6494	6.59796	18.5673	MutT/nudix family phosphohydrolase
CCNA_03114	NA	8.43496	0.0364467	8.43496	0	13.6577	93.5313	hypothetical protein
CCNA_02713	1.26034	0.354845	8.41267	8.41267	149.199	67.3169	34.4537	holdfast attachment protein HfaD
CCNA_00540	8.40018	-0.0851978	0.197398	8.40018	57.1541	32.4012	143.276	coproporphyrinogen III oxidase
CCNA_02896	NA	8.38727	NA	8.38727	4.65207	13.2124	0	tryptophan halogenase
CCNA_02166	-0.331231	8.38663	7.30968	8.38663	13.4578	13.2064	15.9857	uracil DNA glycosylase superfamily protein
CCNA_03071	NA	8.38526	0.22655	8.38526	0	13.1939	69.9003	flagellin
CCNA_00927	NA	NA	8.37912	8.37912	0	0.891513	33.6594	hypothetical protein
CCNA_03084	6.39626	NA	8.37912	8.37912	14.1224	5.29011	33.6594	hypothetical protein
CCNA_03678	NA	1.79565	8.36633	8.36633	0	66.4185	33.3615	hypothetical protein
CCNA_00062	8.35775	0.0444151	0.0911239	8.35775	55.4926	127.475	93.7299	tryptophanyl-tRNA synthetase
CCNA_01824	-0.10888	0.935552	8.35775	8.35775	14.1224	36.5668	33.1629	hypothetical protein
CCNA_02978	0.234218	-0.659721	8.35343	8.35343	18.7744	17.8109	33.0636	two-component sensor histidine kinase
CCNA_03436	NA	8.34521	NA	8.34521	0	12.8316	0	CHASE sensor histidine kinase
CCNA_01354	8.34477	0.680905	-0.515612	8.34477	54.9942	27.6236	31.1771	myo-inositol 2-dehydrogenase IdhA
CCNA_03435	3.82047	0.523002	8.34042	8.34042	78.0884	20.4236	32.7657	peptidoglycan binding domain/FecR protein
CCNA_03443	8.34042	1.39321	-0.0288647	8.34042	54.828	45.561	134.538	hypothetical protein
CCNA_00617	8.33605	NA	NA	8.33605	54.6619	8.90406	0	arginine N-succinyltransferase subunit beta
CCNA_03892	8.32728	1.09203	1.55265	8.32728	54.3296	79.1316	21.1488	NA
CCNA_01676	8.32728	NA	-0.340426	8.32728	54.3296	5.44749	205.431	hypothetical protein
CCNA_02887	8.32728	NA	2.60743	8.32728	54.3296	7.29194	46.5671	hydrolase/acyltransferase family protein
CCNA_03693	-1.07912	-0.238872	8.32728	8.32728	30.7369	28.1854	32.4679	creatinine amidohydrolase family protein
CCNA_02908	8.31846	0.835967	-0.56217	8.31846	53.9973	42.9675	11.8155	HAD superfamily hydrolase
CCNA_01650	8.30958	NA	NA	8.30958	53.665	1.89881	0	copper/zinc superoxide dismutase
CCNA_03757	8.30512	NA	7.35353	8.30512	53.4989	6.42552	16.4822	citrate synthase 2
CCNA_00177	6.9124	8.30305	NA	8.30305	20.2698	12.4609	0	type II secretion pathway protein I
CCNA_03975	-0.907668	8.29362	-0.344317	8.29362	18.1099	12.3795	23.1346	NA
CCNA_00063	1.44694	0.813373	8.28715	8.28715	83.405	31.8419	31.5743	virulence factor MviN
CCNA_00630	NA	NA	8.27807	8.27807	7.3104	5.29928	31.3757	chemotaxis histidine kinase protein CheAII
CCNA_01902	8.27352	-0.951197	NA	8.27352	52.3358	16.7165	0	nickel-responsive regulator NikR
CCNA_01238	8.26436	NA	0.665572	8.26436	52.0035	9.53798	20.2552	EF-hand domain-containing protein
CCNA_01239	6.34505	NA	8.26436	8.26436	13.6239	6.77148	31.0778	two-component sensor histidine kinase
CCNA_01568	1.73262	0.123246	8.25514	8.25514	30.9031	27.9709	30.8792	Na(+)/H(+) antiporter
CCNA_00039	-1.04706	-0.649925	8.25051	8.25051	240.413	14.6938	30.7799	hypothetical protein
CCNA_02912	8.25051	1.78741	NA	8.25051	51.5051	25.0921	7.14889	prolyl 4-hydroxylase subunit alpha
CCNA_00643	7.44554	8.23289	7.21777	8.23289	29.4078	11.8675	14.9928	hypothetical protein
CCNA_01151	8.23183	NA	NA	8.23183	50.8405	5.82522	0	DeoR family transcriptional regulator
CCNA_02924	8.20688	NA	0.40517	8.20688	49.9658	6.87807	16.4822	hypothetical protein
CCNA_01768	0.848241	1.07914	8.19374	8.19374	258.024	119.05	29.5885	hypothetical protein
CCNA_01623	2.08156	-0.593083	8.18891	8.18891	40.8718	53.4633	29.4892	MutT/nudix family phosphohydrolase
CCNA_02988	NA	-1.78025	8.15957	8.15957	0	10.7536	28.8934	glyoxalase/bleomycin resistance protein
CCNA_03948	-0.191095	0.844143	8.13967	8.13967	48.8235	29.4367	28.4963	NA
CCNA_01822	8.13967	0.605631	NA	8.13967	47.6838	29.9309	0	melibiose carrier protein
CCNA_03083	8.13465	NA	NA	8.13465	47.5176	6.80474	0	hybrid sensor histidine kinase/receiver domain-containing protein
CCNA_00409	6.87678	8.1337	NA	8.1337	19.7713	11.0764	8.43966	hypothetical protein
CCNA_02938	8.12962	2.41757	-0.419354	8.12962	47.3515	19.2106	11.1205	outer membrane protein A
CCNA_R0100	-0.00119767	8.12081	NA	8.12081	29.0755	10.9775	1.68793	NA
CCNA_02481	2.28918	2.86328	8.11949	8.11949	53.9973	17.5828	28.0991	TonB-dependent receptor
CCNA_02480	8.1093	NA	NA	8.1093	46.6869	2.04277	0	benzaldehyde dehydrogenase
CCNA_00864	NA	8.10748	0.970032	8.10748	0	10.8762	163.531	xylose dehydrogenase xylB
CCNA_02805	0.0476232	-0.167451	8.10417	8.10417	378.646	1127.91	27.8012	hypothetical protein
CCNA_03308	NA	NA	8.10417	8.10417	1.59755	2.30048	27.8012	hypothetical protein
CCNA_00672	7.53204	8.07904	8.04121	8.07904	31.2354	10.6631	26.6098	hypothetical protein
CCNA_03328	4.62428	0.133705	8.07827	8.07827	51.0067	22.0022	27.3048	epimerase
CCNA_02947	NA	NA	8.07304	8.07304	0	3.39843	27.2055	spsG-like polysaccharide biosynthesis protein
CCNA_02806	8.06778	0.375635	NA	8.06778	45.3577	13.7784	7.74463	nickel-cobalt-cadmium resistaNce protein NccC
CCNA_02379	2.24532	0.909503	8.06251	8.06251	26.9156	8.98224	27.0069	hypothetical protein
CCNA_02957	8.06251	NA	NA	8.06251	45.1916	6.72821	0	ArsR family transcriptional regulator
CCNA_01758	8.0519	-0.128938	-1.29452	8.0519	44.8593	14.1771	14.7942	4-hydroxythreonine-4-phosphate dehydrogenase
CCNA_02269	NA	NA	8.04121	8.04121	0	2.93641	26.6098	L-aminopeptidase/D-esterase dmpA
CCNA_02714	8.04121	0.544634	-0.344345	8.04121	44.527	34.2658	55.5032	ABC transporter ATP-binding protein
CCNA_01917	8.03584	-0.251867	0.357492	8.03584	44.3609	19.5309	58.7798	alpha-methylacyl-CoA racemase
CCNA_02808	8.03584	NA	2.44436	8.03584	44.3609	5.08821	34.2551	hypothetical protein
CCNA_02789	8.03045	0.221688	0.836984	8.03045	44.1947	38.0948	48.1557	XRE family transcriptional regulator
CCNA_02275	NA	NA	8.02504	8.02504	0	6.24631	26.3119	hypothetical protein
CCNA_02654	8.02504	4.36257	NA	8.02504	44.0286	20.5704	0	hypothetical protein
CCNA_01458	0.116198	0.253179	8.0196	8.0196	142.885	85.0891	26.2126	hypothetical protein
CCNA_02883	NA	8.01848	NA	8.01848	0	10.2232	0	flavin-containing amine oxidase
CCNA_01602	0.34012	-0.0447917	8.00867	8.00867	143.882	88.8059	26.014	glutathione S-transferase
CCNA_03776	8.00867	0.661693	NA	8.00867	43.5301	19.6606	0	2-5 RNA ligase
CCNA_02165	7.97538	3.61156	-1.09055	7.97538	42.5333	72.7181	55.6025	esterase/lipase
CCNA_02722	7.97234	2.00122	3.11126	7.97234	42.4433	22.376	20.4538	hypothetical protein
CCNA_02954	7.96976	NA	NA	7.96976	42.3671	8.92155	2.68083	11-cis retinol dehydrogenase
CCNA_00926	7.96411	-0.436315	-1.0151	7.96411	42.201	12.6917	63.0492	acyl CoA thioesterase
CCNA_00088	7.95844	-0.505389	NA	7.95844	42.0348	58.6187	0	HerA helicase-like ATPase
CCNA_00931	-1.72301	-0.355658	7.95844	7.95844	128.43	39.589	25.1204	GTP cyclohydrolase II/3,4-dihydroxy-2-butanone-4-phosphate synthase
CCNA_01823	7.95844	NA	NA	7.95844	42.0348	0	0	hypothetical protein
CCNA_00671	7.95275	-0.113372	0.194717	7.95275	41.8687	145.472	16.4822	teichoic acid translocation permease TagG
CCNA_01987	-0.372981	2.60099	7.95275	7.95275	53.9973	25.6313	25.0211	UDP-2,3-diacylglucosamine pyrophosphatase
CCNA_02717	7.94704	NA	NA	7.94704	41.7025	1.76114	0	maltose/maltodextrin transport ATP-binding protein MalK
CCNA_02967	1.0748	NA	7.92976	7.92976	104.173	7.01965	24.624	PAS-family sensor histidine kinase
CCNA_02798	NA	NA	7.91813	7.91813	0	4.39363	24.4254	GntR family transcriptional regulator
CCNA_02748	0.179243	7.91432	3.01913	7.91432	19.439	9.50833	22.5389	hypothetical protein
CCNA_02262	0.171015	NA	7.91228	7.91228	47.0192	4.21097	24.3261	laminin G Domain protein
CCNA_02502	NA	-1.16223	7.91228	7.91228	3.15676	11.6774	24.3261	type IV secretory pathway VirB6 channel protein
CCNA_02680	NA	-0.437157	7.91228	7.91228	8.14113	34.6092	24.3261	hypothetical protein
CCNA_00816	7.9005	1.76476	0.123274	7.9005	40.3734	62.1748	12.4113	hypothetical protein
CCNA_02679	7.9005	NA	NA	7.9005	40.3734	5.22928	0	hypothetical protein
CCNA_00862	0.610776	0.933789	7.89458	7.89458	97.6936	38.2668	24.0282	dihydroxy-acid dehydratase
CCNA_03895	7.89458	NA	7.02515	7.89458	40.2072	5.35953	13.1063	NA
CCNA_02989	7.89458	NA	-0.204287	7.89458	40.2072	2.01945	28.1984	hypothetical protein
CCNA_03888	1.19807	NA	7.88863	7.88863	45.5239	2.90755	23.9289	NA
CCNA_01367	7.88863	0.188848	-0.495317	7.88863	40.0411	11.9714	260.438	nicotinate-nucleotide--dimethylbenzimidazole phosphoribosyltransferase
CCNA_00780	NA	NA	7.88265	7.88265	0	3.73693	23.8296	N-formylglutamate deformylase
CCNA_01743	7.88265	1.81605	5.95493	7.88265	39.8749	29.0139	12.6098	sterol desaturase family protein
CCNA_00621	7.87063	0.753329	0.19307	7.87063	39.5426	36.3275	91.8434	hypothetical protein
CCNA_01569	7.87063	NA	NA	7.87063	39.5426	3.99852	0	transcriptional regulator
CCNA_02637	-0.895708	-1.06305	7.87063	7.87063	417.191	109.489	23.6311	PAS-family sensor histidine kinase
CCNA_01764	7.86458	0.631074	NA	7.86458	39.3765	27.4572	0	DNA polymerase III subunit chi
CCNA_01407	0.887317	7.86281	NA	7.86281	21.9312	9.17344	0	hypothetical protein
CCNA_02935	NA	NA	7.85851	7.85851	5.81509	2.98296	23.4325	methyl-accepting chemotaxis protein
CCNA_03433	7.85241	NA	-2.49708	7.85241	39.0442	1.82355	13.5035	hypothetical protein
CCNA_02873	7.84629	1.13935	-0.818953	7.84629	38.8781	58.7002	34.7516	glyoxalase/bleomycin resistance protein
CCNA_03222	0.100738	-1.25691	7.84629	7.84629	28.2447	18.6247	23.2339	ring hydroxylating dioxygenase subunit alpha
CCNA_00898	0.502433	0.755959	7.84013	7.84013	106.195	11.6821	23.1346	ribosomal large subunit pseudouridine synthase F
CCNA_03149	7.84013	NA	NA	7.84013	38.7119	10.0778	6.25528	beta-glucosidase/beta-xylosidase
CCNA_03742	NA	7.83456	2.21018	7.83456	0	8.99477	45.872	hypothetical protein
CCNA_03404	0.826222	0.872221	7.83396	7.83396	256.084	128.909	23.0353	regulator of CtrA degradation rcdA
CCNA_03603	0.929288	NA	7.83396	7.83396	20.9343	7.93229	23.0353	beta-lactamase family protein
CCNA_01640	1.10563	NA	7.82775	7.82775	67.2889	6.88391	22.936	quinone oxidoreductase
CCNA_02370	7.82775	0.186902	0.361848	7.82775	38.3796	19.0383	35.5459	TonB-dependent maltose outer membrane transporter malA
CCNA_01833	NA	NA	7.81526	7.81526	0	5.07274	22.7374	glucosylceramidase
CCNA_02985	7.81526	NA	NA	7.81526	38.0473	3.12381	0	methyltransferase
CCNA_00703	7.79632	NA	0.494628	7.79632	37.5489	8.90925	20.7516	hypothetical protein
CCNA_03783	NA	NA	7.79632	7.79632	0	0.748403	22.4396	heme exporter protein B
CCNA_00293	NA	1.29093	7.78995	7.78995	4.48593	142.608	22.3403	phosphate transport system permease protein PstA
CCNA_01548	NA	-0.300343	7.78995	7.78995	6.14738	17.0453	22.3403	transporter
CCNA_02477	NA	NA	7.78995	7.78995	8.80571	0	22.3403	vanillate demethylase oxidoreductase subunit vanB
CCNA_00031	-0.47334	-0.217348	7.78356	7.78356	271.814	60.3404	22.241	toxin protein VapC
CCNA_00716	7.78356	1.29309	NA	7.78356	37.2166	33.5107	8.93611	hypothetical protein
CCNA_01828	0.703041	4.12766	7.78356	7.78356	34.226	17.9991	22.241	hypothetical protein
CCNA_02390	7.78356	NA	-0.602376	7.78356	37.2166	1.01223	661.868	phosphoglycolate phosphatase
CCNA_02236	7.77068	NA	NA	7.77068	36.8843	2.09057	6.55315	polysaccharide deacetylase family
CCNA_02900	7.77068	-0.134688	-1.11172	7.77068	36.8843	9.93838	20.2552	N-acyl-L-amino acid amidohydrolase
CCNA_00597	7.76419	NA	-0.503616	7.76419	36.7182	2.15815	10.9219	TonB-dependent receptor
CCNA_00100	7.75768	-0.0274624	NA	7.75768	36.552	74.3124	0	ribulose-phosphate 3-epimerase
CCNA_01211	0.660676	1.30564	7.75768	7.75768	126.603	30.9247	21.8438	hypothetical protein
CCNA_01931	7.75768	0.771276	NA	7.75768	36.552	29.2754	2.68083	TetR family transcriptional regulator
CCNA_03842	-0.55942	NA	7.75768	7.75768	31.8892	6.34865	21.8438	molybdopterin biosynthesis MoeB protein
CCNA_00481	7.75114	-2.107	-2.6482	7.75114	36.3859	44.2717	36.7374	transcriptional regulator
CCNA_02507	0.550059	NA	7.74457	7.74457	120.289	7.46331	21.6453	polyisoprenylphosphate hexose-1-phosphotransferase HfsE
CCNA_02865	7.74457	NA	NA	7.74457	36.2197	0.783705	0	phage protein
CCNA_03147	-0.501609	-0.210762	7.74457	7.74457	17.4453	14.3202	21.6453	hypothetical protein
CCNA_01228	6.84026	7.73398	NA	7.73398	19.2729	8.38639	0	pyrazinamidase/nicotinamidase
CCNA_03298	NA	NA	7.73133	7.73133	2.82447	3.65196	21.4467	TonB-dependent outer membrane receptor
CCNA_03546	0.0105811	NA	7.73133	7.73133	76.4269	5.06075	21.4467	rRNA large subunit methyltransferase
CCNA_03547	7.71797	-0.271941	0.230041	7.71797	35.5551	21.2874	161.247	M23 family peptidoglycan-specific endopeptidase
CCNA_00381	NA	NA	7.71125	7.71125	0	0.284821	21.1488	A/G-specific adenine glycosylase
CCNA_02473	0.595858	0.729451	7.71125	7.71125	100.352	11.291	21.1488	cobalt-zinc-cadmium resistance protein CzcA
CCNA_03772	6.93567	7.71023	NA	7.71023	20.602	8.24877	0	HIT1 protein
CCNA_00176	NA	NA	7.70449	7.70449	0	9.02188	21.0495	type II secretion pathway protein H
CCNA_00348	7.70449	1.11452	2.28656	7.70449	35.2228	66.1846	47.3614	chemoreceptor Y4FA
CCNA_02359	NA	0.0675001	7.70449	7.70449	0	46.0632	21.0495	hypothetical protein
CCNA_00480	0.560206	0.529534	7.6977	7.6977	82.5743	24.2695	20.9502	bacteriophage P4 integrase
CCNA_03623	7.69088	NA	6.85254	7.69088	34.8906	4.83558	11.6169	transcriptional regulator
CCNA_00748	0.963633	1.16837	7.68403	7.68403	1152.91	191.611	20.7516	ferrous iron transport protein A
CCNA_03765	0.629472	0.566053	7.68403	7.68403	113.976	33.0965	20.7516	MutT/nudix family phosphohydrolase
CCNA_00952	0.918259	NA	7.67714	7.67714	76.0946	8.34628	20.6524	flagellar assembly protein H
CCNA_02406	6.19887	NA	7.67714	7.67714	12.2948	0	20.6524	membrane lipoprotein
CCNA_03797	NA	0.0503161	7.67714	7.67714	0	14.0762	20.6524	hypothetical protein
CCNA_00861	7.67023	1.6003	-1.25758	7.67023	34.3921	49.198	106.141	hypothetical protein
CCNA_01841	7.67023	-0.267421	NA	7.67023	34.3921	21.1528	1.19148	isocitrate lyase
CCNA_00476	7.66327	NA	NA	7.66327	34.226	0.519205	0	hypothetical protein
CCNA_03160	7.66327	NA	NA	7.66327	34.226	3.96045	0	molybdopterin-guanine dinucleotide biosynthesis protein A
CCNA_02725	NA	1.00257	7.65629	7.65629	0	31.0925	20.3545	choline dehydrogenase
CCNA_02901	0.921785	NA	7.65629	7.65629	91.0477	6.01618	20.3545	methyl-accepting chemotaxis protein
CCNA_03847	7.65629	0.741086	0.624163	7.65629	34.0598	16.2369	10.4255	endonuclease III
CCNA_00932	7.63512	1.73687	NA	7.63512	33.5614	20.3366	8.24108	6,7-dimethyl-8-ribityllumazine synthase
CCNA_01581	-0.649664	-0.366599	7.63512	7.63512	223.3	79.6301	20.0566	hypothetical protein
CCNA_01583	1.80609	-0.219191	7.63512	7.63512	35.5551	163.608	20.0566	phosphate-binding protein
CCNA_03032	7.63512	NA	NA	7.63512	33.5614	0.836064	0	cytosol aminopeptidase
CCNA_03349	7.63512	2.81787	1.4448	7.63512	33.5614	28.3502	34.553	hypothetical protein
CCNA_01087	7.628	2.39254	2.13592	7.628	33.3952	61.6268	399.345	hypothetical protein
CCNA_00583	7.61365	NA	NA	7.61365	33.063	3.75285	0	hypothetical protein
CCNA_01579	7.61365	-0.300795	-1.27011	7.61365	33.063	34.5173	96.51	cell wall degradation protein
CCNA_01603	7.61365	-0.330953	-0.735486	7.61365	33.063	127.447	48.4536	aspartate aminotransferase
CCNA_03579	NA	NA	7.60642	7.60642	0	0	19.6594	hypothetical protein
CCNA_03102	0.840978	NA	7.59915	7.59915	23.0942	9.63308	19.5602	hypothetical protein
CCNA_00192	NA	NA	7.59185	7.59185	0	9.06108	19.4609	long-chain-fatty-acid--CoA ligase
CCNA_02185	-0.0565665	1.37055	7.59185	7.59185	70.6118	26.288	19.4609	acetolactate synthase 3 catalytic subunit
CCNA_00023	7.5845	NA	-0.840546	7.5845	32.3984	5.98723	10.8226	hypothetical protein
CCNA_01474	7.57713	1.49812	0.869438	7.57713	32.2322	67.3483	67.2194	cytochrome cbb3 oxidase maturation protein CcoS
CCNA_03167	0.746126	0.75116	7.57713	7.57713	199.707	73.6287	19.2623	hypothetical protein
CCNA_01550	7.56971	0.610226	-0.918267	7.56971	32.0661	49.1831	54.0138	sulfate adenylyltransferase subunit 2
CCNA_01486	7.56225	-0.215549	-0.372844	7.56225	31.8999	21.3968	13.007	hypothetical protein
CCNA_03252	7.56225	NA	NA	7.56225	31.8999	2.42023	0	transcriptional regulator
CCNA_00796	-0.656131	-0.112094	7.55476	7.55476	13.4578	12.6954	18.9644	oxygen sensory histidine kinase FixL
CCNA_01015	7.55476	-0.42155	1.24157	7.55476	31.7338	163.44	20.4538	multicopper oxidase PcoA
CCNA_02984	0.722136	4.21781	7.55476	7.55476	32.3984	15.941	18.9644	monosaccharide translocase
CCNA_00574	6.05755	4.05623	7.54723	7.54723	11.1317	23.2302	18.8651	alpha-N-acetylglucosaminidase
CCNA_03598	7.53204	NA	0.236425	7.53204	31.2354	5.79352	12.2127	two-component sensor histidine kinase divL
CCNA_00767	7.5167	0.391705	-0.142423	7.5167	30.9031	51.3096	42.099	hypothetical protein
CCNA_01949	NA	NA	7.49337	7.49337	0	5.89714	18.1701	bactofilin A BacA
CCNA_03362	1.56151	NA	7.49337	7.49337	13.6239	8.26112	18.1701	ECF-family RNA polymerase sigma factor
CCNA_03622	NA	0.373549	7.49337	7.49337	9.63644	25.883	18.1701	beta-lactamase repressor
CCNA_01069	7.48551	0.0630111	1.83547	7.48551	30.2385	119.596	137.318	methyltransferase
CCNA_03139	7.48551	NA	NA	7.48551	30.2385	9.11381	2.58154	dihydroxy-acid dehydratase
CCNA_02235	NA	1.33897	7.4776	7.4776	2.65833	8.25214	17.9715	secreted protein
CCNA_03668	-0.810056	1.90585	7.4776	7.4776	63.5291	59.8651	17.9715	hypothetical protein
CCNA_00057	NA	NA	7.46965	7.46965	3.15676	7.79787	17.8722	glycoprotease family protein
CCNA_00585	4.06816	2.46932	7.46965	7.46965	145.045	33.0167	17.8722	hypothetical protein
CCNA_02704	7.46965	0.504307	NA	7.46965	29.9062	46.5492	2.48225	malic enzyme
CCNA_02982	0.257978	3.27048	7.46965	7.46965	12.4609	10.6019	17.8722	porin
CCNA_00793	7.46166	NA	0.0575292	7.46166	29.74	2.14969	13.9006	phosphatidylglycerol glycosyltransferase
CCNA_02247	7.46166	NA	NA	7.46166	29.74	10.1372	9.92901	pantoate--beta-alanine ligase
CCNA_02504	1.21865	NA	7.45363	7.45363	37.715	5.81942	17.6736	type IV secretory pathway VirB10 channel protein
CCNA_02738	7.45363	2.26708	0.90216	7.45363	29.5739	8.6711	63.3471	granaticin polyketide synthase ketoacyl reductase 2
CCNA_03299	2.528	0.561607	7.44554	7.44554	163.653	26.4712	17.5744	outer membrane protein oprM
CCNA_00560	7.42102	NA	NA	7.42102	28.9093	6.36405	0	phosphohistidine phosphatase SixA
CCNA_00887	1.80312	0.709033	7.42102	7.42102	181.763	52.3626	17.2765	hypothetical protein
CCNA_02358	7.42102	1.20145	1.71047	7.42102	28.9093	40.6819	87.9711	FMN reductase
CCNA_02828	7.42102	-0.0250502	-0.360771	7.42102	28.9093	23.5507	19.163	transposase
CCNA_01901	7.41276	-0.721179	0.537147	7.41276	28.7432	23.0842	29.787	lipoprotein
CCNA_00688	7.39608	1.65921	1.01044	7.39608	28.4109	26.0624	62.4535	hypothetical protein
CCNA_00725	0.585261	NA	7.39608	7.39608	18.276	3.98449	16.9786	O6-methylguanine-DNA methyltransferase
CCNA_01694	-0.10215	1.23442	7.39608	7.39608	16.4484	8.55199	16.9786	7 beta-(4-carboxybutanamido)cephalosporanic acid acylase
CCNA_03627	7.37921	NA	-0.662531	7.37921	28.0786	4.44343	21.3474	ATP phosphoribosyltransferase regulatory subunit
CCNA_00104	7.3782	NA	0.88972	7.3782	28.0588	1.45555	30.5814	orotidine 5-phosphate decarboxylase
CCNA_R0197	7.3707	NA	1.20596	7.3707	27.9124	6.94366	60.0705	NA
CCNA_00988	6.81539	NA	7.36214	7.36214	18.9406	0.81173	16.5815	isopenicillin N epimerase
CCNA_R0094	7.35379	7.11141	0.00202774	7.35379	59895	139548	145.42	NA
CCNA_00533	7.35353	0.239138	NA	7.35353	27.5802	18.875	2.18438	secreted polysaccharide polymerase hfsI
CCNA_01285	7.35353	-0.0495563	NA	7.35353	27.5802	17.4705	0	proline iminopeptidase
CCNA_01559	4.42336	1.12383	7.35353	7.35353	14.6208	41.4066	16.4822	3-ketoacyl-ACP reductase
CCNA_02015	-0.423627	0.693988	7.34486	7.34486	240.413	118.929	16.3829	NADH dehydrogenase subunit N
CCNA_02400	NA	0.151715	7.34486	7.34486	3.6552	13.6208	16.3829	major facilitator superfamily transporter
CCNA_02175	7.33615	2.0841	NA	7.33615	27.2479	25.7288	0	hypothetical protein
CCNA_00137	0.299947	NA	7.32738	7.32738	22.4296	1.90341	16.1843	hybrid two-component histidine kinase/receiver protein ShkA
CCNA_03074	NA	NA	7.32738	7.32738	0	0	16.1843	C factor cell-cell signaling protein
CCNA_03628	-0.317586	0.43319	7.32738	7.32738	90.4939	49.2407	16.1843	histidyl-tRNA synthetase
CCNA_03166	6.75128	NA	7.31855	7.31855	18.1099	3.95921	16.085	ArsR family transcriptional regulator
CCNA_01693	7.30968	NA	-1.11423	7.30968	26.7494	9.9465	14.0992	LysR family transcriptional regulator
CCNA_02386	0.551916	1.00086	7.30968	7.30968	147.87	57.6419	15.9857	O-antigen ligase-like protein
CCNA_02494	NA	NA	7.30968	7.30968	3.6552	2.8464	15.9857	3-oxoadipate enol-lactonase
CCNA_03029	7.30968	1.49494	1.34279	7.30968	26.7494	19.62	26.4112	3-deoxy-manno-octulosonate cytidylyltransferase
CCNA_03688	7.30968	1.13242	1.40376	7.30968	26.7494	24.0806	42.8933	AsnC family transcriptional regulator
CCNA_00587	6.55492	NA	7.29176	7.29176	15.7838	3.19639	15.7871	secretory tripeptidyl aminopeptidase
CCNA_02508	7.28271	NA	NA	7.28271	26.251	7.87317	5.36167	oligosaccharide translocase/flippase HfsF
CCNA_00562	NA	1.12875	7.27361	7.27361	0	14.0494	15.5886	dihydroorotate dehydrogenase 2
CCNA_01462	-0.88194	NA	7.27361	7.27361	185.086	3.26357	15.5886	lactate 2-monooxygenase
CCNA_00351	7.25524	NA	1.89452	7.25524	25.7526	4.37286	33.7587	primosome assembly protein PriA
CCNA_00640	7.22723	2.15048	0.367283	7.22723	25.2541	100.861	319.019	hypothetical protein
CCNA_00923	2.14602	0.904492	7.21777	7.21777	27.414	13.4713	14.9928	hypothetical protein
CCNA_03425	-0.97101	NA	7.21777	7.21777	13.7901	0	14.9928	hypothetical protein
CCNA_00625	7.20825	NA	NA	7.20825	24.9218	3.4284	4.96451	two-component receiver domain-containing protein
CCNA_00633	7.20825	NA	NA	7.20825	24.9218	7.17341	9.92901	chemotaxis-specific methylesterase
CCNA_00888	7.20825	NA	NA	7.20825	24.9218	5.06885	0	hypothetical protein
CCNA_00986	7.20825	1.33204	6.72481	7.20825	24.9218	40.6018	10.624	general stress protein 17O
CCNA_02209	7.20825	NA	-0.487212	7.20825	24.9218	3.26444	40.8083	quinone oxidoreductase
CCNA_02608	7.20825	NA	NA	7.20825	24.9218	7.10208	8.73753	hypothetical protein
CCNA_03148	7.20825	0.381556	0.705868	7.20825	24.9218	10.5022	18.468	hypothetical protein
CCNA_03478	7.20825	NA	7.12972	7.20825	24.9218	2.31046	14.0992	transcriptional activator FtrA
CCNA_00388	7.19866	1.6901	0.105814	7.19866	24.7557	34.7832	78.5385	esterase lipase family protein
CCNA_00447	-0.430439	-0.53239	7.19866	7.19866	801.984	139.942	14.7942	chemotaxis protein CheD
CCNA_01078	7.19866	1.88962	NA	7.19866	24.7557	19.9242	9.92901	methyltransferase
CCNA_02571	-0.843215	1.26206	7.18901	7.18901	20.1036	18.7831	14.6949	transporter
CCNA_00336	7.1793	NA	NA	7.1793	24.4234	2.86635	0	lignostilbene-alpha,beta-dioxygenase
CCNA_R0105	7.1793	NA	NA	7.1793	24.4234	9.95281	0	NA
CCNA_00618	NA	NA	7.1793	7.1793	0	1.21184	14.5957	succinylglutamic semialdehyde dehydrogenase
CCNA_02716	NA	-0.894787	7.1793	7.1793	8.14113	35.8825	14.5957	ABC transporter substrate-binding protein
CCNA_00743	7.15967	NA	NA	7.15967	24.0911	3.03281	6.35457	NnrU family membrane protein
CCNA_02304	7.15967	NA	-1.03665	7.15967	24.0911	9.66753	18.5673	hypothetical protein
CCNA_02642	-0.668873	0.797713	7.15967	7.15967	12.7932	12.8277	14.3971	UDP-N-acetylmuramoylalanyl-D-glutamate--2, 6-diaminopimelate ligase
CCNA_03178	NA	NA	7.14976	7.14976	0	0	14.2978	MerR family transcriptional regulator
CCNA_02441	NA	NA	7.1196	7.1196	0	2.6646	13.9999	HTH DNA-binding protein
CCNA_02769	7.1196	0.299334	NA	7.1196	23.4265	14.8879	0	conjugal transfer protein TrbF
CCNA_00095	7.10941	NA	NA	7.10941	23.2604	3.04351	0	quinone oxidoreductase
CCNA_00349	NA	NA	7.10941	7.10941	0	3.29567	13.9006	site-specific tyrosine recombinase XerC
CCNA_01696	7.10941	-0.955535	NA	7.10941	23.2604	15.5594	0	aminobenzoyl-glutamate transport protein
CCNA_03126	NA	NA	7.10941	7.10941	0	7.99288	13.9006	non-hemolytic phospholipase C
CCNA_01554	0.40816	3.71168	7.09914	7.09914	35.2228	16.219	13.8013	D-mannonate oxidoreductase
CCNA_01669	7.09914	1.45196	-0.7701	7.09914	23.0942	29.9759	9.73043	sulfate transport system permease CysW
CCNA_03000	-1.34648	1.18758	7.09914	7.09914	30.0723	101.491	13.8013	hypothetical protein
CCNA_03841	7.09914	0.419981	NA	7.09914	23.0942	16.1992	0	alpha/beta hydrolase fold protein
CCNA_00009	2.41786	NA	7.07838	7.07838	21.1005	5.97963	13.6028	alkylated DNA repair protein AlkB
CCNA_00616	7.07838	2.11573	-0.728389	7.07838	22.7619	21.3694	73.8719	transcriptional regulator
CCNA_00795	7.07838	0.195208	-0.604305	7.07838	22.7619	25.4538	8.34037	response regulator FixJ
CCNA_01925	0.303944	0.0373488	7.07838	7.07838	170.465	58.8688	13.6028	coniferyl aldehyde dehydrogenase
CCNA_02186	7.07838	0.79653	-1.786	7.07838	22.7619	37.0701	4173.26	acetolactate synthase 3 regulatory subunit
CCNA_02495	7.07838	NA	NA	7.07838	22.7619	6.85453	1.58864	3-hydroxyphenylpropionic transporter MhpT
CCNA_01056	-0.365066	-0.53071	7.06789	7.06789	526.349	15.5666	13.5035	methyltransferase
CCNA_03203	7.06789	NA	0.27689	7.06789	22.5958	6.42158	17.0779	threo-3-hydroxyaspartate ammonia-lyase
CCNA_03523	NA	NA	7.05733	7.05733	0	9.3582	13.4042	hypothetical protein
CCNA_03052	7.05284	1.83295	0.535184	7.05284	45.3577	45.3182	35.4466	acyltransferase
CCNA_01080	NA	NA	7.04668	7.04668	0	4.6397	13.3049	hypothetical protein
CCNA_01709	NA	NA	7.04668	7.04668	7.3104	2.26562	13.3049	hypothetical protein
CCNA_01881	NA	NA	7.03596	7.03596	0	0	13.2056	hypothetical protein
CCNA_01905	7.03596	NA	NA	7.03596	22.0974	2.92268	0	urea carboxylase
CCNA_02588	7.03596	0.212237	-0.00309061	7.03596	22.0974	109.951	135.829	aminopeptidase
CCNA_03741	7.03596	NA	0.215088	7.03596	22.0974	4.38624	52.5245	DNA-cytosine methyltransferase
CCNA_01582	7.02515	0.834839	NA	7.02515	21.9312	14.0743	0	hypothetical protein
CCNA_02838	7.02515	0.0255863	1.96596	7.02515	21.9312	22.566	28.1984	EF hand domain-containing protein
CCNA_02991	7.02515	NA	NA	7.02515	21.9312	0	3.57445	transposase
CCNA_03040	7.02515	0.256996	NA	7.02515	21.9312	65.1847	0	outer membrane pilus secretion channel cpaC
CCNA_03041	-0.118238	NA	7.02515	7.02515	76.4269	6.63467	13.1063	pilus assembly protein CpaB
CCNA_03569	7.02515	0.144166	1.39709	7.02515	21.9312	9.60613	58.7798	hypothetical protein
CCNA_00183	NA	-0.336674	7.01426	7.01426	0	22.24	13.007	type II secretory pathway, prepilin signal peptidase
CCNA_00335	NA	NA	7.01426	7.01426	0	4.89333	13.007	hypothetical protein
CCNA_01229	NA	NA	7.01426	7.01426	0	5.78378	13.007	2-hydroxychromene-2-carboxylate isomerase
CCNA_01240	0.274696	0.979777	7.01426	7.01426	141.058	35.6724	13.007	two-component response regulator
CCNA_02878	NA	NA	7.01426	7.01426	4.65207	5.3292	13.007	genetic exchange protein
CCNA_R0141	NA	NA	7.0033	7.0033	0	3.82237	12.9077	NA
CCNA_01884	7.0033	NA	NA	7.0033	21.5989	2.34252	0	short-chain specific acyl-CoA dehydrogenase
CCNA_01258	-0.0374994	NA	6.99224	6.99224	10.9656	7.21718	12.8084	permease
CCNA_02881	NA	NA	6.99224	6.99224	5.98124	1.36622	12.8084	oxoglutarate semialdehyde dehydrogenase
CCNA_00647	NA	0.397551	6.9811	6.9811	4.48593	13.3804	12.7091	nitrate transport ATP-binding protein NrtD
CCNA_01570	NA	NA	6.9811	6.9811	0	1.83366	12.7091	penicillin-binding protein
CCNA_03300	6.9811	NA	-0.0725596	6.9811	21.2666	9.78911	33.7587	multidrug resistance efflux pump, periplasmic component
CCNA_03553	6.9811	0.824539	1.20106	6.9811	21.2666	81.152	25.1204	dinucleoside polyphosphate hydrolase
CCNA_02448	NA	-0.597355	6.97589	6.97589	2.65833	238.315	38.7232	hypothetical protein
CCNA_03891	6.96988	NA	NA	6.96988	21.1005	5.53818	8.43966	NA
CCNA_01648	6.96988	0.863798	2.00966	6.96988	21.1005	10.1029	21.1488	adenosylmethionine-8-amino-7-oxononanoate aminotransferase
CCNA_03186	6.96988	NA	NA	6.96988	21.1005	3.97499	0	hypothetical protein
CCNA_03394	6.96988	-0.658791	0.0899598	6.96988	21.1005	16.7193	552.748	two-component response regulator
CCNA_03651	NA	NA	6.96988	6.96988	0	2.24138	12.6098	ATP-dependent nuclease subunit B
CCNA_00278	6.95856	1.269	-2.13545	6.95856	20.9343	16.1004	16.9786	glutaminase
CCNA_00867	6.95856	1.42514	NA	6.95856	20.9343	43.0144	3.17728	hypothetical protein
CCNA_03652	6.95856	NA	-0.286597	6.95856	20.9343	4.18243	182.694	ATP-dependent nuclease subunit A
CCNA_02824	6.94716	1.42794	2.72407	6.94716	20.7682	25.3442	84.6945	hypothetical protein
CCNA_03103	6.94716	NA	NA	6.94716	20.7682	5.53818	2.58154	shikimate kinase
CCNA_03727	NA	1.09067	6.93602	6.93602	6.31353	39.2891	50.3401	small-conductance mechanosensitive channel McsS
CCNA_00334	6.93567	NA	NA	6.93567	20.602	3.19852	0	hypothetical protein
CCNA_00969	1.37116	NA	6.93567	6.93567	44.3563	5.59007	12.312	two component sensor histidine kinase
CCNA_01388	-0.793196	NA	6.93567	6.93567	101.183	8.63397	12.312	methyltransferase
CCNA_00389	6.92408	0.817493	2.64448	6.92408	20.4359	24.8904	22.5389	aminomethyltransferase family protein
CCNA_02232	-1.87863	0.950435	6.92408	6.92408	11.464	14.1934	12.2127	TonB-dependent receptor
CCNA_02645	NA	-0.795933	6.92408	6.92408	4.48593	21.4072	12.2127	S-adenosyl-methyltransferase MraW
CCNA_02840	6.92408	NA	NA	6.92408	20.4359	0.673563	0	transcriptional regulator
CCNA_03632	NA	0.785391	6.92408	6.92408	0	61.6177	12.2127	hypothetical protein
CCNA_01196	6.9124	NA	NA	6.9124	20.2698	4.58159	6.0567	iron-regulated outer membrane virulence protein
CCNA_03068	6.9124	1.33362	NA	6.9124	20.2698	9.41491	0	glutathione S-transferase
CCNA_02210	6.90063	-0.177959	1.79756	6.90063	20.1036	8.45217	13.2056	dihydrofolate reductase
CCNA_03853	2.42234	1.68929	6.90063	6.90063	85.2326	29.4097	12.0141	imidazole glycerol phosphate synthase subunit HisF
CCNA_01046	6.88875	-0.45588	-1.39211	6.88875	19.9375	150.255	33.4608	methionine sulfoxide reductase A
CCNA_01403	6.88875	0.479179	0.575487	6.88875	19.9375	211.365	30.2835	glycyl-tRNA synthetase subunit alpha
CCNA_01821	NA	NA	6.88875	6.88875	0	7.46451	11.9148	nucleoside triphosphate pyrophosphohydrolase
CCNA_02014	6.88875	0.0197143	-0.423025	6.88875	19.9375	47.9571	118.95	biotin-(acetyl-CoA carboxylase) ligase
CCNA_02385	6.88875	0.0920174	-0.185547	6.88875	19.9375	18.0232	69.801	3-deoxy-7-phosphoheptulonate synthase
CCNA_02611	0.242273	0.654191	6.88875	6.88875	108.825	29.1174	11.9148	AraC family transcriptional regulator
CCNA_02885	6.88875	4.89946	1.63834	6.88875	19.9375	11.9569	47.2621	isochorismatase family protein
CCNA_03522	-0.574265	0.0990444	6.88875	6.88875	197.713	35.3449	11.9148	microcin-processing peptidase TldD
CCNA_03855	6.29195	NA	6.88875	6.88875	13.1255	4.06619	11.9148	MuttS related protein
CCNA_03002	6.87678	NA	0.58747	6.87678	19.7713	9.39609	161.346	CDP-diacylglycerol--glycerol-3-phosphate 3-phosphatidyltransferase
CCNA_03312	6.87678	NA	1.34002	6.87678	19.7713	2.76909	15.0921	hypothetical protein
CCNA_03392	6.87678	NA	NA	6.87678	19.7713	3.48814	4.76593	phosphoribosylaminoimidazole carboxylase ATPase subunit
CCNA_03573	NA	NA	6.87678	6.87678	0	5.16707	11.8155	D-aminoacylase
CCNA_00175	-2.92511	-0.553988	6.86471	6.86471	16.6146	17.8799	11.7162	type II secretion pathway protein G
CCNA_02445	6.86471	NA	NA	6.86471	19.6052	2.39763	9.33327	copper homeostasis protein cutC
CCNA_03321	0.652213	0.858298	6.86471	6.86471	114.973	34.2422	11.7162	hypothetical protein
CCNA_03771	1.19129	0.438352	6.86471	6.86471	39.3765	36.0617	11.7162	dehydrogenase
CCNA_00576	6.85732	NA	NA	6.85732	19.504	2.44214	0	oligopeptide-binding protein oppA
CCNA_00629	-0.724865	NA	6.85254	6.85254	16.2823	7.72616	11.6169	methyl-accepting chemotaxis protein
CCNA_03055	NA	NA	6.85254	6.85254	0	3.14725	11.6169	AraC family transcriptional regulator
CCNA_03196	-0.268234	1.22434	6.85254	6.85254	51.1728	43.3256	11.6169	hypothetical protein
CCNA_00413	-0.996122	0.387433	6.84026	6.84026	197.215	44.9746	11.5177	poly(A) polymerase/tRNA-nucleotidyltransferase
CCNA_00619	6.84026	NA	NA	6.84026	19.2729	5.42794	0	succinylarginine dihydrolase
CCNA_00700	NA	NA	6.84026	6.84026	0	1.46218	11.5177	TonB-dependent receptor
CCNA_02931	6.84026	NA	2.19019	6.84026	19.2729	4.45756	67.9145	flgE-like flagellar hook protein
CCNA_03087	0.0450353	NA	6.84026	6.84026	35.389	3.64276	11.5177	H-NOX family heme binding protein
CCNA_03556	0.477739	1.02421	6.84026	6.84026	409.881	182.605	11.5177	quaternary ammonium compound-resistance protein
CCNA_00569	6.82788	NA	NA	6.82788	19.1067	3.10077	2.48225	glucosamine-6-phosphate deaminase
CCNA_00570	NA	-1.14858	6.82788	6.82788	0	44.8648	11.4184	GntR family transcriptional regulator
CCNA_00674	6.82788	NA	NA	6.82788	19.1067	0.319511	0	NAD(FAD)-utilizing dehydrogenase
CCNA_01147	6.82788	NA	1.90128	6.82788	19.1067	5.90134	54.411	acetyltransferase
CCNA_00568	6.19887	NA	6.81539	6.81539	12.2948	3.74684	11.3191	N-acetylglucosamine-6-phosphate deacetylase
CCNA_01205	NA	NA	6.81539	6.81539	0	1.94426	11.3191	ABC transporter ATP-binding protein
CCNA_03500	NA	-0.290572	6.81539	6.81539	0	14.4405	11.3191	FAD/FMN-containing dehydrogenase
CCNA_R0158	6.8028	NA	1.4367	6.8028	18.7744	7.34538	127.389	NA
CCNA_02549	-0.225775	0.759603	6.8028	6.8028	13.0189	11.5798	11.2198	glucokinase
CCNA_00322	6.79837	1.42921	-0.141677	6.79837	18.7164	31.0534	394.083	hypothetical protein
CCNA_00559	-0.150681	0.104171	6.79009	6.79009	68.9504	82.2052	11.1205	homoserine O-acetyltransferase
CCNA_00653	NA	NA	6.79009	6.79009	0	1.71169	11.1205	assimilatory nitrate reductase catalytic subunit
CCNA_02412	0.0601958	0.946715	6.79009	6.79009	76.7592	21.5093	11.1205	TonB protein
CCNA_03738	-0.127395	2.24379	6.79009	6.79009	65.7936	15.2207	11.1205	hybrid histidine kinase/receiver domain-containing protein
CCNA_00171	0.220566	-0.740909	6.77727	6.77727	142.719	21.5648	11.0212	type II secretion pathway protein C
CCNA_00406	0.567076	1.4243	6.77727	6.77727	11.5341	17.8303	11.0212	DNA transformation protein tfoX
CCNA_01230	6.77727	1.22934	NA	6.77727	18.4422	447.073	0	sulfatase family protein
CCNA_03970	6.77727	NA	NA	6.77727	18.4422	9.99469	0	NA
CCNA_03687	1.40062	1.14461	6.77727	6.77727	60.6431	12.8823	11.0212	carbonic anhydrase
CCNA_01090	6.76433	0.575377	-0.297725	6.76433	18.276	90.3257	56.9925	hypothetical protein
CCNA_01161	6.76433	NA	NA	6.76433	18.276	7.71522	1.78722	proton/sodium-glutamate symport protein
CCNA_02307	-0.210209	-0.00850868	6.76433	6.76433	131.587	17.3842	10.9219	cyclohexadienyl dehydrogenase
CCNA_02892	0.721195	1.96698	6.76433	6.76433	22.0974	66.1226	10.9219	hypothetical protein
CCNA_00405	0.965383	-0.129466	6.75128	6.75128	38.3796	28.2331	10.8226	short chain dehydrogenase
CCNA_R0126	1.26194	0.334796	6.75128	6.75128	154.349	80.6649	10.8226	NA
CCNA_03393	NA	NA	6.75128	6.75128	0	3.19121	10.8226	phosphoribosylaminoimidazole carboxylase carboxyltransferase subunit
CCNA_03497	6.75128	NA	-0.326152	6.75128	18.1099	0.550151	45.4749	hypothetical protein
CCNA_03827	6.74251	0.749908	0.677113	6.74251	17.9991	13.6789	32.17	bifunctional phosphopantothenoylcysteine decarboxylase/phosphopantothenate synthase
CCNA_00330	0.575807	NA	6.7381	6.7381	26.4171	0.226268	10.7233	molybdenum-pterin binding protein mopB
CCNA_02093	6.7381	-0.149735	NA	6.7381	17.9437	8.98157	0	hypothetical protein
CCNA_02493	NA	NA	6.7381	6.7381	0	0	10.7233	3-carboxy-cis,cis-muconate cycloisomerase
CCNA_03581	6.7381	NA	NA	6.7381	17.9437	0.256926	0	drug/metabolite exporter family transporter
CCNA_03584	NA	2.42956	6.7381	6.7381	1.99375	53.8503	10.7233	histidine phosphotransferase chpT
CCNA_03669	6.7381	NA	-1.22332	6.7381	17.9437	8.81294	43.3898	outer membrane protein
CCNA_02794	6.64236	NA	6.72481	6.72481	16.7807	1.31839	10.624	asparagine synthetase
CCNA_03585	6.72481	0.75943	4.19377	6.72481	17.7776	51.6897	33.9572	chemotaxis receiver domain-containing protein CheYIV
CCNA_00486	6.71139	0.922578	NA	6.71139	17.6114	12.9113	1.39006	TonB-dependent receptor
CCNA_00558	6.71139	NA	-1.12293	6.71139	17.6114	7.59629	17.6736	methyltransferase
CCNA_02314	-1.05625	NA	6.71139	6.71139	64.1322	8.27035	10.5248	hypothetical protein
CCNA_02827	0.28682	2.34159	6.71139	6.71139	75.2639	50.9637	10.5248	transposase
CCNA_00426	0.656681	NA	6.69785	6.69785	22.7619	2.81725	10.4255	very-short-patch-repair endonuclease
CCNA_00427	6.69785	NA	-1.80959	6.69785	17.4453	5.1426	29.1913	hypothetical protein
CCNA_01649	6.69785	1.80327	NA	6.69785	17.4453	48.2298	0	drug/metabolite exporter family transporter
CCNA_02179	1.24902	1.20574	6.69785	6.69785	17.113	78.2956	10.4255	long-chain fatty acid transport protein
CCNA_03019	6.69785	3.32971	NA	6.69785	17.4453	18.0297	4.46806	TonB-dependent receptor
CCNA_03528	6.69785	NA	-0.00899757	6.69785	17.4453	4.79667	131.262	16S ribosomal RNA methyltransferase RsmE
CCNA_00773	6.68418	NA	NA	6.68418	17.2791	7.81861	3.47516	carboxypeptidase S
CCNA_00266	1.0778	NA	6.65644	6.65644	40.0411	8.66934	10.1276	acetyl-CoA acetyltransferase
CCNA_01553	6.65644	0.828773	NA	6.65644	16.9468	40.9144	6.35457	UDP-phosphate beta-N-acetyl-D-fucosaminephosphotransferase
CCNA_02440	6.65644	NA	NA	6.65644	16.9468	2.68131	7.14889	transcriptional regulator
CCNA_02723	NA	NA	6.65644	6.65644	0	9.53967	10.1276	hypothetical protein
CCNA_03146	6.65644	-0.456721	-1.09036	6.65644	16.9468	33.6356	13.8013	M61 glycyl aminopeptidase
CCNA_00567	6.64236	2.50133	NA	6.64236	16.7807	32.3671	0	hypothetical protein
CCNA_01566	6.64236	NA	-0.112128	6.64236	16.7807	0.159755	13.3049	hypothetical protein
CCNA_02733	6.64236	-0.921807	0.0173347	6.64236	16.7807	72.0919	17.0779	glutaminyl-peptide cyclotransferase
CCNA_03013	6.64236	1.16175	4.56849	6.64236	16.7807	18.8015	134.935	peroxiredoxin reductase (NAD(P)H) /NADH oxidase H2O2-forming
CCNA_00136	6.62815	1.52089	NA	6.62815	16.6146	32.25	7.94321	AmpG protein
CCNA_00553	6.62815	-0.734215	-0.400622	6.62815	16.6146	14.8534	10.3262	hydroxyacylglutathione hydrolase
CCNA_00667	NA	NA	6.62815	6.62815	0	1.70352	9.92901	lipopolysaccharide biosynthesis protein WbqL
CCNA_01116	-0.669364	1.58548	6.62815	6.62815	41.8687	10.9015	9.92901	histidine protein kinase DivJ
CCNA_03028	6.62815	0.696544	NA	6.62815	16.6146	56.5129	6.95031	prephenate dehydratase
CCNA_03159	6.6138	NA	NA	6.6138	16.4484	1.67791	0	sulfite reductase (NADPH) flavoprotein subunit alpha
CCNA_00282	6.5993	NA	-1.35055	6.5993	16.2823	0	23.0353	cell surface protein
CCNA_01227	NA	0.790558	6.5993	6.5993	8.47342	40.0896	9.73043	nitrilotriacetate monooxygenase
CCNA_02362	6.5993	-0.709839	-1.83741	6.5993	16.2823	74.5641	74.3683	GAF domain-containing protein
CCNA_03605	6.5993	NA	1.43549	6.5993	16.2823	5.18508	29.2906	hypothetical protein
CCNA_03816	6.5993	0.000939731	0.842551	6.5993	16.2823	225.14	73.7726	peptidyl-dipeptidase DCP
CCNA_01506	6.58466	-0.136237	0.393526	6.58466	16.1161	38.4085	487.912	cystine transport ATP-binding protein
CCNA_03249	6.58466	1.44203	NA	6.58466	16.1161	40.3313	3.07799	TonB-dependent receptor
CCNA_00097	6.56987	2.08248	-0.0208334	6.56987	15.95	22.4242	22.241	hypothetical protein
CCNA_00262	6.56987	NA	NA	6.56987	15.95	4.42484	3.27657	2-dehydropantoate 2-reductase
CCNA_01439	1.79565	0.769252	6.56987	6.56987	83.405	24.0502	9.53185	dTDP-glucose 4,6-dehydratase
CCNA_03088	6.56987	NA	NA	6.56987	15.95	1.52854	0	two-component sensor histidine kinase
CCNA_00092	6.55492	NA	NA	6.55492	15.7838	6.34933	0	short chain dehydrogenase
CCNA_00866	6.55492	NA	NA	6.55492	15.7838	9.38614	0	fumarylacetoacetate hydrolase family protein
CCNA_01904	6.25543	NA	6.55492	6.55492	12.7932	3.97477	9.43256	hypothetical protein
CCNA_02313	6.55492	NA	0.598206	6.55492	15.7838	8.43998	34.0565	alpha/beta hydrolase-family protein
CCNA_02948	6.55492	1.10773	0.423672	6.55492	15.7838	54.8144	64.7372	hypothetical protein
CCNA_03449	6.55492	NA	NA	6.55492	15.7838	3.38144	0	methyltransferase
CCNA_02644	NA	NA	6.53982	6.53982	0	6.90402	9.33327	cell division protein
CCNA_02792	6.53982	2.1449	NA	6.53982	15.6177	16.8487	0	TonB-dependent outer membrane receptor
CCNA_03477	6.53982	NA	NA	6.53982	15.6177	0	0	rhodanese-like sulfurtransferase
CCNA_03743	6.53982	NA	NA	6.53982	15.6177	3.59982	0	beta-lactamase family protein
CCNA_01511	6.52455	-0.57422	2.2488	6.52455	15.4515	15.0414	75.1626	sterol desaturase family protein
CCNA_00194	6.50913	NA	NA	6.50913	15.2854	5.92202	4.46806	hypothetical protein
CCNA_00414	6.50913	0.778924	0.492544	6.50913	15.2854	11.3959	71.9854	GMP synthase
CCNA_00749	6.50913	0.276221	-0.25802	6.50913	15.2854	87.8968	110.609	ferrous iron transport protein B
CCNA_00935	6.50913	NA	NA	6.50913	15.2854	0	0	transcriptional regulator
CCNA_02373	6.50913	-0.0105025	NA	6.50913	15.2854	10.3505	0.695031	transposase
CCNA_01774	6.49353	1.50161	0.255977	6.49353	15.1192	9.80601	78.1413	phosphoribosylglycinamide formyltransferase
CCNA_02669	0.383745	NA	6.49353	6.49353	34.8384	6.88706	9.0354	hypothetical protein
CCNA_02874	NA	NA	6.49353	6.49353	0	0	9.0354	phage prohead protease
CCNA_03223	6.49353	NA	NA	6.49353	15.1192	0	0	TetR family transcriptional regulator
CCNA_00669	6.47777	NA	NA	6.47777	14.9531	8.96658	4.0709	hypothetical protein
CCNA_00891	6.47777	NA	0.185242	6.47777	14.9531	1.75169	28.4963	drug/metabolite exporter family transporter
CCNA_02711	6.47777	1.82181	4.54773	6.47777	14.9531	38.786	41.0068	holdfast attachment protein HfaA
CCNA_00792	1.11457	2.08516	6.46183	6.46183	53.8311	13.0603	8.83682	glycosyltransferase
CCNA_01641	6.46183	1.1695	NA	6.46183	14.787	13.2863	2.68083	2-nitropropane dioxygenase
CCNA_03480	6.46183	NA	NA	6.46183	14.787	3.4978	0	hypothetical protein
CCNA_02509	6.44572	NA	-0.0904786	6.44572	14.6208	1.50067	9.0354	glycosyltransferase HfsG
CCNA_02641	6.44572	NA	0.765614	6.44572	14.6208	6.54893	194.708	UDP-N-acetylmuramoyl-tripeptide--D-alanyl-D- alanine ligase
CCNA_01091	6.42942	0.817898	4.06827	6.42942	14.4547	62.4943	18.9644	peptide methionine sulfoxide reductase
CCNA_01231	6.42942	NA	NA	6.42942	14.4547	2.94063	0	NIRV family protein
CCNA_01923	1.06692	0.0343448	6.42942	6.42942	98.5243	160.949	8.63824	ATP-dependent RNA helicase
CCNA_03389	6.4143	0.971518	0.843103	6.4143	29.0755	11.7953	16.9786	lantibiotic transport ATP-binding protein
CCNA_00056	6.41293	2.58356	1.0036	6.41293	14.2885	38.0154	69.0067	ribosomal-protein-S18-alanine acetyltransferase
CCNA_00331	NA	NA	6.41293	6.41293	0	0	8.53895	molybdate-binding protein
CCNA_01200	6.41293	NA	NA	6.41293	14.2885	5.64497	0	TonB-dependent receptor
CCNA_02153	6.41293	-1.02017	-1.55813	6.41293	14.2885	14.098	59.3755	acetylspermidine deacetylase
CCNA_02203	NA	-0.372254	6.37939	6.37939	5.81509	68.9116	8.34037	hypothetical protein
CCNA_00288	6.36232	1.18462	1.59445	6.36232	13.7901	58.6019	38.0281	sulfate-binding protein
CCNA_01081	6.36232	NA	NA	6.36232	13.7901	8.08362	0	hypothetical protein
CCNA_02183	6.36232	NA	NA	6.36232	13.7901	4.92283	0	tRNA delta(2)-isopentenylpyrophosphate transferase
CCNA_03682	-0.279133	3.61423	6.36232	6.36232	33.2291	16.7975	8.24108	fumarylpyruvate hydrolase
CCNA_01907	-0.392958	NA	6.34505	6.34505	42.6994	9.09222	8.14179	ABC transporter ATP-binding protein
CCNA_02657	0.542829	1.1349	6.34505	6.34505	47.5176	11.2294	8.14179	hypothetical protein
CCNA_03539	6.34505	5.438	-0.592945	6.34505	13.6239	10.9848	30.7799	hypothetical protein
CCNA_02371	6.32756	1.35275	NA	6.32756	13.4578	8.07697	0.0992901	tryptophan halogenase superfamily protein
CCNA_01040	6.30987	NA	0.429265	6.30987	13.2916	3.56894	52.7231	beta-xylosidase/alpha-L-arabinofuranosidase
CCNA_R0095	6.29195	0.771148	NA	6.29195	13.1255	38.0445	0	NA
CCNA_00280	6.29195	1.24928	NA	6.29195	13.1255	25.4578	0	tRNA pseudouridine synthase A
CCNA_03968	6.29195	NA	NA	6.29195	13.1255	0	0	NA
CCNA_03368	6.29195	NA	NA	6.29195	13.1255	4.76361	0	CheE protein
CCNA_03748	6.27381	0.979473	-0.138869	6.27381	12.9594	41.5364	159.063	dTDP-4-dehydrorhamnose 3,5-epimerase
CCNA_03820	6.27381	0.33433	-0.16569	6.27381	12.9594	514.258	878.519	outer-membrane lipoproteins carrier protein
CCNA_02572	6.23682	-1.11891	-0.339627	6.23682	12.6271	14.3144	38.4253	adenylosuccinate lyase
CCNA_03250	6.23682	1.78988	0.512303	6.23682	12.6271	36.1	61.7585	EAL-domain diguanylate phosphodiesterase
CCNA_03580	6.23682	-0.159346	NA	6.23682	12.6271	38.8216	3.37587	hypothetical protein
CCNA_03595	6.23682	NA	NA	6.23682	12.6271	3.7093	9.13469	ubiquinone/menaquinone biosynthesis methyltransferase UbiE
CCNA_03671	6.23682	NA	NA	6.23682	12.6271	0.568559	9.0354	phosphohydrolase
CCNA_03787	6.23682	0.680337	NA	6.23682	12.6271	10.6808	0	heme exporter protein CcmD
CCNA_00820	6.21797	NA	-0.858368	6.21797	12.4609	2.93198	11.7162	acetyl-CoA acetyltransferase
CCNA_02505	6.21797	1.43316	-0.349388	6.21797	12.4609	8.53875	24.9218	type IV secretory pathway VirB11 ATPase
CCNA_03421	6.181	0.295478	-0.420824	6.181	12.1414	19.1508	11.4184	2-polyprenylphenol 6-hydroxylase
CCNA_01870	6.17951	3.67419	NA	6.17951	12.1286	11.0908	4.96451	transcriptional repressor
CCNA_01011	6.15988	NA	-0.85812	6.15988	11.9625	6.90206	13.6028	imidazolonepropionase
CCNA_01986	6.15988	0.660377	0.342099	6.15988	11.9625	15.9067	69.7017	lipid-A-disaccharide synthase
CCNA_03153	6.15988	NA	-2.03994	6.15988	11.9625	5.15261	10.8226	hypothetical protein
CCNA_03256	6.15988	0.511193	0.170157	6.15988	11.9625	31.0242	174.254	chorismate synthase
CCNA_00757	6.13999	NA	-0.476763	6.13999	11.7963	5.57741	6089.17	lysyl-tRNA synthetase
CCNA_01293	6.13999	1.51116	1.36815	6.13999	11.7963	13.7878	37.0352	hypothetical protein
CCNA_01389	6.13999	NA	-1.11128	6.13999	11.7963	7.32417	27.3048	acetyltransferase
CCNA_03127	6.13999	0.200795	-0.408548	6.13999	11.7963	34.9942	28.5956	aminoacyl-histidine dipeptidase
CCNA_00825	6.11982	NA	-0.589158	6.11982	11.6302	0.409225	26.1133	2-dehydro-3-deoxy-6-phosphogalactonate aldolase
CCNA_00853	6.11982	-1.3506	NA	6.11982	11.6302	14.343	2.38296	3-isopropylmalate dehydrogenase
CCNA_00965	6.11982	NA	-0.540799	6.11982	11.6302	2.88794	27.0069	chaperone protein DnaJ
CCNA_00972	6.11982	NA	NA	6.11982	11.6302	0	8.24108	hypothetical protein
CCNA_01282	6.11982	NA	NA	6.11982	11.6302	8.23566	2.28367	gluconolactonase
CCNA_02120	6.11982	NA	NA	6.11982	11.6302	5.40102	0	hypothetical protein
CCNA_03683	6.11982	-0.435789	-0.490648	6.11982	11.6302	22.3233	61.5599	maleylpyruvate isomerase
CCNA_00121	6.09936	NA	NA	6.09936	11.464	3.42064	6.25528	hypothetical protein
CCNA_03318	6.09936	NA	-1.62101	6.09936	11.464	7.25755	16.085	hypothetical protein
CCNA_01168	0.899737	6.08069	NA	6.08069	58.3171	12.897	0	beta-ketoadipyl CoA thiolase
CCNA_03422	6.07861	1.44977	NA	6.07861	11.2979	30.7801	5.65954	oligoendopeptidase F
CCNA_R0135	6.05755	NA	NA	6.05755	11.1317	0	0	NA
CCNA_01656	6.05755	1.22267	1.24894	6.05755	11.1317	44.5688	93.1342	endonuclease/exonuclease/phosphatase family protein
CCNA_02176	6.05755	-0.116902	NA	6.05755	11.1317	13.0543	0	hypothetical protein
CCNA_03486	6.05755	4.10954	0.148309	6.05755	11.1317	23.6438	70.7939	hypothetical protein
CCNA_00410	6.03618	NA	NA	6.03618	10.9656	2.62829	0	acetyltransferase
CCNA_00512	6.0145	-0.264892	-0.180968	6.0145	10.7995	92.5571	129.375	GTP-dependent nucleic acid-binding protein EngD
CCNA_03104	6.0145	NA	0.205847	6.0145	10.7995	3.76179	61.262	3-dehydroquinate synthase
CCNA_00575	5.99248	2.744	NA	5.99248	10.6333	21.2248	0	hypothetical protein
CCNA_01112	5.99248	NA	NA	5.99248	10.6333	0.305165	0	hypothetical protein
CCNA_03350	5.99248	1.04928	-0.756369	5.99248	10.6333	14.9783	14.2978	hypothetical protein
CCNA_02476	5.99029	NA	NA	5.99029	54.6619	10.2742	0.0992901	vanillate demethylase oxygenase subunit A vanA
CCNA_02677	5.99005	2.34242	NA	5.99005	98.6904	43.441	0	glutathione S-transferase
CCNA_00899	5.97012	1.34935	0.68967	5.97012	10.4672	47.8425	45.4749	peptide chain release factor 1
CCNA_02399	5.97012	1.45718	0.474372	5.97012	10.4672	15.0087	54.1131	23S rRNA methyltransferase
CCNA_03686	5.97012	NA	NA	5.97012	10.4672	7.18946	0	alpha2 macroglobulin domain-containing extracellular protein
CCNA_01459	5.9474	5.67453	0.663034	5.9474	10.301	32.8427	43.9855	hypothetical protein
CCNA_01903	5.9474	NA	NA	5.9474	10.301	2.2845	4.56735	hypothetical protein
CCNA_02855	5.9474	-0.252192	-0.493048	5.9474	10.301	144.672	557.911	hypothetical protein
CCNA_01846	5.87704	-0.820866	1.4147	5.87704	9.80259	25.6434	31.0778	two-component sensor histidine kinase
CCNA_03365	5.87704	2.19478	1.90402	5.87704	9.80259	11.337	66.5244	hypothetical protein
CCNA_02345	5.8528	NA	NA	5.8528	9.63644	9.34569	0	hypothetical protein
CCNA_03732	5.8528	2.00881	0.136518	5.8528	9.63644	62.4441	42.7941	mannose-6-phosphate isomerase
CCNA_03493	5.82815	NA	-0.188087	5.82815	9.47029	7.96114	16.9786	MutT/nudix family phosphohydrolase
CCNA_02281	5.80307	0.307648	0.178606	5.80307	9.30415	52.0533	25.319	membrane alanine aminopeptidase
CCNA_03854	5.80307	2.42047	-2.02466	5.80307	9.30415	14.7685	91.0491	phosphoribosyl-ATP pyrophosphatase
CCNA_02369	5.77754	4.95506	NA	5.77754	9.138	14.9531	5.75883	alpha-amylase
CCNA_01450	5.72509	1.51358	-1.10373	5.72509	8.80571	12.9057	826.094	single-stranded-DNA-specific exonuclease RecJ
CCNA_03723	5.65038	1.51933	NA	5.65038	25.7526	19.2888	0	PaaI thioesterase family protein
CCNA_02402	1.94606	0.956135	5.18523	5.18523	198.71	50.0534	11.1205	methyl-accepting chemotaxis protein
CCNA_02469	5.15062	0.67001	-0.824031	5.15062	147.371	22.4589	18.6665	protein hipA
CCNA_01387	5.04727	-0.618073	-0.940287	5.04727	56.9879	15.8158	35.4466	tRNA (uracil-5-)-methyltransferase
CCNA_00781	0.394947	4.96171	-0.33499	4.96171	24.4234	19.3371	1743.93	two-component receiver protein cpdR
CCNA_03374	4.92783	-0.249187	NA	4.92783	184.255	89.3643	7.64534	hypothetical protein
CCNA_01281	4.83197	NA	NA	4.83197	53.9973	4.69687	6.95031	glycerol kinase
CCNA_02545	4.80808	0.365105	-1.3313	4.80808	14.2885	52.8063	21.2481	alkaline phosphatase
CCNA_03022	-0.457016	-0.208233	4.6749	4.6749	10.301	33.3974	31.5743	transporter
CCNA_R0129	-0.211811	-0.361526	4.6025	4.6025	197.547	252.385	50.1415	NA
CCNA_03123	4.5959	0.598745	0.774238	4.5959	50.0098	139.126	203.843	ArsR family transcriptional regulator
CCNA_03802	4.59357	-0.114554	-1.39157	4.59357	37.3827	75.0081	53.3188	hypothetical protein
CCNA_02602	0.424629	4.58796	2.30515	4.58796	119.791	18.6843	37.2338	LysR family transcriptional regulator
CCNA_01502	NA	4.58577	NA	4.58577	0	28.6403	0	hypothetical protein
CCNA_00707	NA	NA	4.55177	4.55177	4.31978	1.51878	99.3894	hypothetical protein
CCNA_02520	4.52794	-0.911122	0.0789223	4.52794	39.7088	32.3638	32.3686	aspartyl/glutamyl-tRNA amidotransferase subunit C
CCNA_00260	-0.00388621	NA	4.4768	4.4768	249.303	9.54067	15.9857	glutathione S-transferase
CCNA_01595	-0.444619	0.273578	4.45713	4.45713	133.083	16.0607	33.9572	hypothetical protein
CCNA_03552	NA	0.341415	4.44073	4.44073	0	27.9293	15.5886	hypothetical protein
CCNA_01493	4.43861	2.01335	NA	4.43861	769.752	117.824	8.93611	cysteine synthase A
CCNA_01194	-0.782871	0.206345	4.42477	4.42477	44.527	39.5967	30.9785	TonB-dependent receptor
CCNA_01888	3.51745	4.41918	NA	4.41918	152.522	35.9982	0	transcriptional regulator
CCNA_03929	-2.59725	NA	4.38414	4.38414	16.9468	0	23.6311	NA
CCNA_01699	NA	NA	4.37132	4.37132	0	8.77703	12.7091	LacI family transcriptional regulator
CCNA_01937	4.36526	NA	-0.955832	4.36526	10.4672	2.27663	10.624	SufD protein
CCNA_01349	1.26103	1.26634	4.2748	4.2748	128.098	166.873	37.9288	transposase
CCNA_00980	4.25354	0.973861	1.07244	4.25354	16.2823	26.823	44.0848	lipoprotein release ABC transporter permease LolE
CCNA_01346	4.19605	0.241399	-0.168321	4.19605	41.0379	11.4179	18.9644	outer membrane protein
CCNA_R0110	NA	4.15166	NA	4.15166	0	82.4256	0	NA
CCNA_00252	4.09121	0.940718	-1.14072	4.09121	58.8155	70.4467	32.6665	multimodular transpeptidase-transglycosylase PBP 1A
CCNA_01237	0.606793	4.06618	-0.608521	4.06618	28.577	26.2249	10.624	hypothetical protein
CCNA_01763	1.22224	-0.178772	4.06173	4.06173	38.2135	77.2207	30.9785	leucyl aminopeptidase
CCNA_02053	4.00688	-0.726438	-0.0702481	4.00688	30.4046	28.5269	41.5033	hypothetical protein
CCNA_03624	3.9991	1.47733	-0.87953	3.9991	21.9312	19.1043	16.3829	sodium bicarbonate cotransporter
CCNA_01708	3.94859	1.25333	0.253132	3.94859	120.123	204.16	31.9714	hypothetical protein
CCNA_02614	-0.789941	1.19571	3.934	3.934	14.4547	8.25783	15.6878	fumarylacetoacetase
CCNA_02278	3.91235	-0.0811754	NA	3.91235	57.1541	186.157	0.695031	membrane-associated alkaline phosphatase
CCNA_02435	3.8785	1.61956	2.33343	3.8785	78.753	59.001	73.9712	UDP-N-acetylglucosamine 1-carboxyvinyltransferase
CCNA_00477	1.79096	3.87353	NA	3.87353	69.9473	33.7403	1.58864	excisionase
CCNA_01924	3.86536	0.463444	NA	3.86536	30.0723	9.06445	8.34037	capsular polysaccharide biosynthesis protein
CCNA_01398	NA	0.938674	3.86402	3.86402	0	42.6674	111.404	peptidyl-prolyl cis-trans isomerase
CCNA_03319	3.86094	0.331314	1.50701	3.86094	22.4296	13.1921	15.1914	hypothetical protein
CCNA_00281	3.85812	NA	0.794326	3.85812	155.512	6.15652	10.1276	methionyl-tRNA formyltransferase
CCNA_01140	3.83415	1.83983	-0.93639	3.83415	125.772	24.3949	25.9147	sensory box/GGDEF family protein
CCNA_03070	0.0444666	3.81236	NA	3.81236	18.9406	12.3455	3.07799	4-oxalocrotonate tautomerase
CCNA_01128	1.25088	3.73603	NA	3.73603	41.8687	31.3373	3.27657	hypothetical protein
CCNA_00386	1.58522	1.24655	3.72285	3.72285	198.876	72.8158	27.2055	DNA-3-methyladenine glycosylase
CCNA_03209	-0.334276	2.02803	3.61559	3.61559	27.5802	11.8094	67.1201	acetyl-CoA acetyltransferase
CCNA_02888	2.55362	0.674577	3.60479	3.60479	85.2326	54.1494	70.3967	nitrilotriacetate monooxygenase
CCNA_01180	-0.768669	0.279493	3.59872	3.59872	295.074	54.0888	36.2409	penicillin acylase
CCNA_02685	2.90055	3.58561	0.981056	3.58561	239.083	327.649	49.5458	hypothetical protein
CCNA_00686	3.57536	0.501694	NA	3.57536	20.4359	12.3045	0	peptidase family S41 protein
CCNA_R0073	3.55316	1.59842	NA	3.55316	79.0853	54.1704	9.63114	antisense sRNA to ISCc2 transposase
CCNA_01967	3.54701	-0.528768	0.620192	3.54701	46.3546	21.4688	236.013	hypothetical protein
CCNA_00345	3.5312	0.707755	NA	3.5312	47.8499	42.1041	0.496451	iroE protein
CCNA_02777	3.53061	0.303627	-0.790769	3.53061	44.6849	153.223	123.815	vitamin B12 receptor
CCNA_01634	-0.233223	0.873458	3.52686	3.52686	154.848	15.0057	18.9644	N-hydroxyarylamine O-acetyltransferase
CCNA_02474	1.79125	3.49034	NA	3.49034	63.966	32.2364	0	MarR family transcriptional regulator
CCNA_02484	3.47522	0.51731	-0.365894	3.47522	46.0223	43.4025	44.8791	p-hydroxycinnamoyl CoA hydratase/lyase
CCNA_01857	0.149221	1.19639	3.47207	3.47207	87.2264	17.3878	12.5106	AraC family transcriptional regulator
CCNA_03904	3.47061	2.9681	1.15273	3.47061	176.447	40.9322	58.5812	NA
CCNA_00770	0.798911	1.48431	3.44392	3.44392	387.213	62.857	118.155	TetR family transcriptional regulator
CCNA_01859	-0.412114	0.175271	3.43765	3.43765	31.0692	51.657	42.4962	TonB-dependent receptor
CCNA_03874	3.42396	-0.387086	0.50382	3.42396	61.1415	46.2629	63.7443	carboxymethylenebutenolidase
CCNA_01494	3.39375	2.2523	3.42334	3.42334	203.694	246.63	1060.42	cyclopropane-fatty-acyl-phospholipid synthase
CCNA_02061	0.780497	3.41154	NA	3.41154	36.7182	15.2165	0	hypothetical protein
CCNA_02212	NA	3.4032	NA	3.4032	8.80571	22.0799	7.34747	antibiotic induced protein, Drp35
CCNA_00424	0.816829	0.463915	3.38172	3.38172	70.6118	79.9748	175.744	aldehyde dehydrogenase
CCNA_01646	1.92551	3.38131	0.619469	3.38131	47.8499	18.0117	24.2268	dethiobiotin synthetase
CCNA_00110	3.37109	1.93427	0.878267	3.37109	48.1822	41.2414	320.509	DNA-binding protein
CCNA_02684	2.90253	2.58322	3.37046	3.37046	61.9723	81.3301	509.458	cyclopropane fatty acid synthase-like methyltransferase
CCNA_00534	0.411327	3.3655	0.0456145	3.3655	53.4989	20.0008	95.5171	hypothetical protein
CCNA_R0040	-0.730153	0.211124	3.36267	3.36267	60.8093	40.0613	10.5248	small non-coding RNA
CCNA_00053	1.34459	3.35199	1.44431	3.35199	59.6462	15.2432	30.8792	phosphate starvation-inducible protein PhoH
CCNA_03600	3.34139	1.29332	0.57994	3.34139	19.1067	23.5965	82.2122	integral membrane protein
CCNA_02443	0.694093	2.4159	3.31009	3.31009	688.107	359.123	85.0917	carboxymethylenebutenolidase
CCNA_02114	3.30805	NA	NA	3.30805	22.0974	7.2178	0	hypothetical protein
CCNA_01173	NA	3.27167	-1.13681	3.27167	0	27.7161	32.5672	chorismate mutase
CCNA_03899	3.26479	0.639112	-0.110197	3.26479	18.1099	11.0426	11.0212	NA
CCNA_01691	1.25749	1.1376	3.25743	3.25743	189.074	23.8883	155.29	16S rRNA m(5)C 967 methyltransferase
CCNA_02570	3.24571	1.0173	-0.292278	3.24571	40.8718	32.501	43.0919	transporter
CCNA_03014	-0.407481	1.3449	3.24197	3.24197	48.0161	277.708	12.6098	hypothetical protein
CCNA_03923	1.80506	1.48655	3.22253	3.22253	65.7936	72.8775	53.0209	NA
CCNA_00856	1.03918	3.22161	NA	3.22161	72.4394	19.5935	0	beta-xylosidase
CCNA_03423	-0.435069	0.19994	3.2117	3.2117	62.6606	21.2794	52.6238	hypothetical protein
CCNA_02465	3.20821	0.246913	-0.0352397	3.20821	191.898	54.3403	168.694	UDP-glucose 6-dehydrogenase
CCNA_00915	NA	3.20772	0.0439671	3.20772	0	30.2529	82.7087	xylene monooxygenase electron transfer component
CCNA_00930	3.19016	-1.77271	-1.12896	3.19016	21.9312	27.4221	96.3114	riboflavin synthase subunit alpha
CCNA_03375	0.41846	3.18845	2.5537	3.18845	39.8749	14.111	35.7445	RNA polymerase sigma factor SigJ
CCNA_03367	0.036924	3.18562	NA	3.18562	43.364	30.9906	0	chemotaxis receiver domain-containing protein CheYIII
CCNA_01031	3.15587	NA	NA	3.15587	16.7807	4.08579	2.78012	transporter
CCNA_00108	2.7698	0.548172	3.14372	3.14372	76.5931	36.7211	13.6028	ATP-dependent endopeptidase Lon
CCNA_02782	1.48918	2.69586	3.13986	3.13986	350.899	105.174	135.829	hypothetical protein
CCNA_02296	1.37422	1.08592	3.13004	3.13004	13.2916	21.2603	94.1271	diaminopimelate decarboxylase
CCNA_03048	1.18292	3.1187	NA	3.1187	106.001	12.6271	0	para-aminobenzoate synthetase component I
CCNA_01253	0.268935	0.192444	3.11361	3.11361	339.601	198.305	45.5742	dihydrodipicolinate synthase
CCNA_R0176	2.18681	3.07799	-0.486396	3.07799	89.7186	21.0488	43.787	NA
CCNA_00745	NA	NA	3.07105	3.07105	0	0.318151	53.8153	hypothetical protein
CCNA_02234	3.07015	0.192281	-0.445352	3.07015	111.816	32.7841	21.9431	hypothetical protein
CCNA_R0114	0.722205	0.887281	3.03667	3.03667	53.8311	48.6042	211.389	NA
CCNA_R0130	3.0313	2.09868	2.0405	3.0313	103.176	111.415	129.772	NA
CCNA_01813	3.02998	0.664843	-1.81506	3.02998	63.4676	36.2702	17.8722	tRNA-dihydrouridine synthase
CCNA_03731	3.02529	2.2706	NA	3.02529	35.0567	20.3574	0	N-acyl-D-glucosamine 2-epimerase
CCNA_03380	3.01729	-0.0557547	-0.115402	3.01729	54.4957	358.251	680.733	hypothetical protein
CCNA_03644	3.00689	-0.25747	NA	3.00689	84.7342	84.1112	4.46806	succinate dehydrogenase cytochrome B-556 subunit
CCNA_03360	-0.424125	0.393992	3.00408	3.00408	651.623	806.262	32.2693	fructose-1,6-bisphosphate aldolase
CCNA_03574	2.99997	1.70468	NA	2.99997	106.499	20.3896	0	TonB-dependent receptor
CCNA_00350	2.99837	1.40627	NA	2.99837	80.0821	30.3014	0	hypothetical protein
CCNA_03452	1.10302	2.98943	1.35585	2.98943	58.9817	69.0542	11.8155	hypothetical protein
CCNA_03834	-0.0675726	NA	2.98469	2.98469	62.4707	5.88606	68.7088	hypothetical protein
CCNA_01930	NA	NA	2.96442	2.96442	0	6.51249	54.0138	ADP-heptose LPS heptosyltransferase
CCNA_02311	0.362575	2.96091	0.425542	2.96091	211.171	12.2036	33.2622	hypothetical protein
CCNA_03833	2.9608	0.280453	0.0168093	2.9608	71.2764	188.655	175.942	enoyl-ACP reductase
CCNA_03917	2.24934	2.95238	-0.762458	2.95238	73.9348	51.9798	175.148	NA
CCNA_00333	-0.172051	2.9484	NA	2.9484	18.276	16.4942	2.9787	LytTr DNA-binding domain-containing protein
CCNA_00696	NA	NA	2.94149	2.94149	0	0	16.5815	O6-methylguanine-DNA methyltransferase
CCNA_01393	-0.528804	0.372831	2.93121	2.93121	233.102	40.4844	13.3049	soluble lytic murein transglycosylase
CCNA_00442	0.412712	0.0700152	2.92994	2.92994	808.464	114.233	25.9147	chemotaxis histidine kinase protein CheAI
CCNA_00835	0.00282401	0.185181	2.92375	2.92375	568.384	313.342	192.325	flagellin
CCNA_01269	2.75899	2.92096	0.498277	2.92096	89.9168	23.6856	71.6875	hypothetical protein
CCNA_03410	2.91854	1.51933	NA	2.91854	142.553	27.2822	0	M23 family peptidoglycan-specific endopeptidase
CCNA_01626	NA	0.0369347	2.91256	2.91256	6.81197	18.0154	87.1767	pyridoxine 5-phosphate synthase
CCNA_00644	NA	2.91177	NA	2.91177	2.32604	16.0666	0	hypothetical protein
CCNA_02076	2.90088	0.294869	-1.31341	2.90088	59.3139	62.1369	92.737	protein-L-isoaspartate O-methyltransferase
CCNA_00827	-0.480263	-0.472137	2.89896	2.89896	68.1197	44.2431	19.9573	TonB-dependent receptor
CCNA_02770	2.89864	1.77553	-0.19231	2.89864	101.847	62.8743	13.3049	conjugal transfer protein TrbL
CCNA_00683	2.89742	1.65582	NA	2.89742	48.8468	30.2645	0	hypothetical protein
CCNA_03057	1.54418	2.88858	0.225036	2.88858	50.8405	48.618	41.9997	glyoxalase family protein
CCNA_03125	NA	2.88248	NA	2.88248	1.99375	14.8421	0	melibiose carrier protein
CCNA_R0042	2.2458	2.88051	0.487667	2.88051	27.7463	68.0158	26.3119	antisense sRNA to ISCc2 transposase
CCNA_03755	2.88036	0.673349	-0.518941	2.88036	22.7619	30.7575	97.2051	bifunctional D-glycero-D-manno-heptose-7-phosphate 1-kinase/D-glycero-D-manno-heptose-1-phosphate adenylyltransferase
CCNA_03453	-0.776415	-0.490966	2.87884	2.87884	21.2666	24.0515	75.2619	transcriptional regulator
CCNA_03819	2.86802	0.648755	NA	2.86802	178.108	26.2092	7.74463	cell division protein FtsK
CCNA_03459	1.90492	2.86216	NA	2.86216	46.5207	37.2842	0	methyl-accepting chemotaxis protein
CCNA_02825	1.66662	2.85604	0.609698	2.85604	44.3609	160.121	212.977	transposase
CCNA_03846	2.84959	2.43495	NA	2.84959	14.787	30.5123	5.85812	hypothetical protein
CCNA_00398	1.60854	0.449518	2.837	2.837	144.547	385.601	26.5105	hypothetical protein
CCNA_02721	2.81376	0.870515	0.780578	2.81376	63.1353	106.141	53.4181	M16 family peptidase
CCNA_01617	NA	NA	2.80942	2.80942	0.996873	4.01819	23.8296	acetyltransferase
CCNA_02377	2.79681	1.29241	0.00673595	2.79681	241.742	338.323	197.389	hypothetical protein
CCNA_01647	NA	NA	2.79625	2.79625	0	9.81769	50.9358	8-amino-7-oxononanoate synthase
CCNA_00227	-1.04659	NA	2.79616	2.79616	36.0536	4.5712	68.9074	methyltransferase
CCNA_01385	0.348266	-0.48773	2.79569	2.79569	57.8186	23.9345	21.4467	rRNA methylase
CCNA_03463	-0.297451	0.117751	2.79509	2.79509	62.9691	48.7891	55.2053	glycine dehydrogenase subunit 1
CCNA_02436	1.36471	0.415504	2.78177	2.78177	18.1099	31.1246	84.5952	hypothetical protein
CCNA_02408	2.77701	0.141039	0.142991	2.77701	9.30415	40.5035	112.595	hypothetical protein
CCNA_02970	NA	NA	2.77126	2.77126	0	5.6945	30.9785	hypothetical protein
CCNA_01045	0.560114	-1.71444	2.76885	2.76885	62.1384	17.9871	21.0495	hypothetical protein
CCNA_01894	NA	2.76509	NA	2.76509	3.32291	21.3332	0	cyclohexanone monooxygenase
CCNA_00737	2.75652	-0.0756903	0.191314	2.75652	55.991	80.2037	163.829	isoleucyl-tRNA synthetase
CCNA_02187	2.75196	0.722232	0.72372	2.75196	59.3139	361.953	192.722	hypothetical protein
CCNA_00283	2.74925	0.0378536	0.309008	2.74925	19.6052	55.5459	273.942	2,3,4,5-tetrahydropyridine-2,6-carboxylate N-succinyltransferase
CCNA_00989	NA	1.34465	2.74879	2.74879	0	15.2912	15.1914	acyl esterase protein
CCNA_R0127	2.74879	2.33145	NA	2.74879	25.4203	72.338	5.85812	NA
CCNA_01513	2.68576	2.74732	0.666188	2.74732	22.0974	37.4587	16.9786	C4-dicarboxylate-binding protein
CCNA_02151	0.738182	2.73175	NA	2.73175	83.9035	57.0759	0	exodeoxyribonuclease VII small subunit
CCNA_03309	NA	2.71708	0.558571	2.71708	5.90254	53.3609	32.3686	hypothetical protein
CCNA_01495	0.979818	1.95328	2.71527	2.71527	73.2702	116.113	171.871	deoxyribodipyrimidine photolyase
CCNA_01576	2.71486	0.656705	0.150485	2.71486	49.8437	31.2484	17.4751	transporter
CCNA_00109	1.08185	0.769817	2.69802	2.69802	338.605	140.559	62.3542	thioredoxin
CCNA_00626	2.69198	1.49496	NA	2.69198	28.9093	11.5885	0	methyl-accepting chemotaxis protein
CCNA_01635	2.67829	-0.649889	-0.503787	2.67829	26.4171	12.6311	39.3189	DNA repair protein RecO
CCNA_01707	NA	0.371161	2.67585	2.67585	0	23.333	118.95	hypothetical protein
CCNA_00573	2.6747	0.92303	1.40043	2.6747	166.81	58.8432	42.7941	TonB-dependent receptor
CCNA_01345	0.658316	2.67147	2.15896	2.67147	29.0755	76.7389	52.1273	gluconate 5-dehydrogenase
CCNA_00875	-0.935364	1.63191	2.66701	2.66701	30.6138	57.0051	60.3684	Flp/Fap pilin component protein
CCNA_01082	2.66515	NA	NA	2.66515	30.5708	0	0	hypothetical protein
CCNA_00006	1.68607	2.66253	1.25416	2.66253	124.111	33.9872	519.883	enoyl-CoA hydratase
CCNA_00411	NA	2.65794	1.82771	2.65794	0	68.535	547.387	hypothetical protein
CCNA_03586	2.65407	0.246015	NA	2.65407	99.0227	38.0875	0	chemotaxis protein methyltransferase
CCNA_03212	-0.823923	-1.33567	2.64797	2.64797	540.638	31.383	12.2127	hypothetical protein
CCNA_R0150	2.64462	0.558459	1.70783	2.64462	8.47342	38.6808	89.1626	NA
CCNA_00612	0.384203	NA	2.63878	2.63878	30.5708	7.60327	77.2477	L-asparaginase
CCNA_02192	-0.674704	-0.621344	2.63826	2.63826	79.5837	27.4084	23.7303	hypothetical protein
CCNA_00115	NA	-0.377266	2.63587	2.63587	0	21.8384	42.9926	TolB protein
CCNA_02740	2.62887	0.0797934	-0.966747	2.62887	69.4488	64.453	18.9644	transposase
CCNA_03182	-0.749087	2.62728	NA	2.62728	61.9723	55.8731	8.0425	hypothetical protein
CCNA_01499	NA	2.62254	-0.0468445	2.62254	1.99375	11.6426	76.3541	acetyl-CoA acetyltransferase
CCNA_03190	1.83388	2.6133	NA	2.6133	25.7526	12.184	3.07799	low-specificity L-threonine aldolase
CCNA_03154	-1.07114	NA	2.61158	2.61158	20.7682	9.09764	18.8651	PAS-family sensor histidine kinase/receiver protein
CCNA_01271	-0.878598	0.283052	2.61109	2.61109	8.30728	15.4011	25.8154	MarR family transcriptional regulator
CCNA_03016	2.60723	0.019573	-0.725791	2.60723	63.1353	13.9622	11.9148	transcriptional regulator
CCNA_00939	2.60691	0.385842	0.417698	2.60691	48.3483	32.883	32.6665	MarR family transcriptional regulator
CCNA_00798	-2.32097	NA	2.60358	2.60358	20.3232	2.29112	30.0849	ABC transporter ATP-binding protein
CCNA_03751	2.59895	-0.211635	-0.484897	2.59895	133.083	61.7945	94.4249	peptidyl-prolyl cis-trans isomerase
CCNA_01418	-0.0983959	-0.456695	2.59633	2.59633	234.265	236.785	33.0636	transcriptional regulator
CCNA_00689	2.59416	1.4689	NA	2.59416	142.054	19.1377	0.893611	PAS-family hybrid histidine kinase/receiver protein
CCNA_03583	1.97706	2.58625	0.292443	2.58625	78.9191	54.6463	15.4893	hypothetical protein
CCNA_03294	-1.74464	-0.305212	2.58291	2.58291	91.2139	70.2564	186.566	beta-lactamase family protein
CCNA_01121	2.57141	0.150776	1.94046	2.57141	16.2823	15.9401	26.1133	hypothetical protein
CCNA_00096	NA	NA	2.57077	2.57077	0	0	25.7161	L-asparaginase
CCNA_01103	-0.2849	0.358603	2.56999	2.56999	95.3675	22.563	16.4822	ADP-heptose--LPS heptosyltransferase
CCNA_02466	-0.294461	0.708084	2.56954	2.56954	342.362	120.329	198.977	UDP-glucose 4-epimerase
CCNA_02364	2.56226	0.755172	0.220243	2.56226	189.074	52.3295	71.8861	methyl-accepting chemotaxis protein
CCNA_00910	NA	2.56178	NA	2.56178	4.65207	20.674	0	erythromycin esterase family protein
CCNA_02593	NA	2.55764	1.13421	2.55764	0	29.7348	18.0708	hypothetical protein
CCNA_03696	-1.42054	0.449093	2.55012	2.55012	15.6177	30.8318	35.0494	acetyl-CoA synthetase
CCNA_03994	2.54689	NA	NA	2.54689	14.0585	0	0	NA
CCNA_03836	2.54418	0.061427	-0.463776	2.54418	76.5931	488.283	623.84	3-hydroxydecanoyl-ACP dehydratase
CCNA_03189	NA	NA	2.53739	2.53739	0	6.83043	24.5247	hypothetical protein
CCNA_03679	1.48739	2.53086	NA	2.53086	264.504	66.6906	0	PaaI thioesterase family protein
CCNA_01381	2.52164	0.0265119	0.172372	2.52164	63.4676	152.306	59.9712	valyl-tRNA synthetase
CCNA_02833	2.52101	1.47768	0.514644	2.52101	115.139	25.8049	27.1062	sulfite oxidase subunit YedZ
CCNA_00578	NA	2.51807	NA	2.51807	0	21.1217	0	hypothetical protein
CCNA_02730	2.51787	1.48902	0.965593	2.51787	63.3014	99.2258	90.2547	glutathione S-transferase
CCNA_01185	1.11655	2.51373	0.854072	2.51373	64.7968	51.7607	629.897	hypothetical protein
CCNA_03991	1.07164	2.505	NA	2.505	171.296	67.506	0	NA
CCNA_00128	0.204867	0.0960497	2.50418	2.50418	378.147	270.443	53.9146	argininosuccinate synthase
CCNA_01048	1.12563	2.49851	0.0264158	2.49851	12.2948	35.7779	257.559	hypothetical protein
CCNA_00538	2.49719	1.04463	1.86324	2.49719	178.773	21.4269	16.085	methyl-accepting chemotaxis protein
CCNA_01270	2.4955	-0.174055	-0.393087	2.4955	63.3014	73.5787	17.4751	hypothetical protein
CCNA_00473	NA	2.49225	1.72284	2.49225	0	166.75	275.629	hypothetical protein
CCNA_01567	NA	0.455931	2.49081	2.49081	0	21.1813	28.397	proline iminopeptidase
CCNA_00101	NA	NA	2.48189	2.48189	0	0	32.2693	16S rRNA m5C methyltransferase RsmB
CCNA_03737	0.23848	2.47298	0.0763026	2.47298	101.183	14.265	46.1699	YggU superfamily protein
CCNA_02475	0.149453	NA	2.47074	2.47074	33.063	7.76476	61.8578	transcriptional regulator vanR
CCNA_02886	2.05074	0.0236736	2.46425	2.46425	62.9691	15.8477	25.0211	translation initiation inhibitor
CCNA_00503	2.46311	0.169752	0.675884	2.46311	75.2639	99.9819	40.4111	hypothetical protein
CCNA_02040	2.46108	0.6149	1.26236	2.46108	186.748	58.7842	19.2623	phosphoserine phosphatase
CCNA_03378	2.45972	0.486447	0.411278	2.45972	38.8781	126.849	330.14	myo-inositol-1(or 4)-monophosphatase
CCNA_02470	NA	1.87378	2.45653	2.45653	0	33.5515	69.2052	DNA integration/recombination/inversion protein
CCNA_00871	0.461952	2.45429	0.225493	2.45429	61.1415	14.216	34.7516	carbon-nitrogen hydrolase family protein
CCNA_03646	NA	2.44798	1.11956	2.44798	0	23.7414	155.985	ATPase
CCNA_00723	0.46272	2.4409	1.58917	2.4409	42.8386	45.7539	31.9714	glyoxalase family protein
CCNA_02115	-1.49676	-1.12148	2.43607	2.43607	211.337	58.3342	124.808	secreted pectate lyase-family protein
CCNA_02287	2.43572	-0.962326	1.3906	2.43572	30.7369	16.575	35.4466	TetR family transcriptional regulator
CCNA_R0171	2.43235	0.673928	0.713602	2.43235	155.014	112.56	50.1415	NA
CCNA_00843	1.06029	2.42595	NA	2.42595	165.979	25.0718	0	mannanase
CCNA_01512	2.42574	1.29394	0.868532	2.42574	78.9191	62.0426	46.7657	hypothetical protein
CCNA_02834	0.781845	2.42551	2.27698	2.42551	37.0504	53.8121	58.0847	sulfite oxidase subunit YedY
CCNA_00084	2.42469	1.55535	-0.927112	2.42469	56.3592	16.6459	16.2836	bifunctional phosphoribosylaminoimidazolecarboxamide formyltransferase/IMP cyclohydrolase
CCNA_R0183	-0.414105	0.483476	2.42037	2.42037	32.0661	62.9604	24.8225	NA
CCNA_00684	1.98321	0.562412	2.41685	2.41685	416.195	32.6831	75.0634	transcriptional activator chrR
CCNA_00964	NA	NA	2.41388	2.41388	7.64269	7.50335	70.496	gluconate kinase
CCNA_01712	1.10542	0.890728	2.40382	2.40382	50.5082	66.5231	20.1559	beta-lactamase repressor
CCNA_00193	-0.796332	2.40367	NA	2.40367	10.7995	14.5318	0	3-isopropylmalate dehydrogenase
CCNA_02784	NA	-0.0823338	2.40259	2.40259	0	18.9584	27.8012	hypothetical protein
CCNA_00016	NA	NA	2.39474	2.39474	0	1.54042	11.3191	molybdopterin converting factor large subunit
CCNA_01217	2.39474	0.332335	-1.07273	2.39474	18.9406	182.539	55.9996	phosphatidylglycerophosphate synthase
CCNA_00149	-0.545416	0.407934	2.39327	2.39327	78.753	138.054	197.29	Cro/CI family transcriptional regulator
CCNA_03058	NA	1.6453	2.38809	2.38809	2.32604	13.3627	61.6592	carbon-nitrogen hydrolase
CCNA_03390	2.07154	1.32592	2.38715	2.38715	125.772	113.168	33.4608	hypothetical protein
CCNA_03456	0.792362	NA	2.38674	2.38674	35.2228	9.55783	32.3686	lipase
CCNA_03150	NA	NA	2.38638	2.38638	0	0	20.4538	hypothetical protein
CCNA_02169	NA	2.38537	1.17091	2.38537	1.99375	34.3294	145.559	thioesterase superfamily protein
CCNA_01254	2.38476	0.901116	-0.200412	2.38476	71.2764	53.1014	210.793	SsrA-binding protein
CCNA_02134	2.38213	-0.0206862	0.767294	2.38213	81.079	69.0344	56.0989	phosphogluconate dehydratase
CCNA_00347	2.38108	1.10802	0.796603	2.38108	108.991	229.973	126.297	hypothetical protein
CCNA_03839	-0.250769	0.44594	2.37949	2.37949	19.7713	71.5943	84.9924	acylamino-acid-releasing enzyme
CCNA_R0163	0.793167	1.01989	2.37652	2.37652	203.03	267.732	52.028	NA
CCNA_00008	2.376	0.577264	-0.10462	2.376	2748.54	214.111	21.9431	chromosomal replication initiation protein
CCNA_03909	2.3733	1.21286	1.92351	2.3733	71.6087	80.9356	16.3829	NA
CCNA_01663	1.51142	2.37164	NA	2.37164	16.1161	13.1956	0	potassium-transporting ATPase subunit A
CCNA_02478	1.1355	0.769493	2.36944	2.36944	16.9468	37.4517	11.1205	dihydrolipoamide acetyltransferase component of acetoin cleaving system
CCNA_01120	2.36942	2.25492	-0.564947	2.36942	74.1009	70.6118	29.9856	hypothetical protein
CCNA_02750	-0.464195	-0.625543	2.36576	2.36576	11.6302	18.4237	41.5033	ABC transporter permease
CCNA_03045	0.390021	0.743674	2.36334	2.36334	37.0504	24.38	24.9218	TadG-like pilus assembly protein
CCNA_02503	NA	2.36025	1.883	2.36025	0	36.0201	24.3261	type IV secretory pathway VirB9 channel protein
CCNA_00711	NA	2.35723	NA	2.35723	0	111.164	0	hypothetical protein
CCNA_03607	-0.39098	0.1196	2.35248	2.35248	596.629	419.028	31.0778	ribonucleotide-diphosphate reductase subunit alpha
CCNA_03268	2.35076	0.458032	2.12445	2.35076	164.152	63.431	25.6169	diguanylate receptor protein DgrB
CCNA_02763	NA	0.650387	2.34946	2.34946	6.64582	123.285	57.3897	transposase
CCNA_00453	1.35715	2.34624	0.248347	2.34624	44.1947	30.6502	62.8507	glucosamine-6-phosphate deaminase
CCNA_01958	2.34246	1.29076	NA	2.34246	67.4551	44.0162	1.58864	sulfur carrier protein ThiS
CCNA_00484	NA	2.34207	-0.16367	2.34207	0	26.0579	194.609	hypothetical protein
CCNA_02930	2.341	-1.09351	-0.817625	2.341	71.7749	65.8048	305.416	hypothetical protein
CCNA_02365	NA	NA	2.34038	2.34038	0	6.54252	178.127	glucoamylase
CCNA_02109	0.318639	2.33913	2.03616	2.33913	290.536	1908.48	643.102	thiamine biosynthesis protein ThiC
CCNA_00740	2.33777	0.880938	0.737278	2.33777	211.836	120.059	41.9997	riboflavin kinase/FMN adenylyltransferase
CCNA_03174	2.09035	NA	2.33677	2.33677	16.7807	3.5035	35.4466	permease
CCNA_00817	NA	NA	2.33126	2.33126	0	6.93836	55.106	L-sorbosone dehydrogenase
CCNA_00741	0.653049	2.18969	2.3309	2.3309	45.8562	49.6681	148.836	3-hydroxybutyryl-CoA dehydratase
CCNA_03507	-0.0533038	0.899978	2.33033	2.33033	178.108	27.8802	27.9998	diguanylate cyclase
CCNA_00609	0.88433	0.342518	2.33015	2.33015	105.336	74.6465	60.2691	transcriptional repressor
CCNA_00724	1.5946	NA	2.32978	2.32978	59.9785	8.77202	21.7445	hypothetical protein
CCNA_03008	1.01579	1.09081	2.32824	2.32824	168.638	120.414	22.241	PD-(D/E)xK nuclease family protein
CCNA_02802	NA	2.32654	NA	2.32654	0.332291	20.209	2.68083	hypothetical protein
CCNA_02664	NA	2.32536	-0.191257	2.32536	0	12.4323	66.6237	flagellar assembly regulator FliX
CCNA_00277	NA	NA	2.31468	2.31468	0	9.46643	33.3615	succinyl-diaminopimelate desuccinylase
CCNA_03979	1.80947	2.31248	0.853478	2.31248	92.7092	190.843	162.24	NA
CCNA_00301	NA	0.589999	2.30733	2.30733	0.332291	19.376	16.2836	phosphotransferase family protein
CCNA_01019	NA	-0.171078	2.30521	2.30521	0	10.3431	43.8862	beta-glucosidase
CCNA_03950	2.30131	1.8277	1.17176	2.30131	62.1384	92.3294	147.744	NA
CCNA_03044	2.29296	NA	0.489548	2.29296	86.3957	6.98042	23.7303	CpaC-like secretion pathway protein
CCNA_01808	NA	2.28794	-0.597692	2.28794	0	23.8342	79.9286	lysophospholipase L2
CCNA_03645	1.45514	0.379663	2.28558	2.28558	163.705	74.9774	61.4606	MutT/nudix family phosphohydrolase
CCNA_R0014	2.28451	1.76737	1.15582	2.28451	214.162	145.027	27.8012	stationary phase expressed sRNA
CCNA_03155	2.28212	1.67117	1.39976	2.28212	25.088	35.2861	26.1133	transporter
CCNA_01543	NA	2.28126	-0.307775	2.28126	0	26.2413	51.8295	chaperone protein DnaK
CCNA_03462	2.27819	0.534549	-0.324049	2.27819	134.246	44.4841	72.0846	glycine dehydrogenase subunit 2
CCNA_02164	-1.00978	0.33245	2.27542	2.27542	58.1509	45.9716	191.829	leucine dehydrogenase
CCNA_01088	2.27297	0.586387	1.74177	2.27297	24.0911	274.282	101.673	hypothetical protein
CCNA_03424	2.26938	0.571196	0.498595	2.26938	67.4551	44.8321	10.4255	AAA ATPase
CCNA_00788	2.26805	1.67454	NA	2.26805	43.1978	34.3456	5.65954	major facilitator superfamily transporter
CCNA_02743	2.26659	0.476043	1.99008	2.26659	56.4895	93.1905	11.8155	TonB dependent receptor
CCNA_00956	2.26609	0.694225	0.432285	2.26609	63.1353	53.1381	199.077	flagellar biosynthesis protein FlhA
CCNA_01148	2.12798	1.78196	2.26554	2.26554	61.1415	84.9032	82.0137	hypothetical protein
CCNA_03285	2.2642	NA	1.94016	2.2642	12.2948	9.20744	57.489	magnesium and cobalt transport protein CorA
CCNA_03591	2.26257	0.318489	0.412505	2.26257	224.904	51.0571	30.4821	two-component response regulator
CCNA_02199	NA	NA	2.26242	2.26242	0	3.38321	29.6878	methyltransferase
CCNA_00212	2.26208	0.937932	0.432033	2.26208	116.136	109.554	9.53185	N-carbamoylputrescine amidase
CCNA_02836	2.25894	NA	NA	2.25894	33.7093	0.825226	7.94321	hypothetical protein
CCNA_01816	2.25078	-0.580999	1.37688	2.25078	18.7744	28.3314	99.0916	nitrogen regulation protein ntrY
CCNA_01337	NA	2.24752	-0.429586	2.24752	0	10.411	33.5601	GMC family oxidoreductase
CCNA_01226	NA	2.2461	0.205526	2.2461	0	42.4025	13.5035	hypothetical protein
CCNA_01618	NA	2.24557	1.97919	2.24557	0	52.1226	70.496	uracil-DNA glycosylase
CCNA_02487	1.77868	2.2436	1.56736	2.2436	69.9473	21.4111	24.1275	4-hydroxybenzoate 3-monooxygenase
CCNA_01785	2.23976	0.777368	-0.044927	2.23976	143.802	331.843	256.566	hypothetical protein
CCNA_03690	NA	NA	2.23512	2.23512	1.16302	7.07002	36.4395	spore coat polysaccharide biosynthesis protein spsF
CCNA_02277	NA	NA	2.23296	2.23296	0	5.57968	63.1485	hemin receptor
CCNA_01195	2.07477	2.2312	-0.32303	2.2312	26.0848	71.4863	53.0209	LacI family transcriptional regulator
CCNA_00205	2.23007	0.269162	-0.355546	2.23007	43.6963	13.1889	14.2978	NAD(P)H oxidoreductase yheR
CCNA_01974	-0.657687	-0.850396	2.22642	2.22642	81.079	22.7928	31.3757	anthranilate synthase component II
CCNA_R0020	1.36581	2.22549	0.123327	2.22549	75.2639	105.536	390.806	rich medium expressed sRNA
CCNA_00139	-0.300131	NA	2.22363	2.22363	122.782	9.1287	21.6453	magnesium chelatase subunit ChlI-like ATPase
CCNA_01817	2.22217	0.234196	-0.146127	2.22217	76.5931	59.2813	109.716	nitrogen assimilation regulatory protein ntrX
CCNA_00416	2.21838	0.887413	0.933835	2.21838	254.535	456.088	210.495	hypothetical protein
CCNA_01794	2.21709	1.23529	0.444795	2.21709	83.5712	16.0004	32.865	enoyl-CoA hydratase
CCNA_03935	2.21687	NA	NA	2.21687	77.9222	1.99147	0	NA
CCNA_00440	2.2109	-0.423333	-0.356423	2.2109	124.111	833.237	408.778	hypothetical protein
CCNA_03780	1.94344	0.935996	2.20929	2.20929	142.387	50.8948	47.7586	hypothetical protein
CCNA_03128	0.751279	2.15262	2.20802	2.20802	33.063	15.1187	59.6734	drug/metabolite exporter family transporter
CCNA_01692	2.20596	0.745514	-0.835829	2.20596	104.506	94.7285	110.609	GMP synthase
CCNA_00744	0.593026	0.530192	2.20587	2.20587	77.4238	149.444	44.7799	GIY-YIG endonuclease domain-containing protein
CCNA_03238	NA	1.224	2.20465	2.20465	0	60.6133	110.113	transporter
CCNA_00968	-0.806114	-0.219984	2.20365	2.20365	14.787	9.5866	23.7303	gluconate kinase
CCNA_02367	2.20329	2.1896	NA	2.20329	215.989	25.1736	0	maltose transport transcriptional repressor MalI
CCNA_00265	2.20071	-0.460192	-0.140911	2.20071	30.0723	347.193	394.48	AMP nucleosidase
CCNA_02950	NA	NA	2.19928	2.19928	0	0	26.5105	hypothetical protein
CCNA_03637	1.19156	NA	2.19766	2.19766	44.527	3.046	191.729	adenylate cyclase family
CCNA_03943	NA	NA	2.18878	2.18878	0	0	55.106	NA
CCNA_00387	2.18858	NA	-1.01755	2.18858	37.715	1.29617	41.0068	hypothetical protein
CCNA_03099	-1.66245	0.430382	2.18626	2.18626	40.5395	21.0877	34.7516	hypothetical protein
CCNA_01855	NA	2.18446	NA	2.18446	9.138	30.4484	0.992901	iron/manganese superoxide dismutase
CCNA_03086	1.16455	2.17788	-0.611926	2.17788	42.5333	18.2872	16.085	hypothetical protein
CCNA_00610	2.17154	0.565877	1.0077	2.17154	89.5524	42.0245	123.318	hypothetical protein
CCNA_03868	-0.549884	-0.190567	2.17122	2.17122	68.452	97.2087	178.921	chromosome partitioning protein ParB
CCNA_02418	NA	2.17076	1.20792	2.17076	0.332291	9.96873	47.9571	uracil DNA glycosylase superfamily protein
CCNA_00765	2.1707	1.21046	1.14246	2.1707	165.149	26.2921	56.794	hypothetical protein
CCNA_R0025	2.16636	0.710271	-0.288208	2.16636	203.528	328.495	188.254	small non-coding RNA
CCNA_02562	2.16602	-0.974201	1.52896	2.16602	50.3421	17.0035	37.8295	Sel1 repeat domain-containing protein
CCNA_00167	2.15795	-0.564676	-0.693609	2.15795	121.951	156.915	1817.9	bis(5-nucleosyl)-tetraphosphatase
CCNA_03807	2.15213	1.43342	1.87311	2.15213	20.602	3385.87	1324.03	organic solvent resistance transport system Ttg2D protein
CCNA_02922	1.43417	1.57359	2.14976	2.14976	94.3707	237.45	40.3118	hypothetical protein
CCNA_01731	2.14766	0.433157	-0.733288	2.14766	38.2728	127.109	140.496	colicin V production protein
CCNA_00880	NA	NA	2.14033	2.14033	0	1.75731	33.6594	hypothetical protein
CCNA_03391	0.320659	2.1402	NA	2.1402	15.6177	33.5406	2.28367	Cro/CI family transcriptional regulator
CCNA_03373	1.36008	0.612306	2.13897	2.13897	18.9406	26.931	149.432	thiamin-phosphate pyrophosphorylase
CCNA_01642	NA	2.13833	NA	2.13833	0	13.9861	0	gluconate 5-dehydrogenase
CCNA_01886	1.00437	2.13245	NA	2.13245	45.69	21.3395	6.0567	TonB-dependent receptor
CCNA_03330	-1.30498	0.235254	2.13005	2.13005	14.6208	70.8462	50.638	hypothetical protein
CCNA_02116	2.12772	1.67401	0.7202	2.12772	142.885	175.358	101.872	capsule polysaccharide biosynthesis protein
CCNA_00412	2.12639	1.39785	-0.930333	2.12639	350.733	230.804	148.836	CoA pyrophosphatase
CCNA_00356	2.11862	1.70359	0.432693	2.11862	71.2764	95.2242	355.757	outer membrane protein
CCNA_02447	2.11764	-0.0423308	-0.379407	2.11764	80.2483	43.014	100.482	alpha helical protein
CCNA_01921	2.11316	0.213725	0.584655	2.11316	44.0286	58.3205	18.3687	Sdh5 family flavination protein
CCNA_01072	0.869679	2.11286	0.835777	2.11286	86.2295	89.463	149.73	hypothetical protein
CCNA_02765	2.11177	0.561047	-0.85461	2.11177	75.4301	58.2158	17.8722	hypothetical protein
CCNA_01438	2.10551	-0.325508	2.04497	2.10551	49.0129	75.7556	98.9923	heme O monooxygenase
CCNA_03010	1.54317	2.10029	-1.54638	2.10029	238.087	69.3269	18.9644	hypothetical protein
CCNA_01746	2.09392	0.250318	-0.310505	2.09392	13.1255	57.729	55.4039	malonyl CoA-ACP transacylase
CCNA_01860	0.923468	1.23615	2.09318	2.09318	71.4426	13.9397	37.4324	rare lipoprotein B
CCNA_00217	2.0885	1.32912	0.0902471	2.0885	132.418	15.7803	44.0848	thiol:disulfide interchange protein DsbD
CCNA_02538	NA	2.08563	NA	2.08563	0	22.1203	0	endoglucanase E
CCNA_01016	1.22987	2.085	-0.91074	2.085	36.3859	9.10236	28.1984	copper resistance protein B
CCNA_00460	0.652999	2.08498	-0.0991	2.08498	122.117	30.5133	231.644	hypothetical protein
CCNA_01912	1.44323	2.08462	-0.0161215	2.08462	150.723	102.094	92.6377	protein ydhR
CCNA_00001	2.08239	1.13726	1.73319	2.08239	409.881	85.5209	59.7727	hypothetical protein
CCNA_01938	2.08233	1.05191	NA	2.08233	24.7557	155.612	0	ATP-dependent transporter SufC
CCNA_02809	2.07923	0.300291	0.940028	2.07923	14.4547	37.2713	69.9996	AcrB-family cation/multidrug efflux pump
CCNA_03692	1.42889	2.07886	NA	2.07886	45.5239	15.0267	0	xanthine and CO dehydrogenases maturation factor, XdhC/CoxF family
CCNA_00355	0.706303	-0.151425	2.07824	2.07824	181.265	14.3326	53.2195	hypothetical protein
CCNA_00719	NA	2.07316	1.78444	2.07316	9.80259	18.7014	37.3331	type I secretion adaptor protein hlyD
CCNA_03788	NA	-1.63867	2.06865	2.06865	1.16302	9.71611	37.2338	thiol:disulfide interchange protein TlpA
CCNA_03799	-1.26526	-0.579704	2.06007	2.06007	30.2385	35.6026	23.6311	short chain dehydrogenase
CCNA_R0079	1.02239	1.2673	2.05755	2.05755	56.8218	130.656	161.049	minimal medium expressed sRNA
CCNA_01726	2.05352	0.13466	-2.16788	2.05352	28.577	41.4094	13.3049	GTP-binding protein EngA
CCNA_00285	2.05297	0.660671	0.39024	2.05297	22.0974	120.278	111.006	acetylglutamate kinase
CCNA_01243	2.04499	NA	1.11965	2.04499	66.2921	9.78928	22.8367	ATP-dependent helicase hrpB
CCNA_03366	2.04081	1.2657	-0.209733	2.04081	68.9504	40.8762	32.5672	DoxX family protein
CCNA_03680	0.473009	0.272942	2.03676	2.03676	117.631	122.046	154.495	aminopeptidase N
CCNA_03078	NA	0.225763	2.03092	2.03092	6.64582	21.8613	24.4254	hypothetical protein
CCNA_01771	NA	2.02273	-0.640368	2.02273	0	21.8451	21.3474	hypothetical protein
CCNA_02961	2.01766	0.109491	-0.250122	2.01766	114.142	13.4033	70.3967	N-acetylneuraminate synthase
CCNA_01344	0.857757	2.01418	0.622232	2.01418	45.0254	34.7142	15.1914	hypothetical protein
CCNA_02544	-1.24375	0.10792	2.01246	2.01246	34.0598	28.2082	72.9783	hypothetical protein
CCNA_00627	NA	NA	2.00668	2.00668	0	1.67224	35.248	hypothetical protein
CCNA_00954	-0.377372	0.850435	2.00593	2.00593	43.0317	56.0559	42.2976	AAA ATPase
CCNA_02171	2.00421	0.573026	0.867401	2.00421	145.045	108.462	15.1914	nucleoside permease nupC
CCNA_00991	2.0041	0.966744	0.84532	2.0041	57.4863	1383.25	1100.33	nodulation protein N
CCNA_03808	2.00086	0.798696	NA	2.00086	2707.01	179.845	5.26238	organic solvent resistance transport system Ttg2C protein
CCNA_R0021	3.47987	12.7236	1.99146	12.7236	223.964	267.667	192.524	tRNA-Pro
CCNA_R0142	8.82145	11.1182	6.76433	11.1182	76.5931	87.9407	10.9219	NA
CCNA_R0157	8.66668	11.0242	1.90658	11.0242	68.7842	82.3886	75.957	NA
CCNA_R0170	8.1093	11.0062	3.53493	11.0062	46.6869	81.3664	32.2693	NA
CCNA_R0160	1.60974	10.8073	9.39175	10.8073	84.4019	70.8816	68.0138	NA
CCNA_02376	6.68418	10.4562	2.7436	10.4562	17.2791	55.5605	110.808	hypothetical protein
CCNA_01788	7.0888	10.4057	NA	10.4057	22.9281	53.6512	4.46806	hypothetical protein
CCNA_R0162	8.05721	10.2996	7.9413	10.2996	45.0254	49.8437	24.8225	NA
CCNA_R0011	7.32738	10.2172	0.161727	10.2172	27.0817	47.0746	30.5814	antisense sRNA to ISCc2 transposase
CCNA_R0111	6.99224	10.1794	7.1196	10.1794	21.4328	45.8562	13.9999	NA
CCNA_02797	6.34505	10.1742	7.34486	10.1742	13.6239	45.69	16.3829	hypothetical protein
CCNA_R0143	7.50119	10.1577	-0.589472	10.1577	30.5708	45.1708	13.9999	NA
CCNA_00896	7.5167	10.1313	7.20825	10.1313	30.9031	44.3501	14.8935	hypothetical protein
CCNA_00607	10.0782	1.65759	-0.252393	10.0782	183.259	43.3427	15.8864	TonB-dependent receptor
CCNA_03197	-0.483987	NA	10.0304	10.0304	106.832	9.96873	105.943	alpha/beta hydrolase family protein

## Sheet: 1770ND
	l2ratio utr	l2ratio cds	l2ratio down	Max L2ratio	RPKM utr	RPKM cds	RPKM down	Annotation
CCNA_R0038	5.43871	9.98191	4.97482	9.98191	2.62353	4.3599	2.14	tRNA-Pro
CCNA_00699	6.30817	9.90964	5.17384	9.90964	4.84433	4.14667	2.46694	50S ribosomal protein L28
CCNA_R0002	4.88343	9.88526	5.382	9.88526	1.7656	4.07712	2.86076	small non-coding RNA
CCNA_00701	6.25374	9.87243	3.5843	9.87243	4.66267	4.04098	0.772777	cold shock protein
CCNA_03936	6.68953	9.86502	4.04791	9.86502	6.32879	4.02025	1.09229	NA
CCNA_00344	1.67189	9.85512	0.799099	9.85512	4.7497	3.99274	0.0520138	hypothetical protein
CCNA_01405	-1.74281	9.85091	4.48251	9.85091	1.55422	3.98109	1.50097	hypothetical protein
CCNA_03836	0	9.79861	6.75751	9.79861	0	3.8392	7.53457	3-hydroxydecanoyl-ACP dehydratase
CCNA_01652	3.38913	9.79466	3.9915	9.79466	0.586763	3.82869	1.04771	phosphopantetheine adenylyltransferase
CCNA_03951	3.95036	9.77413	5.02721	9.77413	0.895232	3.77454	2.22173	NA
CCNA_R0033	5.41174	9.75708	4.96019	9.75708	2.57379	3.73013	2.11771	tRNA-Asn
CCNA_R0041	4.76056	9.75708	5.3673	9.75708	1.61639	3.73013	2.83104	tRNA-Lys
CCNA_R0035	4.04115	9.74769	4.39097	9.74769	0.957401	3.70591	1.40437	tRNA-Pro
CCNA_02328	7.03926	9.73342	0	9.73342	8.08196	3.66939	0	hypothetical protein
CCNA_03701	6.26884	9.72958	0	9.72958	4.7124	3.65963	0	integration host factor subunit beta
CCNA_00374	3.51633	9.72263	7.3944	9.72263	0.646556	3.64202	11.7551	ATP synthase protein I
CCNA_03980	5.5989	9.66865	3.46507	9.66865	2.93889	3.5081	0.705902	NA
CCNA_R0032	6.06325	9.6317	5.19064	9.6317	4.07828	3.41929	2.49666	cell cycle regulated sRNA
CCNA_R0078	4.81303	9.62213	0	9.62213	1.67856	3.39664	0	carbon starvation expressed sRNA
CCNA_R0046	-0.181315	9.61974	5.18227	9.61974	7.3608	3.39103	2.4818	tRNA-Asp
CCNA_01244	6.02816	9.61621	2.26477	9.61621	3.97881	3.38272	0.2675	hypothetical protein
CCNA_03400	4.57853	9.61352	3.31989	9.61352	1.41745	3.37641	0.631596	hypothetical protein
CCNA_R0025	3.66077	9.61332	4.68581	9.61332	0.721159	3.37594	1.73875	small non-coding RNA
CCNA_00718	4.43857	9.61096	4.76086	9.61096	1.28068	3.37043	1.83534	abortive infection protein
CCNA_03979	3.17516	9.6103	5.80937	9.6103	0.497351	3.36888	3.87131	NA
CCNA_02591	3.85348	9.57307	3.20881	9.57307	0.833063	3.28295	0.579582	glutaredoxin
CCNA_01303	0	9.57152	-0.99151	9.57152	0	3.27941	9.34019	hypothetical protein
CCNA_01785	4.55492	9.55251	-1.20555	9.55251	1.39344	3.23644	2.12514	hypothetical protein
CCNA_00375	6.57264	9.55089	0	9.55089	5.83144	3.23278	0	hypothetical protein
CCNA_00808	5.78188	9.55089	5.51135	9.55089	3.34469	3.23278	3.13569	50S ribosomal protein L34
CCNA_R0034	4.64951	9.51725	-2.31738	9.51725	1.49205	3.15818	1.22604	tRNA-Asn
CCNA_02032	2.64041	9.48431	4.18838	9.48431	10.7428	3.08679	1.21118	NADH dehydrogenase subunit B
CCNA_02805	4.19143	9.46033	0	9.46033	1.0693	3.03584	0	hypothetical protein
CCNA_03924	4.2072	9.4579	4.64981	9.4579	1.08174	3.03073	1.69416	NA
CCNA_02515	5.33486	9.43428	0	9.43428	2.43702	2.98143	0	hypothetical protein
CCNA_00035	2.32664	9.39366	0.965569	9.39366	0.248676	2.89855	49.0787	tRNA pseudouridine synthase B
CCNA_00081	5.3773	9.37426	2.81267	9.37426	2.51162	2.85977	0.423541	hypothetical protein
CCNA_00368	4.00552	9.36819	2.83421	9.36819	0.932533	2.84774	0.430972	phosphonates transport system permease protein phnE
CCNA_03653	3.38383	9.36691	4.11986	9.36691	0.584388	2.84521	1.15173	thioredoxin
CCNA_02760	5.59073	9.36225	0	9.36225	2.92194	2.83602	0	hypothetical protein
CCNA_00636	5.69507	9.35159	4.20502	9.35159	3.14575	2.81511	1.22604	hypothetical protein
CCNA_R0131	6.2726	9.3426	4.55567	9.3426	4.72484	2.7976	1.58271	NA
CCNA_02216	0.686442	9.28022	0.144981	9.28022	5.5952	2.67903	0.00743054	ABM family monooxygenase
CCNA_R0004	4.41778	9.27988	2.32689	9.27988	1.26146	2.6784	0.282361	cell cycle regulated sRNA
CCNA_02009	6.15148	9.27301	4.01998	9.27301	4.33939	2.66566	1.07	hypothetical protein
CCNA_01000	4.92217	9.26698	0	9.26698	1.81533	2.65451	0	hypothetical protein
CCNA_01531	6.23077	9.26347	0	9.26347	4.58806	2.64806	0	acetyltransferase
CCNA_03558	7.04147	9.25734	3.7408	9.25734	8.09439	2.63682	0.869374	F0F1 ATP synthase subunit epsilon
CCNA_03618	0	9.25003	0	9.25003	0	2.62346	0	SCO1/SenC family protein
CCNA_R0152	4.95989	9.21905	0	9.21905	1.86507	2.56764	0	NA
CCNA_01534	5.45861	9.21036	1.90636	9.21036	2.66083	2.5522	0.193194	hypothetical protein
CCNA_R0103	5.12673	9.20065	2.26477	9.20065	2.10131	2.53504	0.2675	NA
CCNA_03942	6.45868	9.17295	0	9.17295	5.38383	2.48676	0	NA
CCNA_02601	5.75531	9.16025	2.67616	9.16025	3.28252	2.46491	0.378958	glutathione-dependent formaldehyde dehydrogenase
CCNA_02187	0	9.15964	4.95529	9.15964	0	2.46387	2.11027	hypothetical protein
CCNA_R0181	6.61464	9.11681	3.78573	9.11681	6.00551	2.39167	0.899096	NA
CCNA_R0198	5.17565	9.11166	3.57153	9.11166	2.17591	2.38314	0.765346	NA
CCNA_R0091	3.35581	9.08001	4.52949	9.08001	0.571954	2.33133	1.55298	tRNA-Ala
CCNA_02273	3.51633	9.07421	1.73368	9.07421	0.646556	2.32197	0.163472	glutathione peroxidase
CCNA_00657	1.76969	9.05315	2.72311	9.05315	0.149205	2.28826	0.393819	type I restriction-modification system specificity subunit
CCNA_00224	4.79227	9.05301	0	9.05301	1.65369	2.28803	0	hypothetical protein
CCNA_01802	6.57264	9.03754	3.43718	9.03754	5.83144	2.26359	0.691041	hypothetical protein
CCNA_02205	0	9.02573	4.19672	9.02573	0	2.2451	1.21861	hypothetical protein
CCNA_R0042	3.95036	9.00615	1.73368	9.00615	0.895232	2.21477	0.163472	antisense sRNA to ISCc2 transposase
CCNA_03133	4.64951	8.99924	4.54917	8.99924	1.49205	2.20417	1.57528	toxin protein higB
CCNA_02462	4.86367	8.96897	3.97219	8.96897	1.74073	2.15832	1.03285	hypothetical protein
CCNA_02646	5.94125	8.96618	0	8.96618	3.74257	2.15413	0	cell division protein MraZ
CCNA_01141	4.66101	8.95684	4.96509	8.95684	1.50449	2.14021	2.12514	recombinase A
CCNA_R0126	6.15555	8.95662	0	8.95662	4.35182	2.13987	0	NA
CCNA_01348	3.59036	8.95416	4.6253	8.95416	0.683858	2.13623	1.66444	hypothetical protein
CCNA_R0118	0.850616	8.93818	4.18838	8.93818	0.0497351	2.11264	1.21118	NA
CCNA_02238	6.02816	8.93524	0	8.93524	3.97881	2.10834	0	hypothetical protein
CCNA_02533	0	8.92474	4.7267	8.92474	0	2.09302	1.79076	hypothetical protein
CCNA_01592	0	8.89625	3.43718	8.89625	0	2.05201	0.691041	sn-glycerol-3-phosphate ABC transporter ATP-binding protein
CCNA_03121	4.28357	8.85475	3.45119	8.85475	1.14391	1.99369	0.698471	hypothetical protein
CCNA_02775	0.850616	8.85305	2.23268	8.85305	0.0497351	1.99135	0.260069	hypothetical protein
CCNA_03996	4.52919	8.85165	3.57153	8.85165	1.36772	1.9894	0.765346	NA
CCNA_03715	0	8.85069	0	8.85069	0	1.98807	0	OstA-like protein
CCNA_00127	0	8.84222	4.85345	8.84222	0	1.97641	1.96166	hypothetical protein
CCNA_R0190	2.72746	8.83498	0	8.83498	0.348146	1.9665	0	NA
CCNA_00468	5.29852	8.83258	3.51928	8.83258	2.37485	1.96323	0.735624	hypothetical protein
CCNA_00148	5.41174	8.82975	3.37973	8.82975	2.57379	1.95937	0.661318	hypothetical protein
CCNA_03706	6.77137	8.81145	0	8.81145	6.70181	1.93463	0	small heat shock protein
CCNA_03281	5.6782	8.79019	3.76344	8.79019	3.10844	1.90626	0.884235	AsnC family transcriptional regulator
CCNA_01220	8.15256	8.78108	0	8.78108	17.5565	1.89423	0	serine palmitoyltransferase
CCNA_R0097	3.66077	8.75875	3.22521	8.75875	0.721159	1.86507	0.587013	NA
CCNA_R0003	4.00552	8.75875	3.3943	8.75875	0.932533	1.86507	0.668749	tRNA-Arg
CCNA_00225	4.23824	8.75875	5.49791	8.75875	1.10661	1.86507	3.10597	hypothetical protein
CCNA_00622	4.54169	8.75875	4.78318	8.75875	1.38015	1.86507	1.86507	hypothetical protein
CCNA_03929	5.17565	8.75875	2.69983	8.75875	2.17591	1.86507	0.386388	NA
CCNA_R0021	5.39806	8.75875	3.19222	8.75875	2.54892	1.86507	0.572152	tRNA-Pro
CCNA_03946	3.5661	8.75875	3.78573	8.75875	0.671424	1.86507	0.899096	NA
CCNA_R0071	4.29837	8.75875	-2.39282	8.75875	1.15634	1.86507	2.41493	tRNA-Leu
CCNA_R0196	3.5661	8.75875	4.50283	8.75875	0.671424	1.86507	1.52326	NA
CCNA_R0044	4.12656	8.74352	4.70932	8.74352	1.01957	1.84543	1.76847	rich medium expressed sRNA
CCNA_00769	4.55407	8.74311	5.00363	8.74311	1.39258	1.84492	2.18458	TetR family transcriptional regulator
CCNA_02527	1.14072	8.73965	3.24143	8.73965	0.0746027	1.84048	0.594444	hypothetical protein
CCNA_03633	4.68373	8.73534	4.02935	8.73534	1.52935	1.83499	1.07743	hypothetical protein
CCNA_02344	4.71716	8.73024	5.77636	8.73024	1.56666	1.8285	3.78215	phosphoglycerate mutase
CCNA_01323	6.36688	8.72267	6.85163	8.72267	5.04811	1.8189	8.04728	30S ribosomal protein S5
CCNA_02819	4.26862	8.72136	2.57741	8.72136	1.13147	1.81724	0.349236	hypothetical protein
CCNA_02204	6.44211	8.71723	0	8.71723	5.32166	1.81204	0	ketol-acid reductoisomerase
CCNA_00001	8.71254	8.53585	0	8.71254	25.912	1.59745	0	hypothetical protein
CCNA_01386	8.71254	1.60701	-0.347154	8.71254	25.912	7.06517	3.6484	hypothetical protein
CCNA_01991	-1.88631	8.71065	4.49609	8.71065	5.69978	1.80377	1.51583	OmpH-like outer membrane protein
CCNA_01418	5.68947	8.70962	0	8.70962	3.13331	1.80248	0	transcriptional regulator
CCNA_R0117	0	8.69431	0.799099	8.69431	0	1.78341	0.0520138	NA
CCNA_01849	5.05882	8.68818	-0.0380599	8.68818	2.00184	1.77583	1.35979	quinol cytochrome oxidase polypeptide III
CCNA_02728	0	8.67149	5.23181	8.67149	0	1.75536	2.57097	hypothetical protein
CCNA_02789	3.61421	8.64469	4.2538	8.64469	0.696292	1.72297	1.27062	XRE family transcriptional regulator
CCNA_R0189	4.50388	8.64355	3.8506	8.64355	1.34285	1.7216	0.943679	NA
CCNA_00478	5.74994	8.63883	4.81604	8.63883	3.27008	1.71596	1.90965	hypothetical protein
CCNA_03119	0	8.63056	5.67552	8.63056	0	1.70614	3.52208	hypothetical protein
CCNA_R0199	6.07189	8.61916	1.1818	8.61916	4.10315	1.69267	0.0891665	NA
CCNA_00147	5.18364	8.61665	5.68148	8.61665	2.18834	1.68972	3.53694	hypothetical protein
CCNA_02069	4.39792	8.61471	0	8.61471	1.24338	1.68744	0	protein translocase subunit SecF
CCNA_00685	0	8.61176	1.24751	8.61176	0	1.68399	0.0965971	RNA polymerase sigma factor RpoE
CCNA_01577	7.76608	8.59712	3.55864	8.59712	13.416	1.66695	0.757916	2-keto-4-pentenoate hydratase
CCNA_02740	4.2072	8.59048	0	8.59048	1.08174	1.65927	0	transposase
CCNA_02146	4.10988	8.58459	6.16439	8.58459	1.00714	1.65249	4.97103	hypothetical protein
CCNA_R0054	3.23792	8.57478	3.37973	8.57478	0.522219	1.64126	0.661318	tRNA-Gly
CCNA_01217	0	8.5724	4.02935	8.5724	0	1.63855	1.07743	phosphatidylglycerophosphate synthase
CCNA_02117	3.35581	8.55725	4.71514	8.55725	0.571954	1.62139	1.7759	polyketide cyclase/lipid transport protein
CCNA_R0100	3.98737	8.55676	5.11344	8.55676	0.9201	1.62083	2.36291	NA
CCNA_00998	5.49761	8.54885	0	8.54885	2.73543	1.61195	0	transcriptional regulator
CCNA_02973	3.49079	8.54595	-6.39829	8.54595	0.634123	1.6087	0	antitoxin protein RelB-3
CCNA_00079	4.94115	8.5319	-6.4144	8.5319	1.8402	1.59308	0	MerR family transcriptional regulator
CCNA_02676	5.57865	8.52591	3.67067	8.52591	2.89707	1.58645	0.82479	hypothetical protein
CCNA_01375	3.61421	8.50424	3.27333	8.50424	0.696292	1.56274	0.609305	lactoylglutathione lyase
CCNA_00269	5.43306	8.49638	3.86113	8.49638	2.61304	1.55422	0.95111	hypothetical protein
CCNA_01139	0	8.48879	2.69983	8.48879	0	1.54604	0.386388	hypothetical protein
CCNA_00441	-1.02337	8.48691	-0.396087	8.48691	2.32512	1.54403	6.50916	chemotaxis receiver domain-containing protein CheYI
CCNA_02196	4.96917	8.48552	0	8.48552	1.8775	1.54254	0	hypothetical protein
CCNA_03473	2.32664	8.46305	4.01998	8.46305	0.248676	1.51863	1.07	death on curing toxin protein doc
CCNA_R0113	4.66101	8.46117	4.21326	8.46117	1.50449	1.51665	1.23347	NA
CCNA_03716	3.41132	8.45812	0	8.45812	0.596821	1.51343	0	hypothetical protein
CCNA_02705	8.45791	1.81339	-2.4889	8.45791	21.7094	18.1888	1.21118	cold shock protein
CCNA_02278	0	8.45175	0.884192	8.45175	0	1.50675	0.0594444	membrane-associated alkaline phosphatase
CCNA_03995	4.81303	8.45142	2.26477	8.45142	1.67856	1.5064	0.2675	NA
CCNA_02448	0	8.44406	0	8.44406	0	1.49871	0	hypothetical protein
CCNA_00764	5.0761	8.44342	2.91732	8.44342	2.02671	1.49805	0.460694	electron transfer flavoprotein subunit beta
CCNA_00611	0	8.43594	0	8.43594	0	1.49028	0	beta-lactamase
CCNA_03764	1.85225	8.41005	2.06056	8.41005	0.161639	1.4637	0.222916	acyl-CoA thioesterase
CCNA_01072	1.58889	8.38123	6.12122	8.38123	0.124338	1.43467	4.82242	hypothetical protein
CCNA_00273	4.73902	8.3793	3.90251	8.3793	1.59152	1.43274	0.980832	peptide deformylase
CCNA_03515	0	8.37411	4.53608	8.37411	0	1.42758	1.56041	hypothetical protein
CCNA_03568	5.59073	8.36747	0	8.36747	2.92194	1.421	0	LemA protein
CCNA_02846	4.49715	8.35949	0	8.35949	1.33631	1.41314	0	endopeptidase DegP
CCNA_02922	3.59036	8.35807	1.42839	8.35807	0.683858	1.41175	0.118889	hypothetical protein
CCNA_01253	5.34915	8.35184	0	8.35184	2.46189	1.40565	0	dihydrodipicolinate synthase
CCNA_01255	1.93034	8.3512	3.25747	8.3512	0.174073	1.40502	0.601874	hypothetical protein
CCNA_03131	0	8.34958	3.62195	8.34958	0	1.40344	0.795068	LytR/AlgR-family transcriptional regulator
CCNA_02046	3.74961	8.34906	-0.45005	8.34906	0.770894	1.40293	5.43916	nitrogen regulatory protein P-II
CCNA_03705	3.87338	8.3438	0.0209034	8.3438	0.845497	1.39781	3.6484	hypothetical protein
CCNA_00005	2.07488	8.34348	-6.84118	8.34348	0.19894	1.39749	0	DNA polymerase III subunit epsilon
CCNA_02732	4.73902	8.3425	0	8.3425	1.59152	1.39655	0	hypothetical protein
CCNA_03428	4.47811	8.33413	0	8.33413	1.31798	1.38844	0	hypothetical protein
CCNA_03950	4.10988	8.33106	1.8226	8.33106	1.00714	1.38548	0.178333	NA
CCNA_01420	4.64951	8.33059	-0.701731	8.33059	1.49205	1.38503	5.4986	transcriptional regulator NrdR
CCNA_03231	3.07558	8.32335	3.76344	8.32335	0.46005	1.37808	0.884235	anti-toxin protein relB-4
CCNA_01910	5.5542	8.3125	1.5891	8.3125	2.84734	1.36772	0.14118	thymidylate kinase
CCNA_03355	0	8.31112	-0.696023	8.31112	0	1.3664	171.66	acylamino-acid-releasing enzyme
CCNA_03169	8.28571	0.406978	6.73478	8.28571	19.2599	10.7951	7.41568	hypothetical protein
CCNA_01186	5.20736	8.28201	3.53252	8.28201	2.22565	1.33902	0.743054	hypothetical protein
CCNA_02684	0	8.28097	5.02252	8.28097	0	1.33806	2.2143	cyclopropane fatty acid synthase-like methyltransferase
CCNA_01098	8.27453	0.758274	2.2016	8.27453	19.1107	18.8455	14.6456	50S ribosomal protein L35
CCNA_02010	-2.47071	8.27134	5.45683	8.27134	1.77803	1.32913	3.0168	hypothetical protein
CCNA_03118	3.83329	8.27105	4.86397	8.27105	0.820629	1.32886	1.97652	hypothetical protein
CCNA_01433	5.67295	8.25842	0	8.25842	3.09693	1.31724	0	integration host factor subunit alpha
CCNA_01959	2.96861	8.25627	3.42303	8.25627	0.422748	1.31527	0.68361	3-dehydroquinate dehydratase
CCNA_03955	2.96861	8.2492	2.93737	8.2492	0.422748	1.30882	0.468124	NA
CCNA_03978	1.26647	8.247	-3.07746	8.247	0.0870364	1.30682	0.624166	NA
CCNA_01368	4.34188	8.24475	0	8.24475	1.19364	1.30478	0	acyl-CoA dehydrogenase
CCNA_03912	4.5906	8.24328	0	8.24328	1.42988	1.30344	0	NA
CCNA_02241	0	8.23856	1.48397	8.23856	0	1.29917	0.126319	translation initiation inhibitor
CCNA_00836	5.93913	8.22699	4.14594	8.22699	3.73699	1.28876	1.17403	flagellin
CCNA_00526	5.14322	8.22475	2.89699	8.22475	2.12618	1.28675	0.453263	hypothetical protein
CCNA_00449	0	8.22121	4.50954	8.22121	0	1.28359	1.53069	CheYIII protein
CCNA_00167	0	8.20965	-0.0887323	8.20965	0	1.27331	14.5193	bis(5-nucleosyl)-tetraphosphatase
CCNA_01979	4.64951	8.20572	4.1373	8.20572	1.49205	1.26983	1.1666	LexA repressor
CCNA_01453	5.96927	8.20337	3.77462	8.20337	3.81717	1.26776	0.891665	electron transport complex I subunit NADH-ubiquinone oxidoreductase
CCNA_02105	0	8.20305	1.63892	8.20305	0	1.26747	0.148611	hypothetical protein
CCNA_00816	1.85225	8.19774	1.94648	8.19774	0.161639	1.26281	0.200625	hypothetical protein
CCNA_00226	6.05456	8.19099	2.89699	8.19099	4.05341	1.25689	0.453263	hypothetical protein
CCNA_00858	0	8.1774	0	8.1774	0	1.24506	0	TonB-dependent receptor
CCNA_00768	6.39813	8.17545	2.91732	8.17545	5.16002	1.24338	0.460694	hypothetical protein
CCNA_R0093	4.46505	8.17545	4.50954	8.17545	1.30555	1.24338	1.53069	small non-coding RNA crfA
CCNA_R0170	3.61421	8.17156	0	8.17156	0.696292	1.24002	0	NA
CCNA_03248	0	8.16425	0	8.16425	0	1.23373	0	TonB-dependent receptor
CCNA_03748	3.63768	8.16381	5.54767	8.16381	0.708725	1.23335	3.21743	dTDP-4-dehydrorhamnose 3,5-epimerase
CCNA_00748	6.7473	8.16195	3.55864	8.16195	6.5899	1.23176	0.757916	ferrous iron transport protein A
CCNA_02332	5.35624	8.15873	0	8.15873	2.47432	1.229	0	chemotaxis receiver protein CheYIII
CCNA_02466	5.9523	8.15559	2.72311	8.15559	3.77181	1.22632	0.393819	UDP-glucose 4-epimerase
CCNA_01043	3.66077	8.15207	0	8.15207	0.721159	1.22332	0	hypothetical protein
CCNA_02450	5.33486	8.15027	3.91268	8.15027	2.43702	1.22179	0.988262	surface protein
CCNA_00547	4.63792	8.1424	4.69172	8.1424	1.47962	1.21512	1.74618	PurR-like transcriptional regulator
CCNA_03132	4.87358	8.12853	3.5843	8.12853	1.75316	1.20345	0.772777	transcriptional regulator antitoxin protein HigA
CCNA_00723	0	8.11906	4.35416	8.11906	0	1.19556	1.36722	glyoxalase family protein
CCNA_00455	8.11519	-0.729154	0	8.11519	17.106	0.515513	0	N-acetyl-glucosamine/N-acetyl-chitin oligosaccharide outer membrane transporter NagA
CCNA_01415	4.28357	8.11473	3.75216	8.11473	1.14391	1.19196	0.876804	methyltransferase
CCNA_00416	1.14072	8.10342	-1.01478	8.10342	0.0746027	1.18261	5.56548	hypothetical protein
CCNA_01004	2.93111	8.10069	3.25747	8.10069	0.410315	1.18037	0.601874	flagellar basal body rod protein FlgB
CCNA_02873	3.4383	8.08978	3.28902	8.08978	0.609255	1.17145	0.616735	glyoxalase/bleomycin resistance protein
CCNA_01719	4.86367	8.08917	0	8.08917	1.74073	1.17095	0	hypothetical protein
CCNA_02249	4.29837	8.08627	0	8.08627	1.15634	1.16859	0	hypothetical protein
CCNA_03966	2.20624	8.06739	5.19897	8.06739	0.223808	1.15334	2.51152	NA
CCNA_03475	5.1995	8.06265	3.19222	8.06265	2.21321	1.14954	0.572152	homoserine kinase
CCNA_01563	5.85878	8.04931	3.05214	8.04931	3.53119	1.13892	0.512708	2-dehydro-3-deoxygluconokinase
CCNA_02088	-2.58379	8.04684	0	8.04684	1.11904	1.13696	0	HesB protein family
CCNA_00043	0	8.04536	4.66792	8.04536	0	1.1358	1.71646	transcription elongation factor NusA
CCNA_01637	5.70621	8.04071	0	8.04071	3.17061	1.13213	0	DNA topoisomerase IV subunit A
CCNA_01494	0	8.03131	5.71089	8.03131	0	1.12475	3.61124	cyclopropane-fatty-acyl-phospholipid synthase
CCNA_03360	8.02934	1.171	0	8.02934	16.1142	5.13918	0	fructose-1,6-bisphosphate aldolase
CCNA_00373	8.02712	0.330614	-0.516525	8.02712	16.0893	5.8473	15.5224	F0F1 ATP synthase subunit A
CCNA_03733	5.3633	8.02656	-6.67729	8.02656	2.48676	1.12103	0	mannose-1-phosphate guanylyltransferase
CCNA_03873	2.72746	8.02586	0	8.02586	0.348146	1.12049	0	hypothetical protein
CCNA_00675	-0.91186	8.02037	0	8.02037	0.385447	1.11621	0	hypothetical protein
CCNA_01516	0	8.01337	0	8.01337	0	1.11079	0	NAD(P)H-dependent quinone reductase
CCNA_00548	5.23839	8.01319	0	8.01319	2.27538	1.11066	0	transposase
CCNA_01946	5.97849	8.01203	1.98552	8.01203	3.84204	1.10976	0.208055	tyrosyl-tRNA synthetase
CCNA_03994	1.66114	8.0046	1.48397	8.0046	0.133902	1.10403	0.126319	NA
CCNA_03495	0	7.98814	2.16628	7.98814	0	1.09146	0.245208	D-beta-hydroxybutyrate dehydrogenase
CCNA_02575	5.97949	7.97764	0.964544	7.97764	3.84475	1.08351	0.0668749	hypothetical protein
CCNA_00521	6.32774	7.97371	0	7.97371	4.91134	1.08055	0	hypothetical protein
CCNA_02019	-2.63046	7.97352	-0.500247	7.97352	2.08887	1.08041	6.5686	NADH dehydrogenase subunit J
CCNA_01614	0	7.96912	4.41976	7.96912	0	1.07711	1.4341	hypothetical protein
CCNA_00863	5.01469	7.96786	3.96244	7.96786	1.93967	1.07616	1.02542	xylonolactonase xylC
CCNA_02640	4.19057	7.96065	4.63146	7.96065	1.06863	1.07078	1.67187	phospho-N-acetylmuramoyl-pentapeptide- transferase
CCNA_R0164	3.20688	7.95976	1.24751	7.95976	0.509785	1.07012	0.0965971	NA
CCNA_02594	6.90066	7.9554	1.94648	7.9554	7.33593	1.06687	0.200625	heat shock protein HtpX
CCNA_R0023	4.60526	7.95389	3.27333	7.95389	1.44512	1.06575	0.609305	tRNA-Met
CCNA_02148	-2.26118	7.95389	0	7.95389	2.08887	1.06575	0	hypothetical protein
CCNA_03858	3.81282	7.95316	2.85544	7.95316	0.808196	1.06521	0.438402	protein translocase subunit SecB
CCNA_02737	4.43857	7.9452	0	7.9452	1.28068	1.05933	0	7-cyano-7-deazaguanine reductase
CCNA_00930	0	7.94514	4.95529	7.94514	0	1.05929	2.11027	riboflavin synthase subunit alpha
CCNA_01978	6.14331	7.94246	3.8293	7.94246	4.31452	1.05731	0.928818	methyltransferase
CCNA_01977	3.95036	7.938	5.42524	7.938	0.895232	1.05403	2.94993	1-acyl-sn-glycerol-3-phosphate acyltransferase
CCNA_R0127	2.49026	7.93747	1.1818	7.93747	0.285977	1.05364	0.0891665	NA
CCNA_03372	2.07488	7.9364	5.01311	7.9364	0.19894	1.05286	2.19944	bacterioferritin-associated ferredoxin
CCNA_02712	0	7.93283	4.50954	7.93283	0	1.05025	1.53069	holdfast attachment protein HfaB
CCNA_01724	5.22398	7.93274	-1.28927	7.93274	2.25216	1.05018	2.27375	hypothetical protein
CCNA_01266	5.08466	7.92543	0	7.92543	2.03914	1.04486	0	hypothetical protein
CCNA_01742	0	7.9108	1.86509	7.9108	0	1.03426	0.185764	hypothetical protein
CCNA_01749	7.90552	1.25144	-0.464672	7.90552	14.7838	39.7881	5.52833	acyl carrier protein
CCNA_01799	-0.0248301	7.89998	5.26788	7.89998	16.1619	1.02651	2.63784	pyruvate dehydrogenase E1 component subunit alpha
CCNA_02810	0	7.89821	3.50592	7.89821	0	1.02524	0.728193	hypothetical protein
CCNA_02167	4.95989	7.89422	0	7.89422	1.86507	1.0224	0	glutathione S-transferase
CCNA_03175	3.87338	7.89413	0	7.89413	0.845497	1.02233	0	hypothetical protein
CCNA_02461	0	7.88911	5.66353	7.88911	0	1.01877	3.49236	hypothetical protein
CCNA_02002	0	7.88857	0	7.88857	0	1.01839	0	methyltransferase
CCNA_02425	0	7.87322	-1.94732	7.87322	0	1.00756	9.5111	non-essential pilus assembly protein
CCNA_03746	3.35581	7.87026	4.81062	7.87026	0.571954	1.00549	1.90222	acetylornithine deacetylase
CCNA_R0143	1.93034	7.86595	3.50592	7.86595	0.174073	1.00247	0.728193	NA
CCNA_03982	0	7.85948	5.44288	7.85948	0	0.997974	2.98708	NA
CCNA_00443	3.51633	7.85707	-1.55282	7.85707	0.646556	0.996296	0.475555	chemotaxis protein CheW
CCNA_02299	6.06325	7.85629	0	7.85629	4.07828	0.995756	0	cell division ATP-binding protein FtsE
CCNA_01183	5.54133	7.84742	0	7.84742	2.82151	0.989627	0	hypothetical protein
CCNA_03034	0	7.84089	2.74603	7.84089	0	0.985138	0.401249	hypothetical protein
CCNA_02937	4.94115	7.84007	0	7.84007	1.8402	0.984575	0	hypothetical protein
CCNA_03006	7.57797	7.83561	0	7.83561	11.7685	0.981525	0	quinolinate synthetase
CCNA_00605	4.57853	7.83483	5.13096	7.83483	1.41745	0.980992	2.39264	hypothetical protein
CCNA_03689	2.85307	7.81651	0	7.81651	0.385447	0.968561	0	alanine dehydrogenase
CCNA_01950	0	7.81513	2.52538	7.81513	0	0.967629	0.334375	peptide chain release factor 2
CCNA_02226	0	7.8143	3.64652	7.8143	0	0.967072	0.809929	glyoxalase family protein
CCNA_03499	0	7.81231	3.14127	7.81231	0	0.96573	0.54986	hypothetical protein
CCNA_03216	3.65503	7.81124	0	7.81124	0.718051	0.96501	0	hypothetical protein
CCNA_00471	0	7.8073	-0.713612	7.8073	0	0.962367	5.29055	GDP-L-fucose synthase
CCNA_02024	4.91258	7.80706	3.14127	7.80706	1.8029	0.962205	0.54986	NADH dehydrogenase I subunit F
CCNA_01403	0	7.79987	0	7.79987	0	0.957401	0	glycyl-tRNA synthetase subunit alpha
CCNA_00433	3.79206	7.79509	0	7.79509	0.795762	0.95422	0	type 1 capsular polysaccharide biosynthesis protein J
CCNA_03871	0	7.79192	0	7.79192	0	0.952118	0	tRNA uridine 5-carboxymethylaminomethyl modification protein GidA
CCNA_R0177	3.14272	7.78493	0	7.78493	0.484917	0.947494	0	NA
CCNA_03455	1.26647	7.78296	0	7.78296	0.0870364	0.946197	0	glycosyltransferase
CCNA_03008	4.50388	7.78129	0	7.78129	1.34285	0.945093	0	PD-(D/E)xK nuclease family protein
CCNA_01431	-2.21908	7.77921	0	7.77921	1.24338	0.943727	0	glycerol-3-phosphate acyltransferase PlsX
CCNA_02387	0	7.77737	0	7.77737	0	0.942518	0	glutathione reductase
CCNA_02629	3.29807	7.77214	0	7.77214	0.547086	0.939091	0	UDP-N-acetylmuramate--L-alanine ligase
CCNA_01551	0	7.76862	3.81853	7.76862	0	0.936792	0.921388	hypothetical protein
CCNA_01088	0	7.7675	0	7.7675	0	0.936066	0	hypothetical protein
CCNA_R0020	3.14272	7.73246	-0.904708	7.73246	0.484917	0.913502	3.87874	rich medium expressed sRNA
CCNA_03769	0	7.73058	6.23898	7.73058	0	0.912301	5.23853	hypothetical protein
CCNA_01035	-0.735421	1.14634	7.71933	7.71933	6.46556	3.405	14.7422	gamma-glutamyltranspeptidase
CCNA_03195	7.71735	-0.528192	3.05214	7.71735	12.9684	4.35182	0.512708	RNA polymerase factor sigma-32
CCNA_01096	7.01034	7.71035	0	7.71035	7.92032	0.899539	0	phenylalanyl-tRNA synthetase subunit alpha
CCNA_R0134	1.76969	7.70346	3.83999	7.70346	0.149205	0.895232	0.936249	NA
CCNA_00515	5.75565	7.70305	0.144981	7.70305	3.28329	0.894976	0.00743054	5- methyltetrahydropteroyltriglutamate/homocysteine S-methyltransferase
CCNA_R0151	1.14072	7.69368	2.83421	7.69368	0.0746027	0.88916	0.430972	NA
CCNA_01157	0	7.69345	4.67987	7.69345	0	0.889015	1.73132	hypothetical protein
CCNA_02169	0	7.68725	0	7.68725	0	0.885186	0	thioesterase superfamily protein
CCNA_03793	3.51633	7.68698	0	7.68698	0.646556	0.885016	0	cell division protein FtsY
CCNA_R0009	0.264017	7.68444	4.85872	7.68444	0.0124338	0.883453	1.96909	small non-coding RNA
CCNA_01353	0	7.682	1.72263	7.682	0	0.881952	4.11652	3-phytase/6-phytase
CCNA_02444	0	7.68196	6.32329	7.68196	0	0.881931	5.55805	N(4)-(beta-N-acetylglucosaminyl)-L-asparaginase
CCNA_00503	4.4116	7.6818	0	7.6818	1.25581	0.881828	0	hypothetical protein
CCNA_01935	2.14205	7.67503	0	7.67503	0.211374	0.877678	0	hypothetical protein
CCNA_01446	0	7.66603	3.43718	7.66603	0	0.872197	0.691041	aminotransferase
CCNA_00527	3.23792	7.66544	-2.10201	7.66544	0.522219	0.871836	1.7759	hypothetical protein
CCNA_01805	-3.70911	7.66125	0	7.66125	0.683858	0.869299	0	dihydrolipoamide dehydrogenase
CCNA_03288	4.04115	7.65975	0	7.65975	0.957401	0.868391	0	YcfA superfamily protein
CCNA_R0132	6.10173	7.65947	-1.4463	7.65947	4.19018	0.868221	1.56784	NA
CCNA_03412	0	7.65606	2.97665	7.65606	0	0.866159	0.482985	NAD(P) transhydrogenase subunit beta
CCNA_00628	4.2072	7.64528	0	7.64528	1.08174	0.859679	0	chemotaxis protein CheY
CCNA_02685	5.81314	7.6448	0	7.6448	3.41929	0.859393	0	hypothetical protein
CCNA_00031	3.74961	7.63411	0.884192	7.63411	0.770894	0.853015	0.0594444	toxin protein VapC
CCNA_01067	0	7.62523	5.93932	7.62523	0	0.847758	4.24284	type I secretion outer membrane protein RsaFa
CCNA_03452	0	7.62404	4.69172	7.62404	0	0.847051	1.74618	hypothetical protein
CCNA_03028	0	7.62051	1.1818	7.62051	0	0.844972	0.0891665	prephenate dehydratase
CCNA_00264	1.68212	7.62019	0	7.62019	0.136772	0.844783	0	C4-dicarboxylate transport protein
CCNA_02787	0	7.62016	0	7.62016	0	0.844766	0	hypothetical protein
CCNA_02460	6.36082	7.61838	0	7.61838	5.0267	0.843721	0	hypothetical protein
CCNA_02599	0	7.6171	3.46507	7.6171	0	0.842968	0.705902	antitoxin protein RelB-2
CCNA_02090	5.04133	7.61464	0	7.61464	1.97697	0.841526	0	exodeoxyribonuclease III
CCNA_00318	6.33494	7.61413	0	7.61413	4.93621	0.841223	0	hypothetical protein
CCNA_03958	2.49026	7.61393	5.37099	7.61393	0.285977	0.841109	2.83847	NA
CCNA_02377	0	7.61367	0	7.61367	0	0.840957	0	hypothetical protein
CCNA_02357	0	7.59872	4.66792	7.59872	0	0.832241	1.71646	malonate-semialdehyde dehydrogenase
CCNA_01800	5.76067	7.5874	-0.380326	7.5874	3.29495	0.825702	5.14937	pyruvate dehydrogenase subunit beta
CCNA_02413	4.29694	7.57249	0	7.57249	1.15514	0.817168	0	acyl-CoA dehydrogenase
CCNA_R0187	4.89321	7.56665	1.63892	7.56665	1.77803	0.813847	0.148611	NA
CCNA_00494	0	7.56237	-4.66481	7.56237	0	0.811425	0.208055	transporter
CCNA_02721	2.77056	7.55427	0	7.55427	0.36058	0.806859	0	M16 family peptidase
CCNA_03870	0.264017	7.55104	4.95529	7.55104	0.0124338	0.805044	2.11027	methyltransferase gidB
CCNA_03681	5.93009	7.54726	2.83421	7.54726	3.71326	0.802927	0.430972	ABC transporter ATP-binding protein
CCNA_03227	4.14306	7.54538	0	7.54538	1.032	0.801877	0	TonB-dependent receptor
CCNA_03838	5.26877	7.54418	0	7.54418	2.32512	0.801204	0	multifunctional gluconate 2-dehydrogenase/glyoxylate reductase/hydroxypyruvate reductase
CCNA_02050	4.39792	7.54306	3.05214	7.54306	1.24338	0.800583	0.512708	dihydroorotase
CCNA_01948	6.95304	7.53871	0	7.53871	7.60947	0.798158	0	M23 family peptidoglycan-specific endopeptidase
CCNA_00007	4.64951	7.53732	-2.4692	7.53732	1.49205	0.797384	1.64958	30S ribosomal protein S20
CCNA_01429	3.98737	7.53718	0	7.53718	0.9201	0.797307	0	ubiquinol-cytochrome C reductase chaperone
CCNA_01862	0	7.52935	0	7.52935	0	0.792971	0	hypothetical protein
CCNA_03526	4.31302	7.52408	0	7.52408	1.16878	0.790063	0	hypothetical protein
CCNA_03205	0	7.52156	0	7.52156	0	0.788676	0	aminopeptidase
CCNA_03821	2.63721	7.52049	0	7.52049	0.323278	0.788089	0	exodeoxyribonuclease III
CCNA_01612	-0.39123	7.52002	5.37834	7.52002	2.74579	0.78783	2.85333	rod shape-determining protein MreB
CCNA_00550	0	7.51265	3.7408	7.51265	0	0.783791	0.869374	LacI family transcriptional regulator
CCNA_02254	0	7.50703	1.42839	7.50703	0	0.780726	0.118889	isovaleryl-CoA dehydrogenase
CCNA_01424	4.23824	7.49863	5.75109	7.49863	1.10661	0.776169	3.71527	hypothetical protein
CCNA_00982	3.77099	7.49434	0	7.49434	0.783328	0.773851	0	transcriptional regulator
CCNA_02589	0	7.48943	4.44098	7.48943	0	0.771209	1.45639	bolA-like transcriptional regulator
CCNA_01299	4.81303	7.48796	0	7.48796	1.67856	0.770418	0	hypothetical protein
CCNA_03948	4.52478	7.48784	0	7.48784	1.36335	0.770354	0	NA
CCNA_00454	7.48159	7.23235	0	7.48159	11.0039	0.644629	0	GntR family transcriptional regulator
CCNA_00662	4.79227	7.48044	3.81853	7.48044	1.65369	0.766392	0.921388	hypothetical protein
CCNA_00100	0	7.47935	0	7.47935	0	0.765808	0	ribulose-phosphate 3-epimerase
CCNA_02853	7.47509	-1.26532	0	7.47509	10.9542	0.619021	0	two-component sensor histidine kinase
CCNA_R0115	4.78178	7.47404	-1.06472	7.47404	1.64126	0.762982	4.22798	NA
CCNA_03156	2.07488	7.46661	0	7.46661	0.19894	0.759039	0	hypothetical protein
CCNA_01971	5.01469	7.45994	4.89505	7.45994	1.93967	0.755518	2.02111	peptidyl-prolyl cis-trans isomerase
CCNA_03656	5.60865	7.45494	0	7.45494	2.95924	0.752889	0	acetyl-coenzyme A carboxylase carboxyl transferase subunit beta
CCNA_00749	0	7.44671	3.96244	7.44671	0	0.748584	1.02542	ferrous iron transport protein B
CCNA_01998	5.14322	7.44471	3.51928	7.44471	2.12618	0.747537	0.735624	uridylate kinase
CCNA_01939	0	7.44181	4.0933	7.44181	0	0.746027	1.12944	ADP-ribosylglycohydrolase
CCNA_02593	0	7.43991	3.15845	7.43991	0	0.74504	0.557291	hypothetical protein
CCNA_01349	4.64951	7.43831	3.17544	7.43831	1.49205	0.744212	0.564721	transposase
CCNA_00313	0	7.43395	0	7.43395	0	0.74195	0	hypothetical protein
CCNA_02915	3.10954	7.42986	3.01489	7.42986	0.472484	0.739838	0.497847	microcin-processing peptidase PmbA
CCNA_01888	0	7.42971	0	7.42971	0	0.739762	0	transcriptional regulator
CCNA_00286	3.74961	7.42925	0	7.42925	0.770894	0.739525	0	response regulator
CCNA_00044	2.96273	7.42679	0	7.42679	0.420777	0.738256	0	hypothetical protein
CCNA_03420	0	7.42376	3.25747	7.42376	0	0.736701	0.601874	hypothetical protein
CCNA_02434	0	7.42216	5.52797	7.42216	0	0.735877	3.17284	hypothetical protein
CCNA_01760	0	7.421	4.14594	7.421	0	0.735281	1.17403	organic solvent tolerance protein
CCNA_03629	7.41694	1.21145	-0.682639	7.41694	10.519	7.75544	2.79388	hypothetical protein
CCNA_03336	4.61446	7.41642	3.47881	7.41642	1.45475	0.732939	0.713332	Tol system periplasmic component YbgF
CCNA_00228	4.62623	7.41235	0	7.41235	1.46719	0.730864	0	hypothetical protein
CCNA_00382	0	7.4122	0	7.4122	0	0.730788	0	adenine-specific methyltransferase ccrM
CCNA_00805	6.60574	7.41028	4.70932	7.41028	5.96821	0.729809	1.76847	ribosome biogenesis GTP-binding protein YsxC
CCNA_03823	3.6835	7.40544	0	7.40544	0.733593	0.727351	0	ubiquinone/menaquinone biosynthesis methyltransferase UbiE
CCNA_03359	0	7.08726	7.40254	7.40254	0	0.58254	11.822	phosphoglycerate kinase
CCNA_03869	5.78714	7.39374	0	7.39374	3.35712	0.721438	0	chromosome partitioning protein ParA
CCNA_03294	5.42529	7.39185	0	7.39185	2.59866	0.72049	0	beta-lactamase family protein
CCNA_03202	0	7.39058	2.29616	7.39058	0	0.71985	0.27493	hypothetical protein
CCNA_02449	0	7.38818	4.21326	7.38818	0	0.71865	1.23347	hypothetical protein
CCNA_03338	4.17549	7.38469	4.84817	7.38469	1.05687	0.716903	1.95423	translocation protein TolB
CCNA_01791	0	-1.3912	7.38348	7.38348	0	0.529169	11.666	CTP synthetase
CCNA_03729	4.28357	7.38248	4.63146	7.38248	1.14391	0.715798	1.67187	translaldolase
CCNA_03639	3.53881	7.38018	-1.68883	7.38018	0.657681	0.714652	9.05783	ferredoxin, 2Fe-2s
CCNA_02761	3.07558	7.3762	0	7.3762	0.46005	0.712668	0	hypothetical protein
CCNA_R0092	3.04079	7.37335	-3.81941	7.37335	0.447616	0.711254	0.505277	minimal medium expressed sRNA
CCNA_03835	7.37002	-0.269469	2.89699	7.37002	10.1804	0.513971	0.453263	3-oxoacyl-ACP synthase
CCNA_03463	4.25351	7.35739	0	7.35739	1.11904	0.703381	0	glycine dehydrogenase subunit 1
CCNA_02095	3.61421	7.3539	3.3943	7.3539	0.696292	0.701672	0.668749	NADP-dependent oxidoreductase
CCNA_02415	3.83329	7.34925	0	7.34925	0.820629	0.6994	0	HTH transcriptional regulator
CCNA_01447	4.29837	7.34702	0	7.34702	1.15634	0.698316	0	homoserine dehydrogenase
CCNA_02826	5.24605	7.34691	0	7.34691	2.28782	0.698261	0	transposase
CCNA_03330	0.264017	7.3468	0	7.3468	0.0124338	0.698204	0	hypothetical protein
CCNA_00357	5.78188	7.34523	0	7.34523	3.34469	0.697441	0	secretory tripeptidyl aminopeptidase
CCNA_01362	6.79765	7.33849	3.19222	7.33849	6.82614	0.694173	0.572152	two-component response regulator
CCNA_02188	6.58778	7.33506	0	7.33506	5.89361	0.692514	0	hypothetical protein
CCNA_00062	0	7.33019	3.59696	7.33019	0	0.690165	0.780207	tryptophanyl-tRNA synthetase
CCNA_02411	3.00515	7.32647	3.19222	7.32647	0.435182	0.688375	0.572152	lytic transglycosylase pleA
CCNA_03352	0	7.31599	2.87637	7.31599	0	0.683364	0.445833	hypothetical protein
CCNA_02297	0	7.31434	4.50283	7.31434	0	0.682576	1.52326	hypoxanthine-guanine phosphoribosyltransferase
CCNA_03232	4.34188	7.31419	3.28902	7.31419	1.19364	0.682506	0.616735	toxin protein relE-4
CCNA_02036	4.47811	7.31282	0	7.31282	1.31798	0.681852	0	DNA-binding protein HU
CCNA_00002	0	7.3105	2.57741	7.3105	0	0.680749	0.349236	septum formation protein Maf
CCNA_R0048	0	7.30934	3.72935	7.30934	0	0.680201	0.861943	tRNA-Leu
CCNA_00372	7.3078	-1.57632	-2.25111	7.3078	9.74808	19.0237	4.62923	F0F1 ATP synthase subunit C
CCNA_01007	4.63792	7.303	5.28754	7.303	1.47962	0.677197	2.675	hypothetical protein
CCNA_03660	3.91239	7.30247	0	7.30247	0.870364	0.67695	0	Usg protein
CCNA_00447	4.34188	7.29749	0	7.29749	1.19364	0.674599	0	chemotaxis protein CheD
CCNA_00493	0	7.29657	2.57741	7.29657	0	0.674169	0.349236	polyketide cyclase-dehydrase/lipid transport protein
CCNA_01912	1.95701	7.29617	-2.46711	7.29617	0.178475	0.673981	0.2675	protein ydhR
CCNA_01064	3.59036	7.29514	3.69443	7.29514	0.683858	0.673496	0.839652	perosamine synthetase
CCNA_03238	0	7.29263	-2.63024	7.29263	0	0.672315	1.47868	transporter
CCNA_01562	0	7.29072	5.72249	7.29072	0	0.671424	3.64097	keto-hydroxyglutarate-aldolase/keto-deoxy- phosphogluconate aldolase
CCNA_00411	0	7.29044	-1.1531	7.29044	0	0.671292	3.31402	hypothetical protein
CCNA_00272	-3.70226	7.28949	3.365	7.28949	0.310844	0.670846	0.653888	RmuC family protein
CCNA_01989	0	7.28407	0	7.28407	0	0.668316	0	(3R)-hydroxymyristoyl-ACP dehydratase
CCNA_02172	3.74961	7.28357	-7.35675	7.28357	0.770894	0.668084	0	transporter
CCNA_02500	0	7.28232	3.14127	7.28232	0	0.667498	0.54986	type IV secretory pathway VirB3 protein
CCNA_03709	6.22304	7.28139	0	7.28139	4.5632	0.667068	0	transposase
CCNA_00642	0	7.27708	3.28902	7.27708	0	0.665063	0.616735	hypothetical protein
CCNA_01404	0	7.27447	4.27759	7.27447	0	0.663853	1.29291	glycyl-tRNA synthetase subunit beta
CCNA_01844	5.76067	7.27335	0	7.27335	3.29495	0.663333	0	DNA integration/recombination/inversion protein
CCNA_02451	5.0057	7.27083	6.3683	7.27083	1.92724	0.662171	5.73638	surface protein
CCNA_02395	0	7.26884	0	7.26884	0	0.661251	0	hypothetical protein
CCNA_00953	3.70587	7.26807	0	7.26807	0.746027	0.660895	0	flagellar motor switch protein
CCNA_02007	0	7.26513	0	7.26513	0	0.659544	0	lipoprotein releasing system transmembrane protein lolE
CCNA_01032	0	7.26475	2.09667	7.26475	0	0.659367	0.230347	RNA polymerase ECF-type sigma factor
CCNA_00812	3.35581	7.26329	0	7.26329	0.571954	0.658694	0	hypothetical protein
CCNA_02616	0	7.26212	0	7.26212	0	0.658157	0	4-hydroxyphenylpyruvate dioxygenase
CCNA_02468	0	7.26141	-0.931587	7.26141	0	0.657834	2.44465	hypothetical protein
CCNA_01926	4.32752	7.25535	3.42303	7.25535	1.18121	0.655056	0.68361	GGDEF diguanylate cyclase DgcB
CCNA_03290	3.17516	7.25077	0	7.25077	0.497351	0.652969	0	hypothetical protein
CCNA_02224	0	7.24709	0	7.24709	0	0.651293	0	methylenetetrahydrofolate reductase
CCNA_01629	0.264017	7.24501	1.1818	7.24501	0.0124338	0.650348	0.0891665	signal peptidase I
CCNA_00233	4.4116	7.24124	0	7.24124	1.25581	0.648641	0	UDP-N-acetylglucosamine 4,6-dehydratase
CCNA_02821	0	7.23725	0	7.23725	0	0.646836	0	hipA-like phosphatidylinositol 3/4-kinase
CCNA_03560	7.1637	-0.900485	7.22634	7.22634	8.81555	3.14759	10.4548	F0F1 ATP synthase subunit beta
CCNA_03800	3.00515	7.22437	0	7.22437	0.435182	0.641049	0	diaminopimelate epimerase
CCNA_01776	2.89262	7.22029	0	7.22029	0.397881	0.639224	0	ribonuclease D
CCNA_01547	0	7.2201	3.53252	7.2201	0	0.63914	0.743054	methionyl-tRNA synthetase
CCNA_01351	0	7.20382	4.80517	7.20382	0	0.631922	1.89479	two-component response regulator protein
CCNA_02345	0	7.20019	0	7.20019	0	0.630323	0	hypothetical protein
CCNA_01823	2.96861	7.19992	0	7.19992	0.422748	0.630205	0	hypothetical protein
CCNA_01938	5.3773	7.19752	0	7.19752	2.51162	0.629149	0	ATP-dependent transporter SufC
CCNA_00540	0	7.19513	4.32401	7.19513	0	0.628098	1.3375	coproporphyrinogen III oxidase
CCNA_01061	0	7.19023	0	7.19023	0	0.625957	0	type I secretion adaptor protein RsaE
CCNA_02000	-1.48346	-0.887335	7.18292	7.18292	39.177	12.8821	10.1427	30S ribosomal protein S2
CCNA_01915	0	7.18043	0	7.18043	0	0.621689	0	ribosomal small subunit pseudouridine synthase A
CCNA_02635	0	7.18043	0	7.18043	0	0.621689	0	cell division protein FtsW
CCNA_02726	2.06033	7.18043	3.24143	7.18043	0.196323	0.621689	0.594444	acetyltransferase/acyltransferase
CCNA_00835	7.17977	0.0649164	5.32607	7.17977	8.91502	2.91332	2.7493	flagellin
CCNA_03014	0	7.17561	0	7.17561	0	0.619603	0	hypothetical protein
CCNA_01940	0	7.17457	0	7.17457	0	0.619151	0	cysteine desulfurase activator complex subunit SufB
CCNA_R0169	0	7.17428	1.8226	7.17428	0	0.619026	0.178333	NA
CCNA_03366	2.93111	7.17091	0	7.17091	0.410315	0.617572	0	DoxX family protein
CCNA_00472	4.79227	7.16841	0	7.16841	1.65369	0.616494	0	GDP-mannose 4,6-dehydratase
CCNA_03765	0	7.16511	0	7.16511	0	0.615075	0	MutT/nudix family phosphohydrolase
CCNA_03609	-0.172007	0.572215	7.1639	7.1639	79.6123	13.0833	10.0089	cell surface antigen Sca2
CCNA_03805	4.61446	7.15799	0	7.15799	1.45475	0.612025	0	transcriptional regulator
CCNA_03868	0	7.15675	0	7.15675	0	0.611497	0	chromosome partitioning protein ParB
CCNA_00027	3.41132	7.15529	2.89699	7.15529	0.596821	0.610877	0.453263	hydroxylase
CCNA_02759	5.87862	7.15433	5.60833	7.15433	3.58093	0.610467	3.35861	methionine aminopeptidase
CCNA_03266	0	7.1539	3.76344	7.1539	0	0.610282	0.884235	hypothetical protein
CCNA_00519	5.56035	7.15222	6.11463	7.15222	2.85977	0.609567	4.80013	hypothetical protein
CCNA_00353	5.59249	7.14868	0.648317	7.14868	2.92559	0.608063	1.605	O-antigen acetylase
CCNA_00152	4.14306	7.14814	4.48931	7.14814	1.032	0.607835	1.5084	heat-inducible transcription repressor
CCNA_02786	0	7.14322	0	7.14322	0	0.605748	0	guanylate cyclase
CCNA_01727	6.967	7.13697	4.02935	7.13697	7.68407	0.603113	1.07743	methyl-accepting chemotaxis protein
CCNA_01478	0	7.13365	0	7.13365	0	0.601715	0	transcriptional regulator
CCNA_01633	0	7.12984	2.35697	7.12984	0	0.600116	0.289791	GTP-binding protein Era
CCNA_03115	0	7.12849	0	7.12849	0	0.599552	0	cobaltochelatase cobS subunit
CCNA_02252	6.3388	7.12543	0	7.12543	4.9496	0.598273	0	methylcrotonyl-CoA carboxylase carboxyl transferase subunit
CCNA_02518	0	7.12482	3.07041	7.12482	0	0.598017	0.520138	aspartyl/glutamyl-tRNA amidotransferase subunit B
CCNA_01754	4.28357	7.12312	4.30099	7.12312	1.14391	0.597309	1.31521	transglycosylase associated protein
CCNA_02756	7.11854	6.8862	0	7.11854	8.54201	0.506197	0	competence-damage protein
CCNA_02743	3.54143	7.11845	2.49864	7.11845	0.65899	0.595366	0.326944	TonB dependent receptor
CCNA_03447	3.81282	7.11675	0	7.11675	0.808196	0.594659	0	hypothetical protein
CCNA_01364	4.54217	7.11618	0	7.11618	1.38063	0.594422	0	tRNA-dihydrouridine synthase A
CCNA_03091	5.53626	7.11481	4.78871	7.11481	2.81138	0.593852	1.8725	hypothetical protein
CCNA_02464	-1.87274	7.11316	0	7.11316	2.723	0.593171	0	UDP-glucose 6-dehydrogenase
CCNA_01535	4.2072	7.11054	0	7.11054	1.08174	0.592085	0	single-strand DNA binding protein
CCNA_00949	5.16761	7.10192	0	7.10192	2.16348	0.588532	0	hypothetical protein
CCNA_00158	5.27626	7.0929	4.56858	7.0929	2.33755	0.584836	1.59757	recombination protein F
CCNA_01016	0	7.0927	-6.05209	7.0927	0	0.584757	0	copper resistance protein B
CCNA_00732	0	7.09206	2.74603	7.09206	0	0.584494	0.401249	GumN superfamily protein
CCNA_03775	3.14272	7.08798	0	7.08798	0.484917	0.582833	0	hypothetical protein
CCNA_02905	0	7.08647	2.19986	7.08647	0	0.582217	0.252639	hypothetical protein
CCNA_01416	4.23824	7.08639	6.56958	7.08639	1.10661	0.582184	6.60575	3-hydroxyisobutyrate dehydrogenase
CCNA_00130	2.43776	7.08483	0	7.08483	0.273543	0.58155	0	Kup system potassium uptake protein
CCNA_00518	7.08479	-0.0903464	-7.03988	7.08479	8.34307	14.189	0.0445833	50S ribosomal protein L25/general stress protein Ctc
CCNA_03897	0	7.07198	4.50954	7.07198	0	0.576357	1.53069	NA
CCNA_00337	0	7.06729	4.42687	7.06729	0	0.574472	1.44153	TetR family transcriptional regulator
CCNA_02326	0	7.06666	-3.28533	7.06666	0	0.57422	0.653888	acetylornithine transaminase protein
CCNA_02747	-2.02645	7.0649	2.83421	7.0649	1.29311	0.573514	0.430972	ABC transporter substrate-binding protein
CCNA_02598	4.12656	7.06223	3.365	7.06223	1.01957	0.572446	0.653888	toxin protein relE-2
CCNA_03802	0.850616	7.05996	5.09571	7.05996	0.0497351	0.571539	2.33319	hypothetical protein
CCNA_01581	5.88353	7.04521	0	7.04521	3.59336	0.565681	0	hypothetical protein
CCNA_03565	6.41406	7.04127	3.57153	7.04127	5.218	0.564125	0.765346	hypothetical protein
CCNA_01289	0	7.03709	0	7.03709	0	0.56248	0	hypothetical protein
CCNA_03493	4.3561	7.03394	3.6826	7.03394	1.20608	0.561247	0.832221	MutT/nudix family phosphohydrolase
CCNA_02203	0	7.032	0	7.032	0	0.560486	0	hypothetical protein
CCNA_02054	0	7.02984	4.77206	7.02984	0	0.559642	1.85021	propionyl-CoA carboxylase carboxyltransferase subunit
CCNA_03354	-1.84068	7.02583	0	7.02583	2.03914	0.558074	0	5-formyltetrahydrofolate cyclo-ligase
CCNA_03684	3.59036	7.02453	4.6191	7.02453	0.683858	0.557569	1.65701	carbonic anhydrase
CCNA_03525	0	7.02114	4.83754	7.02114	0	0.556248	1.93937	hypothetical protein
CCNA_03630	5.0057	0.860005	7.0209	7.0209	1.92724	8.98982	9.05783	hypothetical protein
CCNA_02405	-1.48501	7.02087	0	7.02087	0	0.556143	0	ABC transporter substrate-binding protein
CCNA_03552	0	7.01943	0	7.01943	0	0.555585	0	hypothetical protein
CCNA_02340	0	7.01302	3.87159	7.01302	0	0.553104	0.95854	methyltransferase
CCNA_00348	0	7.01228	0	7.01228	0	0.552819	0	chemoreceptor Y4FA
CCNA_01185	5.06749	7.01175	4.06624	7.01175	2.01427	0.552612	1.10715	hypothetical protein
CCNA_01129	0	7.00974	0	7.00974	0	0.551836	0	flagellar biosynthesis protein FliQ
CCNA_00218	0	7.00959	0	7.00959	0	0.55178	0	hypothetical protein
CCNA_02970	3.10954	7.00886	0	7.00886	0.472484	0.551498	0	hypothetical protein
CCNA_01222	0	-2.88347	7.00318	7.00318	0	0.283475	8.94638	NADH-ubiquinone oxidoreductase
CCNA_03213	0	7.00304	2.7908	7.00304	0	0.549259	0.416111	polyhydroxyalkanoic acid system protein
CCNA_01745	0	7.00065	0	7.00065	0	0.548344	0	thioredoxin peroxidase
CCNA_01484	0	6.99504	0	6.99504	0	0.546198	0	hypothetical protein
CCNA_02081	4.95989	6.99022	-3.46074	6.99022	1.86507	0.544364	0.728193	Sec-independent protein translocase protein TatB
CCNA_02785	0	6.98988	3.28902	6.98988	0	0.544233	0.616735	hypothetical protein
CCNA_02174	4.90293	6.9837	0	6.9837	1.79046	0.54189	0	multidrug resistance efflux pump
CCNA_00345	0	6.98183	0	6.98183	0	0.541182	0	iroE protein
CCNA_03584	0	6.97648	3.63429	6.97648	0	0.539164	0.802499	histidine phosphotransferase chpT
CCNA_01718	2.2677	6.97487	4.67391	6.97487	0.236242	0.538556	1.72389	extracytoplasmic function alternative sigma factor
CCNA_02632	3.85348	6.97445	0	6.97445	0.833063	0.5384	0	SOUL domain heme-binding protein
CCNA_01130	0	6.97288	0	6.97288	0	0.53781	0	flagellar biosynthesis protein FliR
CCNA_03613	3.54143	6.966	0	6.966	0.65899	0.535229	0	3-hydroxybutyryl-CoA dehydratase
CCNA_03259	3.07558	6.96342	0	6.96342	0.46005	0.534264	0	cupin
CCNA_01162	0	6.96125	5.52797	6.96125	0	0.533454	3.17284	beta-glucosidase
CCNA_02912	3.96898	6.95872	0	6.95872	0.907666	0.532512	0	prolyl 4-hydroxylase subunit alpha
CCNA_02206	0	6.95843	0	6.95843	0	0.532404	0	hypothetical protein
CCNA_01792	6.95537	1.31416	0.482056	6.95537	7.62191	76.2945	38.9881	50S ribosomal protein L32
CCNA_02784	4.95989	6.95372	3.07041	6.95372	1.86507	0.530656	0.520138	hypothetical protein
CCNA_02566	0	6.95083	0	6.95083	0	0.529587	0	aminopeptidase N
CCNA_01623	0	6.94772	0	6.94772	0	0.528436	0	MutT/nudix family phosphohydrolase
CCNA_03580	0	6.94717	0	6.94717	0	0.528232	0	hypothetical protein
CCNA_00088	4.23824	6.94527	0	6.94527	1.10661	0.52753	0	HerA helicase-like ATPase
CCNA_01616	0	6.94291	0	6.94291	0	0.526664	0	rod shape-determining protein RodA
CCNA_02443	6.94201	0.346956	2.06056	6.94201	7.55104	2.71637	0.222916	carboxymethylenebutenolidase
CCNA_02658	4.84362	6.94074	2.95714	6.94074	1.71586	0.525865	0.475555	enoyl-CoA hydratase
CCNA_02815	-2.23043	6.94063	0	6.94063	2.32512	0.525825	0	ice nucleation protein
CCNA_02171	4.26862	6.94001	3.08846	6.94001	1.13147	0.525596	0.527569	nucleoside permease nupC
CCNA_01218	4.42515	6.93058	0	6.93058	1.26825	0.522144	0	sphingosine kinase/diacylglycerol kinase-like protein
CCNA_00128	0	6.92845	0	6.92845	0	0.521367	0	argininosuccinate synthase
CCNA_02429	3.29807	6.92498	-2.64028	6.92498	0.547086	0.520106	1.30778	arsenate reductase
CCNA_03808	-0.0699025	6.9244	0	6.9244	8.16899	0.519892	0	organic solvent resistance transport system Ttg2C protein
CCNA_03778	4.61446	1.61162	6.92375	6.92375	1.45475	9.02811	8.46339	integral membrane protein
CCNA_01272	0	6.91938	0.884192	6.91938	0	0.518074	0.0594444	peptidyl-tRNA hydrolase domain-containing protein
CCNA_02682	0	6.91938	0	6.91938	0	0.518074	0	ribosomal-protein-alanine acetyltransferase
CCNA_02075	6.38779	6.91563	2.49864	6.91563	5.12272	0.516715	0.326944	peptidoglycan binding endopeptidase DipM
CCNA_R0173	4.26862	6.91465	0	6.91465	1.13147	0.516361	0	NA
CCNA_01468	0	6.9008	0	6.9008	0	0.511389	0	cbb3-type cytochrome c oxidase subunit II
CCNA_02693	2.00442	6.89679	0	6.89679	0.186507	0.509957	0	iron-regulated protein FrpC
CCNA_02941	6.8958	-1.67072	-0.287078	6.8958	7.31106	2.63234	2.16972	transcription elongation factor GreA
CCNA_02008	5.84905	6.88019	3.53252	6.88019	3.50704	0.504072	0.743054	prolyl-tRNA synthetase
CCNA_03512	5.90303	6.87861	0	6.87861	3.6431	0.503517	0	zinc-finger protein
CCNA_00661	4.39792	6.87326	3.80767	6.87326	1.24338	0.501639	0.913957	transposase
CCNA_02730	0	6.87088	0	6.87088	0	0.500805	0	glutathione S-transferase
CCNA_00523	2.8124	6.87051	-4.37908	6.87051	0.373013	0.500673	1.7759	multicopper polyphenol oxidase
CCNA_01344	4.45187	6.86895	0	6.86895	1.29311	0.50013	0	hypothetical protein
CCNA_01613	6.02372	6.86818	2.69983	6.86818	3.96638	0.499859	0.386388	rod shape-determining protein MreC
CCNA_03644	3.61421	6.86361	3.90251	6.86361	0.696292	0.498265	0.980832	succinate dehydrogenase cytochrome B-556 subunit
CCNA_02100	5.135	6.86099	0	6.86099	2.11374	0.497351	0	hypothetical protein
CCNA_02133	0	6.85234	0	6.85234	0	0.494355	0	glucokinase
CCNA_03176	1.93034	6.84988	4.58138	6.84988	0.174073	0.493506	1.61243	nucleotidyltransferase
CCNA_02592	5.16761	6.84816	0	6.84816	2.16348	0.49291	0	thioesterase
CCNA_03735	3.49079	6.8467	3.8506	6.8467	0.634123	0.492408	0.943679	transketolase
CCNA_01159	4.32752	6.84268	1.68708	6.84268	1.18121	0.491024	0.156041	major facilitator superfamily transporter
CCNA_00259	0	6.84124	0	6.84124	0	0.490531	0	hypothetical protein
CCNA_03224	3.59036	6.83846	0	6.83846	0.683858	0.48958	0	hypothetical protein
CCNA_03057	4.25351	6.83735	0	6.83735	1.11904	0.489198	0	glyoxalase family protein
CCNA_00737	2.14205	6.83495	3.17544	6.83495	0.211374	0.488378	0.564721	isoleucyl-tRNA synthetase
CCNA_03713	6.7419	6.83417	3.59696	6.83417	6.56503	0.488113	0.780207	RNA polymerase factor sigma-54
CCNA_02773	0	6.83209	-2.80321	6.83209	0	0.487404	0.750485	methyl-accepting chemotaxis protein
CCNA_03582	0	6.82836	3.53252	6.82836	0	0.486133	0.743054	3(2),5-bisphosphate nucleotidase
CCNA_01972	2.00442	6.82506	0	6.82506	0.186507	0.485014	0	anthranilate synthase component I
CCNA_01653	2.89262	6.81923	4.31638	6.81923	0.397881	0.483039	1.33007	peptidyl-prolyl cis-trans isomerase
CCNA_00498	4.26862	6.81558	0	6.81558	1.13147	0.481809	0	hypothetical protein
CCNA_00061	0	6.81198	1.73368	6.81198	0	0.480596	0.163472	cytochrome p450
CCNA_01267	5.57258	6.8107	4.77763	6.8107	2.88464	0.480166	1.85764	hypothetical protein
CCNA_00984	0	6.80955	0	6.80955	0	0.479782	0	phosphinothricin N-acetyltransferase
CCNA_00284	5.0761	6.80683	0	6.80683	2.02671	0.478868	0	HAD superfamily hydrolase
CCNA_00315	4.86367	6.80378	3.89228	6.80378	1.74073	0.477847	0.973401	3-polyprenyl-4-hydroxybenzoate decarboxylase
CCNA_03892	0	6.80157	0	6.80157	0	0.47711	0	NA
CCNA_02983	0	6.80144	3.17544	6.80144	0	0.477066	0.564721	polyprenyl-phosphate beta-D-glucosyltransferase
CCNA_00342	6.80025	2.18532	0	6.80025	6.83858	2.60505	0	2-oxoglutarate dehydrogenase E1 component
CCNA_03537	4.31302	6.79273	2.32689	6.79273	1.16878	0.47417	0.282361	glyoxalase family protein
CCNA_03382	0	6.79266	0	6.79266	0	0.474145	0	hypothetical protein
CCNA_02540	0	6.79163	0	6.79163	0	0.473804	0	N-acyl-L-amino acid amidohydrolase
CCNA_02348	0	6.78815	0.397418	6.78815	0	0.472654	0.0222916	hypothetical protein
CCNA_02191	6.62641	6.78706	0	6.78706	6.05525	0.472291	0	hypothetical protein
CCNA_02138	0	6.7848	0	6.7848	0	0.471545	0	hypothetical protein
CCNA_01182	0	6.78307	4.38368	6.78307	0	0.470976	1.39694	glutathione S-transferase
CCNA_02514	0	6.77448	0	6.77448	0	0.468154	0	polysaccharide secretin protein HfsD
CCNA_02215	3.26831	6.77341	0	6.77341	0.534652	0.467806	0	acyl-CoA dehydrogenase
CCNA_00585	0	6.7687	1.86509	6.7687	0	0.466267	0.185764	hypothetical protein
CCNA_01103	0	6.7687	0	6.7687	0	0.466267	0	ADP-heptose--LPS heptosyltransferase
CCNA_01748	-1.17114	1.28459	6.76314	6.76314	5.11028	1.53818	7.56429	methyltransferase
CCNA_02758	0	6.76135	5.29921	6.76135	0	0.463876	2.69729	hypothetical protein
CCNA_02906	0	6.75954	0	6.75954	0	0.463286	0	acyltransferase family protein
CCNA_03454	0	6.75853	4.59406	6.75853	0	0.46296	1.62729	UDP-2,3-diacylglucosamine hydrolase
CCNA_03761	3.89302	6.75503	1.26442	6.75503	0.857931	0.461826	5.21624	hypothetical protein
CCNA_01845	0	6.75255	5.06415	6.75255	0	0.461028	2.28118	two-component response regulator protein
CCNA_01006	0	6.75026	3.24143	6.75026	0	0.460289	0.594444	flagellar hook-basal body protein FliE
CCNA_03005	0	0	6.74761	6.74761	0	0	7.48256	hypothetical protein
CCNA_03916	4.32752	6.74688	0	6.74688	1.18121	0.459202	0	NA
CCNA_00758	0	6.7407	4.90527	6.7407	0	0.457221	2.03597	elongation factor P
CCNA_03817	0	6.73979	0	6.73979	0	0.45693	0	glutamate racemase
CCNA_03921	4.60258	6.73158	0	6.73158	1.44232	0.454311	0	NA
CCNA_02673	0	6.73134	4.17999	6.73134	0	0.454237	1.20375	excinuclease ABC subunit A
CCNA_03106	4.00552	6.72666	-7.48432	6.72666	0.932533	0.452752	0	BolA protein
CCNA_00138	0	6.7257	4.70348	6.7257	0	0.452447	1.76104	TonB-dependent receptor
CCNA_01425	6.72485	6.28496	0	6.72485	6.48719	0.332207	0	membrane-bound proton-translocating pyrophosphatase
CCNA_02152	4.8233	6.72472	0	6.72472	1.69099	0.452137	0	phosphoglycerate mutase
CCNA_03967	4.4116	6.72361	0	6.72361	1.25581	0.451786	0	NA
CCNA_02854	-1.54576	0.319845	6.72327	6.72327	5.11028	1.78529	7.35624	two-component response regulator
CCNA_02994	0	6.72115	1.1818	6.72115	0	0.451007	0.0891665	carbamoyl phosphate synthase large subunit
CCNA_01682	0	6.72072	0	6.72072	0	0.450873	0	hypothetical protein
CCNA_00609	0	6.72011	3.63429	6.72011	0	0.45068	0.802499	transcriptional repressor
CCNA_02586	3.26831	6.71892	0	6.71892	0.534652	0.450304	0	phosphoribosylformylglycinamidine synthase II
CCNA_02222	0	6.71874	2.29616	6.71874	0	0.450248	0.27493	5-methyltetrahydrofolate--homocysteine methyltransferase
CCNA_03877	0	6.71221	-5.28117	6.71221	0	0.448194	0	hypothetical protein
CCNA_03531	0	6.71193	0	6.71193	0	0.448108	0	carboxypeptidase S1
CCNA_01083	5.24605	-1.00541	6.71022	6.71022	2.28782	4.07188	7.28936	hypothetical protein
CCNA_00789	0	6.70816	-6.74254	6.70816	0	0.446928	0	transcriptional regulator FixK
CCNA_03954	0	6.70788	2.38644	6.70788	0	0.446839	0.297222	NA
CCNA_03466	0	6.70323	0	6.70323	0	0.445389	0	hypothetical protein
CCNA_02034	5.10164	6.70235	0	6.70235	2.06401	0.445115	0	luciferase-like monooxygenase
CCNA_01479	0	6.70064	6.18968	6.70064	0	0.44458	5.0602	hypothetical protein
CCNA_R0040	0	6.70031	0	6.70031	0	0.444479	0	small non-coding RNA
CCNA_02243	0	6.69961	0	6.69961	0	0.44426	0	D-alanyl-D-alanine serine-type carboxypeptidase
CCNA_00170	0	6.69898	4.85345	6.69898	0	0.444064	1.96166	TonB-dependent receptor
CCNA_03635	4.98755	6.69898	4.15453	6.69898	1.90237	0.444064	1.18146	hypothetical protein
CCNA_03062	6.69687	2.99803	0	6.69687	6.36139	0.0301628	0	cell wall hydrolase family protein
CCNA_02713	4.7061	6.69347	0	6.69347	1.55422	0.442356	0	holdfast attachment protein HfaD
CCNA_03690	0	6.69166	3.01489	6.69166	0	0.441796	0.497847	spore coat polysaccharide biosynthesis protein spsF
CCNA_03212	-0.0200505	6.68702	0	6.68702	3.29495	0.440363	0	hypothetical protein
CCNA_02587	5.40492	6.68619	0	6.68619	2.56136	0.440107	0	PAS-family sensor histidine kinase
CCNA_00425	6.6839	-0.337179	-0.794057	6.6839	6.30393	7.84378	0.430972	hypothetical protein
CCNA_00639	6.6839	6.61093	0	6.6839	6.30393	0.417518	0	heme:hemopexin-binding protein
CCNA_00243	0	6.68386	4.69761	6.68386	0	0.439389	1.75361	hypothetical protein
CCNA_02625	-1.79272	6.68285	3.49243	6.68285	2.91191	0.439081	0.720763	cell division protein FtsQ
CCNA_01603	0	6.68177	0	6.68177	0	0.438748	0	aspartate aminotransferase
CCNA_00870	0	6.68125	0	6.68125	0	0.438589	0	hypothetical protein
CCNA_01194	0	6.68105	0	6.68105	0	0.438526	0	TonB-dependent receptor
CCNA_02274	2.89262	6.67765	3.53252	6.67765	0.397881	0.437485	0.743054	EF hand repeat-containing protein
CCNA_03098	0	6.67718	2.26477	6.67718	0	0.43734	0.2675	hypothetical protein
CCNA_02720	2.8124	6.67516	2.9959	6.67516	0.373013	0.436724	0.490416	hypothetical protein
CCNA_02283	5.56991	6.67445	0	6.67445	2.8792	0.436505	0	HNH endonuclease family protein
CCNA_00230	0	6.66962	0	6.66962	0	0.435032	0	ribosomal large subunit pseudouridine synthase B
CCNA_02964	0	6.6689	4.97482	6.6689	0	0.434812	2.14	thioredoxin-disulfide reductase
CCNA_03612	2.32664	6.66765	-1.00641	6.66765	0.248676	0.434433	4.70353	transcriptional regulator
CCNA_02892	2.2677	6.66392	0	6.66392	0.236242	0.433298	0	hypothetical protein
CCNA_00810	0	6.66098	0	6.66098	0	0.432408	0	acetyl esterase
CCNA_02207	0	6.65783	3.67067	6.65783	0	0.431456	0.82479	hypothetical protein
CCNA_01122	0	6.6565	0	6.6565	0	0.431054	0	hypothetical protein
CCNA_02067	4.71716	6.6551	0	6.6551	1.56666	0.430633	0	hypothetical protein
CCNA_00887	0	6.65023	2.19986	6.65023	0	0.429166	0.252639	hypothetical protein
CCNA_01708	4.47811	6.65001	0	6.65001	1.31798	0.429101	0	hypothetical protein
CCNA_01417	6.64677	-1.94241	0	6.64677	6.14217	3.45501	0	5-aminolevulinate synthase
CCNA_03092	5.24605	6.64635	0	6.64635	2.28782	0.428004	0	cytochrome P450 IVA5
CCNA_00886	0	6.64438	2.85544	6.64438	0	0.427411	0.438402	aspartate kinase
CCNA_01627	0	6.64244	0	6.64244	0	0.426831	0	4-phosphopantetheinyl transferase
CCNA_00151	0.850616	6.64166	5.734	6.64166	0.0497351	0.426598	3.67069	ribonuclease PH
CCNA_01347	0	6.64115	0	6.64115	0	0.426448	0	hypothetical protein
CCNA_01704	0	6.64115	5.09571	6.64115	0	0.426448	2.33319	cytochrome c
CCNA_00765	4.88343	6.62958	3.8293	6.62958	1.7656	0.423005	0.928818	hypothetical protein
CCNA_03476	0	6.62871	0	6.62871	0	0.422748	0	ribonuclease H
CCNA_02272	3.04079	6.62663	-1.87342	6.62663	0.447616	0.422134	2.3109	hypothetical protein
CCNA_02213	4.95241	6.62571	0	6.62571	1.85509	0.42186	0	NADH dehydrogenase
CCNA_00379	0	6.62461	0	6.62461	0	0.421535	0	thiol:disulfide interchange protein DsbA
CCNA_01427	0	6.62243	-4.78241	6.62243	0	0.420895	0	SmpA/OmlA family lipoprotein
CCNA_00857	6.62076	5.33615	0	6.62076	6.03131	0.170023	0	glucose/fructose transport protein
CCNA_02294	4.87358	6.61694	0	6.61694	1.75316	0.419279	0	argininosuccinate lyase
CCNA_02085	0	6.6148	0	6.6148	0	0.418652	0	anhydromuramoyl-peptide exo-beta-N-acetylglucosaminidase
CCNA_03408	4.62623	6.61436	3.01489	6.61436	1.46719	0.418523	0.497847	ABC transporter ATP-binding protein
CCNA_03959	0	6.61018	4.48931	6.61018	0	0.417298	1.5084	NA
CCNA_01486	0	6.60888	0	6.60888	0	0.416919	0	hypothetical protein
CCNA_01737	0	6.60184	0	6.60184	0	0.414867	0	replicative DNA helicase
CCNA_03358	0	6.60043	0	6.60043	0	0.414459	0	glyceraldehyde 3-phosphate dehydrogenase
CCNA_00280	4.47811	6.59755	0	6.59755	1.31798	0.413624	0	tRNA pseudouridine synthase A
CCNA_02380	0	6.59442	3.365	6.59442	0	0.412718	0.653888	aspartate alpha-decarboxylase
CCNA_01341	0	6.59438	0	6.59438	0	0.412707	0	endopeptidase DegP
CCNA_01069	3.70587	6.59064	3.62195	6.59064	0.746027	0.411626	0.795068	methyltransferase
CCNA_01123	0	6.58972	0	6.58972	0	0.411361	0	peptide chain release factor 3
CCNA_00587	0	6.58894	0	6.58894	0	0.411137	0	secretory tripeptidyl aminopeptidase
CCNA_00608	0	6.58001	0	6.58001	0	0.408572	0	polygalacturonase
CCNA_03904	0	6.57424	2.91732	6.57424	0	0.406924	0.460694	NA
CCNA_02381	5.62048	6.57387	0	6.57387	2.98411	0.406819	0	hypothetical protein
CCNA_02597	3.61421	6.57205	-0.880077	6.57205	0.696292	0.406301	7.2745	hypothetical protein
CCNA_02537	0	6.57105	0	6.57105	0	0.406018	0	ribonuclease R
CCNA_01290	0	6.56518	0	6.56518	0	0.404351	0	hypothetical protein
CCNA_03193	4.79227	6.55916	0	6.55916	1.65369	0.402648	0	lactoylglutathione lyase
CCNA_00918	0	6.55288	-1.95934	6.55288	0	0.400882	0.512708	peptide release factor-glutamine N5-methyltransferase
CCNA_01212	2.54093	6.5514	3.46507	6.5514	0.298411	0.400465	0.705902	dATP pyrophosphohydrolase
CCNA_00888	1.48921	6.5512	0	6.5512	0.111904	0.40041	0	hypothetical protein
CCNA_02164	4.62623	6.5512	0	6.5512	1.46719	0.40041	0	leucine dehydrogenase
CCNA_00246	4.66101	6.54488	0	6.54488	1.50449	0.39864	0	short chain dehydrogenase
CCNA_01877	0	6.53686	0	6.53686	0	0.396408	0	acyl-CoA thioesterase II
CCNA_00407	5.23839	6.53657	0	6.53657	2.27538	0.396327	0	diamine acetyltransferase
CCNA_00641	4.55407	6.53403	0	6.53403	1.39258	0.39562	0	hypothetical protein
CCNA_02858	0	6.52652	3.60951	6.52652	0	0.393546	0.787638	hipA-family phosphatidylinositol 3/4-kinase
CCNA_01580	0	6.51225	5.24394	6.51225	0	0.38963	2.59326	M15 superfamily membrane peptidase
CCNA_01766	3.29807	6.51049	0	6.51049	0.547086	0.389149	0	hypothetical protein
CCNA_02459	0	6.50871	0	6.50871	0	0.388664	0	methylmalonyl-CoA mutase
CCNA_03257	0	6.50674	0	6.50674	0	0.388126	0	chemotaxis receiver domain-containing protein CheYIII
CCNA_00727	0	6.504	0	6.504	0	0.387384	0	ribosomal-protein-alanine acetyltransferase
CCNA_02354	3.51554	6.50223	0	6.50223	0.646165	0.386902	0	MutT/nudix family phosphohydrolase
CCNA_01521	0	6.4999	-6.92228	6.4999	0	0.38627	0	hypothetical protein
CCNA_03443	5.92227	6.49942	0	6.49942	3.69283	0.386142	0	hypothetical protein
CCNA_R0171	0	6.49647	4.56214	6.49647	0	0.385344	1.59014	NA
CCNA_01062	0	6.49601	0	6.49601	0	0.385218	0	GDP-mannose 4,6-dehydratase
CCNA_00249	0	6.49522	0	6.49522	0	0.385005	0	SCO1/SenC family protein
CCNA_00111	0	6.49334	0	6.49334	0	0.384498	0	hypothetical protein
CCNA_01293	0	6.49237	4.79422	6.49237	0	0.384238	1.87993	hypothetical protein
CCNA_00288	0	6.49026	3.33508	6.49026	0	0.383671	0.639027	sulfate-binding protein
CCNA_01656	0	6.48893	4.26177	6.48893	0	0.383311	1.27805	endonuclease/exonuclease/phosphatase family protein
CCNA_01107	-2.78052	6.48863	3.89228	6.48863	0.174073	0.383233	0.973401	toxin protein parE-2
CCNA_02115	0	6.48718	3.22521	6.48718	0	0.382842	0.587013	secreted pectate lyase-family protein
CCNA_03794	0	6.48043	4.1286	6.48043	0	0.381035	1.15916	hypothetical protein
CCNA_02595	-1.24337	0.938366	6.47844	6.47844	72.9851	6.08907	6.19707	hypothetical protein
CCNA_00849	6.47831	4.94753	5.26392	6.47831	5.45843	0.128854	2.63041	outer membrane efflux protein
CCNA_02390	0	0	6.47673	6.47673	0	0	6.18964	phosphoglycolate phosphatase
CCNA_00217	3.04079	6.47571	0	6.47571	0.447616	0.379776	0	thiol:disulfide interchange protein DsbD
CCNA_03760	5.20736	6.47548	3.05214	6.47548	2.22565	0.379714	0.512708	hypothetical protein
CCNA_00022	0	6.47405	0.508799	6.47405	0	0.379336	0.0297222	aerobic-type carbon monoxide dehydrogenase small subunit CoxS
CCNA_00934	0	6.47177	0	6.47177	0	0.37873	0	hypothetical protein
CCNA_00847	3.41132	6.47126	0	6.47126	0.596821	0.378593	0	leucine-responsive regulatory protein
CCNA_01254	0	6.4686	5.75109	6.4686	0	0.377889	3.71527	SsrA-binding protein
CCNA_02087	4.2228	6.46802	3.40874	6.46802	1.09417	0.377735	0.67618	deoxyguanosinetriphosphate triphosphohydrolase
CCNA_00252	0	6.4667	0	6.4667	0	0.377386	0	multimodular transpeptidase-transglycosylase PBP 1A
CCNA_02352	1.76969	6.46638	0	6.46638	0.149205	0.377301	0	membrane-bound aldehyde dehydrogenase large subunit
CCNA_02320	3.17516	6.45563	3.75216	6.45563	0.497351	0.374468	0.876804	2-deoxycytidine 5-triphosphate deaminase
CCNA_02433	5.766	6.45008	0	6.45008	3.30739	0.373013	0	hypothetical protein
CCNA_03885	0	6.44789	0	6.44789	0	0.37244	0	NA
CCNA_03818	4.91258	6.44601	0	6.44601	1.8029	0.371951	0	hypothetical protein
CCNA_00235	4.56635	6.4449	0	6.4449	1.40502	0.371662	0	hypothetical protein
CCNA_03351	3.20688	6.43818	3.365	6.43818	0.509785	0.369915	0.653888	phosphoribosylaminoimidazole-succinocarboxamide synthase
CCNA_01596	0	6.43645	0	6.43645	0	0.369465	0	DNA helicase II
CCNA_02674	4.7061	6.43623	0	6.43623	1.55422	0.369409	0	transposase
CCNA_03806	5.50872	6.43174	2.67616	6.43174	2.75706	0.368248	0.378958	outer membrane lipoprotein
CCNA_01371	0	6.4315	0	6.4315	0	0.368185	0	hypothetical protein
CCNA_01225	0	6.42714	0	6.42714	0	0.367061	0	glycerophosphotransferase-like protein
CCNA_01957	0	6.42342	3.76344	6.42342	0	0.366106	0.884235	thiazole synthase
CCNA_00015	3.77099	6.41874	0	6.41874	0.783328	0.364904	0	molybdenum cofactor biosynthesis protein B
CCNA_02401	3.5661	6.41859	0	6.41859	0.671424	0.364866	0	transcriptional regulator
CCNA_02355	0	6.4183	0	6.4183	0	0.364793	0	endonuclease III
CCNA_01423	0	6.41739	4.16306	6.41739	0	0.36456	1.18889	thiamine-monophosphate kinase
CCNA_03136	4.00552	6.41572	0	6.41572	0.932533	0.364132	0	flagellar export protein FliJ
CCNA_00077	4.61446	6.41199	0	6.41199	1.45475	0.363181	0	long-chain specific acyl-CoA dehydrogenase
CCNA_01215	0	6.40712	0	6.40712	0	0.361942	0	histidine triad (HIT) protein
CCNA_00424	0	6.40481	6.20009	6.40481	0	0.361357	5.09735	aldehyde dehydrogenase
CCNA_00680	0	6.4022	0	6.4022	0	0.360697	0	2-hydroxychromene-2-carboxylate isomerase
CCNA_03234	0	6.40174	0	6.40174	0	0.36058	0	glutamine amidotransferase
CCNA_00552	2.54093	6.4008	0	6.4008	0.298411	0.360342	0	cupin superfamily protein
CCNA_03314	0	6.39873	0	6.39873	0	0.35982	0	ferredoxin-NADP reductase
CCNA_00332	0	6.39627	0	6.39627	0	0.359198	0	molybdenum transport system permease protein modB
CCNA_03483	0	6.39627	0	6.39627	0	0.359198	0	ABC transporter ATP-binding protein
CCNA_02244	0	6.39549	2.13189	6.39549	0	0.359003	0.237777	aminotransferase class I family protein
CCNA_02147	6.3947	-1.30547	-1.97552	6.3947	5.14758	5.81562	2.3852	hypothetical protein
CCNA_03859	3.23792	6.39291	-3.98677	6.39291	0.522219	0.358353	0.215486	two-component response regulator cenR
CCNA_02150	0	6.39254	4.06624	6.39254	0	0.358261	1.10715	dimethylallyltransferase/geranyltranstransferase
CCNA_01530	3.51633	-1.47646	6.3921	6.3921	0.646556	0.886854	5.83298	flagellin
CCNA_02414	0	6.38995	3.08846	6.38995	0	0.357609	0.527569	DadA-like amino acid oxidase
CCNA_03093	0	6.38808	2.29616	6.38808	0	0.35714	0.27493	OsmC-like protein
CCNA_02489	0	6.3871	0	6.3871	0	0.356895	0	acetate/3-ketoacid CoA transferase subunit B
CCNA_02754	0	6.3838	1.98552	6.3838	0	0.356071	0.208055	Xaa-Arg/Lys peptidase
CCNA_01967	0	6.38266	-2.40571	6.38266	0	0.355786	1.3375	hypothetical protein
CCNA_00615	4.84362	6.38052	0	6.38052	1.71586	0.355251	0	TonB-dependent receptor
CCNA_01790	0	6.37823	0	6.37823	0	0.354681	0	protein translocase subunit SecG
CCNA_03194	0	6.37757	4.39097	6.37757	0	0.354517	1.40437	integral membrane protein
CCNA_02041	6.37737	0.125865	1.11295	6.37737	5.08542	9.40087	0.081736	ATP-dependent Clp protease proteolytic subunit
CCNA_01698	3.23792	6.3737	5.88874	6.3737	0.522219	0.353556	4.09423	cycloisomaltooligosaccharide glucanotransferase
CCNA_00171	4.42515	6.37317	0	6.37317	1.26825	0.353426	0	type II secretion pathway protein C
CCNA_02044	0	6.37299	3.35012	6.37299	0	0.353381	0.646457	phosphoglycerate mutase
CCNA_03712	4.36774	3.00485	6.3683	6.3683	1.21635	0.0303263	5.73638	hypothetical protein
CCNA_02149	5.21518	6.36767	0	6.36767	2.23808	0.352064	0	1-deoxy-D-xylulose-5-phosphate synthase
CCNA_01015	4.51659	6.3665	3.37973	6.3665	1.35528	0.351774	0.661318	multicopper oxidase PcoA
CCNA_03377	5.95533	6.36638	0	6.36638	3.77987	0.351745	0	hypothetical protein
CCNA_00146	3.77099	6.36605	4.14594	6.36605	0.783328	0.351662	1.17403	glutathione S-transferase
CCNA_02298	3.10954	6.36597	0	6.36597	0.472484	0.351643	0	hypothetical protein
CCNA_01840	3.81282	6.36562	0	6.36562	0.808196	0.351558	0	MerR family transcriptional regulator
CCNA_01382	4.69496	6.36456	0	6.36456	1.54179	0.351297	0	long-chain-fatty-acid--CoA ligase
CCNA_03590	5.29852	6.36317	-6.5224	6.36317	2.37485	0.350953	0	anti-sigma factor NepR
CCNA_03541	0	6.36259	5.13096	6.36259	0	0.35081	2.39264	2,5-diketo-D-gluconic acid reductase
CCNA_01768	4.093	6.36164	0	6.36164	0.994702	0.350576	0	hypothetical protein
CCNA_02321	3.89302	6.35687	0	6.35687	0.857931	0.349405	0	O-succinylhomoserine sulfhydrylase
CCNA_01533	0	6.35393	5.04579	6.35393	0	0.348686	2.25146	hypothetical protein
CCNA_00894	0	6.35146	1.8226	6.35146	0	0.348081	0.178333	4-hydroxy-3-methylbut-2-en-1-yl diphosphate synthase
CCNA_01084	6.34922	1.22072	-1.99268	6.34922	4.98595	3.12504	1.08486	hypothetical protein
CCNA_02033	0	-0.816409	6.34784	6.34784	0	6.70042	5.65464	NADH dehydrogenase subunit A
CCNA_01783	3.32723	6.34775	3.67067	6.34775	0.55952	0.347177	0.82479	DnaA-like protein
CCNA_02316	0	6.34698	0	6.34698	0	0.346989	0	hypothetical protein
CCNA_00200	6.34566	-1.01158	5.30308	6.34566	4.97351	1.87503	2.70472	2OG-Fe(II) oxygenase
CCNA_01330	6.3421	-1.21615	-0.614442	6.3421	4.96108	8.3497	46.3294	DNA-directed RNA polymerase subunit alpha
CCNA_01728	0	4.67696	6.34034	6.34034	0	0.106082	5.62492	short chain dehydrogenase
CCNA_00931	6.33852	6.03698	0	6.33852	4.94864	0.279062	0	GTP cyclohydrolase II/3,4-dihydroxy-2-butanone-4-phosphate synthase
CCNA_00801	4.45187	6.33814	-2.93168	6.33814	1.29311	0.344843	0	cytochrome bd-type quinol oxidase subunit 2 CydB
CCNA_01133	0	6.33553	0	6.33553	0	0.344212	0	hypothetical protein
CCNA_02285	6.08475	6.33327	3.17544	6.33327	4.14045	0.343667	0.564721	transcription elongation factor regulatory protein
CCNA_02469	4.77121	6.33319	0	6.33319	1.62882	0.343647	0	protein hipA
CCNA_01706	0	6.33051	0	6.33051	0	0.343001	0	dehydrogluconate dehydrogenase
CCNA_03271	2.00442	6.3254	0	6.3254	0.186507	0.341774	0	methionine gamma-lyase
CCNA_03508	0	6.32403	0	6.32403	0	0.341446	0	ribosomal-protein-S5-alanine acetyltransferase
CCNA_03260	0	6.32392	3.65864	6.32392	0	0.341419	0.81736	queuosine biosynthesis protein queD
CCNA_01622	0	6.32378	0	6.32378	0	0.341385	0	ppGpp hydrolase-synthetase relA/spoT
CCNA_02901	6.32051	5.14152	0	6.32051	4.88647	0.148021	0	methyl-accepting chemotaxis protein
CCNA_03782	3.72791	6.31654	0	6.31654	0.75846	0.339654	0	heme exporter protein A
CCNA_01687	0	6.31122	0	6.31122	0	0.338388	0	23S rRNA Um2552 2-O-methyltransferase
CCNA_01369	0	6.30545	4.2697	6.30545	0	0.337021	1.28548	short-chain specific acyl-CoA dehydrogenase
CCNA_01078	0	6.30474	0	6.30474	0	0.336851	0	methyltransferase
CCNA_03887	0	6.30167	0	6.30167	0	0.336128	0	NA
CCNA_03199	0	6.29852	4.26177	6.29852	0	0.335385	1.27805	hypothetical protein
CCNA_03759	4.51659	6.29822	0	6.29822	1.35528	0.335313	0	mRNA 3-end processing factor
CCNA_03025	4.3598	6.29585	0	6.29585	1.20934	0.334756	0	MarR family transcriptional regulator
CCNA_03673	0	6.29281	4.16306	6.29281	0	0.334042	1.18889	hypothetical protein
CCNA_02309	0	6.28856	0	6.28856	0	0.333048	0	EF hand domain-containing protein
CCNA_02189	0	6.28635	0	6.28635	0	0.332531	0	C13 family peptidase
CCNA_01955	0	6.28334	0	6.28334	0	0.33183	0	zinc metalloprotease
CCNA_00951	0	6.28326	0	6.28326	0	0.331811	0	flagellar motor switch protein G
CCNA_01091	0	6.28131	0.799099	6.28131	0	0.331357	0.0520138	peptide methionine sulfoxide reductase
CCNA_01178	0	6.28011	0	6.28011	0	0.331077	0	oxidoreductase
CCNA_02257	0	0	6.27881	6.27881	0	0	5.38714	hypothetical protein
CCNA_03779	4.60258	6.2774	0	6.2774	1.44232	0.330447	0	hypothetical protein
CCNA_01820	6.27634	5.81012	0	6.27634	4.73727	0.237827	0	GTP-binding protein hflX
CCNA_00414	4.52919	6.27306	0	6.27306	1.36772	0.329442	0	GMP synthase
CCNA_03781	6.26814	1.10185	3.97219	6.26814	4.71008	1.85952	1.03285	aconitate hydratase
CCNA_00178	0	6.26768	0	6.26768	0	0.328201	0	type II secretion pathway protein J
CCNA_03510	0	6.26763	0	6.26763	0	0.328188	0	threonine synthase
CCNA_01974	4.07593	6.26693	0	6.26693	0.982268	0.328027	0	anthranilate synthase component II
CCNA_00807	6.26508	1.90843	0.548684	6.26508	4.69997	2.24222	11.718	ribonuclease P protein component
CCNA_01654	4.73902	6.26386	4.52287	6.26386	1.59152	0.32732	1.54555	peptidyl-prolyl cis-trans isomerase
CCNA_00120	0	6.26253	0	6.26253	0	0.327016	0	acetyltransferase
CCNA_R0139	4.56635	6.25979	4.08433	6.25979	1.40502	0.326387	1.12201	NA
CCNA_03399	3.54143	6.25781	0	6.25781	0.65899	0.325934	0	3-octaprenyl-4-hydroxybenzoate carboxy-lyase
CCNA_02015	-6.47832	6.25603	0	6.25603	0	0.325525	0	NADH dehydrogenase subunit N
CCNA_01962	-6.85982	6.25418	0	6.25418	0	0.325103	0	leucyl/phenylalanyl-tRNA--protein transferase
CCNA_03832	0	6.25209	0	6.25209	0	0.324626	0	TetR family transcriptional regulator
CCNA_03210	5.47824	6.25167	0	6.25167	2.69813	0.324529	0	MarR family transcriptional regulator
CCNA_03036	0	6.25019	0	6.25019	0	0.324194	0	TadB-like pilus assembly protein
CCNA_01071	6.24612	-1.58647	-2.24903	6.24612	4.6378	0.412292	0.980832	alpha-ketoglutarate permease
CCNA_02739	0	6.24583	0	6.24583	0	0.323202	0	transposase
CCNA_03494	1.58889	6.24555	3.97219	6.24555	0.124338	0.323138	1.03285	serine protease
CCNA_03657	3.35581	6.241	5.20725	6.241	0.571954	0.322107	2.52639	tryptophan synthase subunit alpha
CCNA_02610	0	6.23482	3.87159	6.23482	0	0.320713	0.95854	glyoxalase family protein
CCNA_02484	0	6.23101	3.22521	6.23101	0	0.319854	0.587013	p-hydroxycinnamoyl CoA hydratase/lyase
CCNA_03561	-0.8851	1.01418	6.23088	6.23088	14.0253	3.20212	5.20881	F0F1 ATP synthase subunit gamma
CCNA_03826	3.23792	6.2283	0	6.2283	0.522219	0.319246	0	hypothetical protein
CCNA_01090	0	6.22419	0	6.22419	0	0.318326	0	hypothetical protein
CCNA_03754	0	6.22108	0	6.22108	0	0.317631	0	GST family FtsZ-binding protein FzlA
CCNA_02539	0	6.21984	0	6.21984	0	0.317354	0	aspartate aminotransferase
CCNA_01297	4.28357	6.21562	0	6.21562	1.14391	0.316415	0	23S rRNA Gm2251-methyltransferase
CCNA_01052	-6.28963	6.20795	0	6.20795	0	0.314714	0	SapC family protein
CCNA_02453	0	6.20718	0	6.20718	0	0.314545	0	protein tyrosine phosphatase
CCNA_00059	-2.14518	6.20479	4.35416	6.20479	1.79046	0.314016	1.36722	hypothetical protein
CCNA_01012	0	6.20266	0	6.20266	0	0.313547	0	atrazine chlorohydrolase
CCNA_00962	0	6.19986	0	6.19986	0	0.312931	0	MarR family transcriptional regulator
CCNA_01694	0	6.19695	0	6.19695	0	0.31229	0	7 beta-(4-carboxybutanamido)cephalosporanic acid acylase
CCNA_03749	6.19563	5.39773	0	6.19563	4.47616	0.177625	0	2-hydroxy-6-oxo-6-phenylhexa-2,4-dienoate hydrolase
CCNA_02251	0	6.19034	4.93049	6.19034	0	0.310844	2.07312	methylglutaconyl-CoA hydratase
CCNA_03222	4.42515	6.18682	0	6.18682	1.26825	0.310077	0	ring hydroxylating dioxygenase subunit alpha
CCNA_02092	0	6.18365	0	6.18365	0	0.309385	0	amino acid efflux permease
CCNA_02545	0	6.17496	0	6.17496	0	0.307502	0	alkaline phosphatase
CCNA_02683	0	6.17419	3.43718	6.17419	0	0.307336	0.691041	FAD dependent oxidoreductase
CCNA_03594	3.38383	6.17237	0	6.17237	0.584388	0.306943	0	NAD-dependent deacetylase
CCNA_00957	4.52919	6.16711	0	6.16711	1.36772	0.305811	0	porin O
CCNA_01163	5.59073	6.16604	2.97665	6.16604	2.92194	0.30558	0.482985	ice nucleation protein
CCNA_00638	0	6.1633	0	6.1633	0	0.304992	0	heme:hemopexin-binding protein
CCNA_03973	5.84799	6.16324	0	6.16324	3.50442	0.304979	0	NA
CCNA_00635	6.06541	-0.702211	6.16226	6.16226	4.0845	0.85419	4.9636	hypothetical protein
CCNA_00907	0.928791	6.16076	0	6.16076	0.055952	0.304448	0	3-oxoacyl-ACP synthase
CCNA_03262	0	6.16076	0	6.16076	0	0.304448	0	queuosine biosynthesis protein QueC
CCNA_02556	5.47173	6.1607	0	6.1607	2.6857	0.304435	0	hypothetical protein
CCNA_03311	6.15961	-1.71938	-0.54031	6.15961	4.36426	4.08203	11.6511	protein translocase subunit SecE
CCNA_00390	4.92217	6.15837	-4.2476	6.15837	1.81533	0.303937	0	ADP-heptose--LPS heptosyltransferase
CCNA_03065	3.38383	6.15578	3.42303	6.15578	0.584388	0.303384	0.68361	cytochrome c family protein
CCNA_03930	0	6.1491	5.72249	6.1491	0	0.301963	3.64097	NA
CCNA_02472	0	6.14572	0	6.14572	0	0.301246	0	cobalt-zinc-cadmium resistance protein CzcB
CCNA_01211	3.5661	6.14077	0	6.14077	0.671424	0.300199	0	hypothetical protein
CCNA_01827	5.5847	6.13958	3.365	6.13958	2.9095	0.299949	0.653888	cobyric acid synthase
CCNA_03795	6.13509	-1.1929	-6.63666	6.13509	4.28965	0.666386	0	tellurium resistance protein TerB
CCNA_02028	0	0	6.13431	6.13431	0	0	4.86701	NTF2 enzyme family protein
CCNA_01944	6.13096	0.448794	-2.91093	6.13096	4.27722	7.03263	1.75361	hypothetical protein
CCNA_02452	6.13096	0	0	6.13096	4.27722	0	0	hypothetical protein
CCNA_02972	0	6.12711	3.37973	6.12711	0	0.297329	0.661318	hypothetical protein
CCNA_01008	4.49105	6.12478	4.37636	6.12478	1.33041	0.296842	1.38951	urocanate hydratase
CCNA_03815	4.69496	6.1227	0	6.1227	1.54179	0.296409	0	GumN superfamily protein
CCNA_03726	0	6.11873	0	6.11873	0	0.295583	0	transcriptional regulator
CCNA_02829	0	6.11264	5.06415	6.11264	0	0.294319	2.28118	hypothetical protein
CCNA_03063	0	6.11041	0	6.11041	0	0.293858	0	hypothetical protein
CCNA_03496	3.07558	6.11035	0	6.11035	0.46005	0.293845	0	hypothetical protein
CCNA_03752	6.11014	-0.333424	2.87637	6.11014	4.21505	3.26647	0.445833	UTP-glucose-1-phosphate uridylyltransferase
CCNA_03488	0	6.10904	3.78573	6.10904	0	0.293575	0.899096	hypothetical protein
CCNA_01345	0	6.10615	0	6.10615	0	0.29298	0	gluconate 5-dehydrogenase
CCNA_02141	0	6.10498	0	6.10498	0	0.292737	0	flagellar fliL protein
CCNA_02161	0	6.10491	0	6.10491	0	0.292723	0	TetR family transcriptional regulator
CCNA_03593	0	6.10459	0	6.10459	0	0.292657	0	integral membrane protein
CCNA_02245	3.54143	6.10294	0	6.10294	0.65899	0.292317	0	molecular chaperones (DnaJ family)
CCNA_00859	0	6.10111	4.79971	6.10111	0	0.291942	1.88736	GNAT family acetyltransferase
CCNA_03730	0	6.10048	3.88197	6.10048	0	0.291813	0.965971	dTDP-4-dehydrorhamnose reductase
CCNA_01500	3.29807	6.09485	0	6.09485	0.547086	0.29066	0	hypothetical protein
CCNA_03890	4.77121	6.09442	0	6.09442	1.62882	0.290572	0	NA
CCNA_02513	0	6.08388	0	6.08388	0	0.288425	0	holdfast synthesis gene hfsA, frameshifted variant
CCNA_01982	0	6.08053	-0.0123802	6.08053	0	0.287746	3.89361	glutamyl-tRNA synthetase
CCNA_00867	0	6.07214	0	6.07214	0	0.286053	0	hypothetical protein
CCNA_02219	3.72791	6.072	3.62195	6.072	0.75846	0.286024	0.795068	hypothetical protein
CCNA_01932	0	6.06519	0	6.06519	0	0.284656	0	1-acyl-sn-glycerol-3-phosphate acyltransferase
CCNA_02930	0	6.05641	-4.1061	6.05641	0	0.282903	0.393819	hypothetical protein
CCNA_00724	5.3633	6.05481	0	6.05481	2.48676	0.282586	0	hypothetical protein
CCNA_00367	-7.6746	-2.02022	6.05395	6.05395	0	1.57058	4.59951	phosphonates-binding protein
CCNA_01169	0	6.05271	0	6.05271	0	0.282169	0	hypothetical protein
CCNA_03801	0	6.05179	0	6.05179	0	0.281986	0	prolyl endopeptidase family
CCNA_01684	6.05019	1.14775	0	6.05019	4.04098	5.19268	0	phenylalanine 4-monooxygenase
CCNA_03780	1.85225	6.05017	0	6.05017	0.161639	0.281663	0	hypothetical protein
CCNA_00656	0	6.04876	4.20502	6.04876	0	0.281385	1.22604	type I restriction-modification system methylation subunit
CCNA_03155	0	6.04803	4.1286	6.04803	0	0.28124	1.15916	transporter
CCNA_01132	3.46478	6.04781	0	6.04781	0.621689	0.281197	0	sensory transduction histidine kinase/receiver protein CckA
CCNA_03112	0	6.04016	0	6.04016	0	0.279688	0	magnesium and cobalt efflux protein CorB
CCNA_00358	3.63768	6.03888	0	6.03888	0.708725	0.279435	0	delta 3,5-delta2,4-dienoyl-CoA isomerase
CCNA_01917	0	6.03885	3.95263	6.03885	0	0.279429	1.01798	alpha-methylacyl-CoA racemase
CCNA_03602	0	6.03867	0	6.03867	0	0.279394	0	patatin family phospholipase domain-containing protein
CCNA_02523	5.94596	6.03574	0	6.03574	3.755	0.278818	0	hypothetical protein
CCNA_03909	0	6.03462	0	6.03462	0	0.278599	0	NA
CCNA_02394	0	6.03409	0	6.03409	0	0.278494	0	glutathione S-transferase
CCNA_01492	3.70587	6.03278	-3.38267	6.03278	0.746027	0.278238	0.364097	3-mercaptopyruvate sulfurtransferase
CCNA_00664	0	6.0322	0	6.0322	0	0.278124	0	C4-dicarboxylate transport protein
CCNA_02680	0	6.03193	0	6.03193	0	0.278072	0	hypothetical protein
CCNA_03285	0	6.02728	0	6.02728	0	0.277162	0	magnesium and cobalt transport protein CorA
CCNA_01575	0	6.02462	2.93737	6.02462	0	0.276644	0.468124	hypothetical protein
CCNA_01894	0	6.02419	0	6.02419	0	0.27656	0	cyclohexanone monooxygenase
CCNA_00133	0	6.02288	2.93737	6.02288	0	0.276306	0.468124	radical SAM family enzyme
CCNA_00150	6.01768	4.50157	0	6.01768	3.94955	0.093444	0	PDZ domain family protein
CCNA_00399	3.24262	6.01705	0	6.01705	0.524125	0.275174	0	zinc metallohydrolase
CCNA_02722	0	6.01484	1.73368	6.01484	0	0.274746	0.163472	hypothetical protein
CCNA_02639	6.01478	3.9959	0	6.01478	3.94151	0.0645397	0	UDP-N-acetylmuramoyl-L-alanyl-D-glutamate synthetase
CCNA_02223	0.655894	6.01305	0	6.01305	0.0356382	0.274401	0	beta-lactamase, type II
CCNA_01669	0	6.01041	0	6.01041	0	0.273891	0	sulfate transport system permease CysW
CCNA_01021	1.24441	0.0869981	6.00966	6.00966	0.0847758	0.547422	4.45833	TonB-dependent receptor
CCNA_00086	6.00935	-0.54489	0	6.00935	3.92646	1.03383	0	NAD-specific glutamate dehydrogenase
CCNA_00125	4.093	6.00687	0	6.00687	0.994702	0.273209	0	amino acid efflux permease
CCNA_01065	0	6.00637	0	6.00637	0	0.273112	0	glycosyltransferase
CCNA_00199	0	5.9989	3.78573	5.9989	0	0.271679	0.899096	hypothetical protein
CCNA_00634	3.51633	5.99832	0	5.99832	0.646556	0.271568	0	chemotaxis protein methyltransferase
CCNA_03786	0	5.99396	0	5.99396	0	0.270735	0	heme chaperone heme-lyase
CCNA_00839	0	5.99338	0	5.99338	0	0.270626	0	glucan 1,4-beta-glucosidase
CCNA_00659	0	5.99314	1.5891	5.99314	0	0.27058	0.14118	type I restriction-modification system restriction subunit
CCNA_03803	5.99221	-1.71079	-2.73849	5.99221	3.87934	0.269628	1.07743	cellulose biosynthesis protein CelD
CCNA_01729	4.49105	5.99209	0	5.99209	1.33041	0.270379	0	sodium/bile acid symporter family transporter
CCNA_02752	3.41132	5.98961	0	5.98961	0.596821	0.269908	0	GAF/PAS-family histidine kinase/receiver protein
CCNA_01874	-3.58945	5.98783	2.83421	5.98783	0.646556	0.269571	0.430972	transposase
CCNA_03586	0	5.98653	0	5.98653	0	0.269324	0	chemotaxis protein methyltransferase
CCNA_00640	0	0	5.98579	5.98579	0	0	4.38402	hypothetical protein
CCNA_01807	4.05864	5.98397	0	5.98397	0.969835	0.268838	0	acyl-acyl carrier protein synthetase
CCNA_02944	5.97849	5.90458	0	5.97849	3.84204	0.254213	0	hypothetical protein
CCNA_02059	0	5.97835	0	5.97835	0	0.267776	0	ribosomal large subunit pseudouridine synthase C
CCNA_03478	0	5.96976	0	5.96976	0	0.266161	0	transcriptional activator FtrA
CCNA_03607	5.96927	-1.68652	0	5.96927	3.81717	1.46018	0	ribonucleotide-diphosphate reductase subunit alpha
CCNA_02190	0	-1.42344	5.96884	5.96884	0	0.605994	4.33201	penicillin-binding protein
CCNA_00239	0	5.96797	4.55567	5.96797	0	0.265826	1.58271	HPR(SER) kinase/phosphatase
CCNA_02627	-0.859943	5.96719	3.60951	5.96719	0.708725	0.265679	0.787638	aminopeptidase
CCNA_00212	0	5.96476	0	5.96476	0	0.265226	0	N-carbamoylputrescine amidase
CCNA_02702	3.5661	5.96436	0	5.96436	0.671424	0.265151	0	xanthine dehydrogenase small subunit
CCNA_00862	3.29807	5.96161	0	5.96161	0.547086	0.264638	0	dihydroxy-acid dehydratase
CCNA_03246	4.85446	5.96053	0	5.96053	1.72926	0.264437	0	hypothetical protein
CCNA_02590	5.01469	5.95683	4.51622	5.95683	1.93967	0.263747	1.53812	hypothetical protein
CCNA_01522	0	5.95648	0	5.95648	0	0.263682	0	ATP-dependent protease subunit
CCNA_00985	5.95533	2.83426	0	5.95533	3.77987	3.72163	0	protease II
CCNA_02343	5.95533	5.93934	4.78318	5.95533	3.77987	0.260517	1.86507	hypothetical protein
CCNA_01148	0	5.95511	2.72311	5.95511	0	0.263428	0.393819	hypothetical protein
CCNA_03172	0	5.95444	0	5.95444	0	0.263304	0	3-oxoacyl-ACP reductase
CCNA_00386	0	5.95424	0	5.95424	0	0.263266	0	DNA-3-methyladenine glycosylase
CCNA_02094	3.51633	5.94785	0	5.94785	0.646556	0.262085	0	NAD-dependent oxidoreductase
CCNA_03405	2.32664	5.94376	0	5.94376	0.248676	0.261329	0	hypothetical protein
CCNA_02908	0	5.94313	3.25747	5.94313	0	0.261214	0.601874	HAD superfamily hydrolase
CCNA_00770	5.94271	-9.68148	1.73368	5.94271	3.74642	0	0.163472	TetR family transcriptional regulator
CCNA_00525	0	5.93966	1.73368	5.93966	0	0.260576	0.163472	prolipoprotein diacylglyceryl transferase
CCNA_02386	1.26647	5.93958	0	5.93958	0.0870364	0.260561	0	O-antigen ligase-like protein
CCNA_00236	0	5.93826	3.7408	5.93826	0	0.260319	0.869374	hypothetical protein
CCNA_01313	5.93653	2.99883	-0.942913	5.93653	3.73013	4.04961	22.9604	50S ribosomal protein L16
CCNA_03663	4.17549	5.9331	0	5.9331	1.05687	0.259375	0	malic enzyme
CCNA_02347	0	5.93182	0	5.93182	0	0.259141	0	phosphomannomutase
CCNA_01738	0	5.92493	0	5.92493	0	0.257886	0	TonB-dependent outer membrane receptor
CCNA_03813	5.92227	5.85621	0	5.92227	3.69283	0.245689	0	intermediate filament-like cell shape determinant creS
CCNA_02940	0	0	5.9193	5.9193	0	0	4.1834	methyl-accepting chemotaxis protein
CCNA_02259	0	5.91767	3.5843	5.91767	0	0.25657	0.772777	hypothetical protein
CCNA_01620	-2.3259	5.91569	0	5.91569	1.67378	0.256211	0	2-amino-4-hydroxy-6- hydroxymethyldihydropteridine pyrophosphokinase
CCNA_03128	5.6782	5.91381	0	5.91381	3.10844	0.255872	0	drug/metabolite exporter family transporter
CCNA_01495	4.02345	5.90522	0	5.90522	0.944967	0.254327	0	deoxyribodipyrimidine photolyase
CCNA_03672	5.90303	-0.890767	-2.51997	5.90303	3.6431	1.84104	0	superoxide dismutase
CCNA_01945	0	2.94316	5.90155	5.90155	0	0.0288763	4.13138	anhydro-N-acetylmuramic acid kinase
CCNA_00153	5.9004	-2.47076	0	5.9004	3.63636	0.645486	0	heat shock protein GrpE
CCNA_02108	5.11005	5.88706	0	5.88706	2.07644	0.251092	0	TolB protein precursor/tail-specific protease
CCNA_02503	0	5.88451	0	5.88451	0	0.250641	0	type IV secretory pathway VirB9 channel protein
CCNA_03334	5.88353	0.304887	0	5.88353	3.59336	1.29593	0	cell division protein FtsH
CCNA_02794	0	5.88299	4.78318	5.88299	0	0.250373	1.86507	asparagine synthetase
CCNA_00296	0	5.88252	0	5.88252	0	0.25029	0	phosphate regulon response regulator PhoB
CCNA_00648	0	5.88214	0	5.88214	0	0.250223	0	nitrate response regulator NasT
CCNA_02985	0	5.87627	0	5.87627	0	0.249189	0	methyltransferase
CCNA_01156	3.63768	5.87605	0	5.87605	0.708725	0.24915	0	hypothetical protein
CCNA_00512	1.93034	5.87528	0	5.87528	0.174073	0.249014	0	GTP-dependent nucleic acid-binding protein EngD
CCNA_01674	3.89097	5.87474	0	5.87474	0.856629	0.248921	0	hypothetical protein
CCNA_00553	0	5.87334	3.40874	5.87334	0	0.248676	0.67618	hydroxyacylglutathione hydrolase
CCNA_02397	0	5.87334	0	5.87334	0	0.248676	0	DeoR family transcriptional regulator
CCNA_02888	0	5.87334	0	5.87334	0	0.248676	0	nitrilotriacetate monooxygenase
CCNA_00946	0	5.87023	2.26477	5.87023	0	0.24813	0.2675	basal-body rod modification protein FlgD
CCNA_02225	4.15314	5.86899	3.42303	5.86899	1.03968	0.247913	0.68361	ArsR family transcriptional regulator
CCNA_03201	0	5.86838	3.81853	5.86838	0	0.247806	0.921388	adenylosuccinate synthetase
CCNA_00582	4.39792	5.8657	0	5.8657	1.24338	0.247339	0	hypothetical protein
CCNA_03557	5.86377	-0.632294	-1.34308	5.86377	3.54363	3.13157	0.980832	hypothetical protein
CCNA_01645	0	5.86343	0	5.86343	0	0.246943	0	3-hydroxyisobutyrate dehydrogenase
CCNA_03963	0	5.86205	5.18227	5.86205	0	0.246702	2.4818	NA
CCNA_01914	-7.24917	5.85924	0	5.85924	0	0.246213	0	16S rRNA m(2)G 1207 methyltransferase
CCNA_01480	5.85878	-1.17555	-4.25528	5.85878	3.53119	5.11065	0.445833	hypothetical protein
CCNA_01615	5.3633	5.85639	3.19222	5.85639	2.48676	0.24572	0.572152	cell elongation specific D,D-transpeptidase
CCNA_01363	2.63721	5.85602	2.35697	5.85602	0.323278	0.245656	0.289791	two-component sensor histidine kinase
CCNA_00403	0	5.85573	0	5.85573	0	0.245605	0	oxidoreductase
CCNA_00307	0	5.85456	0	5.85456	0	0.245404	0	phospholipid-lipopolysaccharide ABC transporter
CCNA_02040	2.68304	5.85414	0	5.85414	0.335712	0.24533	0	phosphoserine phosphatase
CCNA_03029	0	5.85303	0	5.85303	0	0.245137	0	3-deoxy-manno-octulosonate cytidylyltransferase
CCNA_02613	4.95055	5.85084	0	5.85084	1.85263	0.244759	0	Rieske (2Fe-2S) domain-containing protein
CCNA_02579	0	5.8481	0	5.8481	0	0.244287	0	cytochrome P450
CCNA_03322	2.72746	5.84755	0	5.84755	0.348146	0.244193	0	D-3-phosphoglycerate dehydrogenase
CCNA_03388	0	5.84673	0	5.84673	0	0.244051	0	lantibiotic export permease protein
CCNA_00188	2.07488	5.84659	0	5.84659	0.19894	0.244027	0	ABC transporter ATP-binding protein
CCNA_01496	2.41982	5.84601	0	5.84601	0.269399	0.243927	0	2-dehydro-3-deoxyphosphooctonate aldolase
CCNA_00254	4.5906	5.8448	0	5.8448	1.42988	0.243719	0	RarD family membrane permease
CCNA_02246	0	5.83992	3.12388	5.83992	0	0.242882	0.54243	division plane positioning ATPase MipZ
CCNA_03086	0	5.83476	3.86113	5.83476	0	0.242	0.95111	hypothetical protein
CCNA_03866	5.21518	5.83462	0	5.83462	2.23808	0.241975	0	hypothetical protein
CCNA_03053	0	5.83419	0.708671	5.83419	0	0.241902	0.0445833	dioxygenase
CCNA_01665	0	5.83341	0	5.83341	0	0.241768	0	potassium-transporting ATPase subunit C
CCNA_00912	0	5.82885	0	5.82885	0	0.240992	0	6-aminohexanoate-dimer hydrolase
CCNA_00688	0	5.82551	0	5.82551	0	0.240424	0	hypothetical protein
CCNA_02140	0	5.82528	0	5.82528	0	0.240386	0	flagellar motor switch protein FliM
CCNA_03534	0	5.82312	0	5.82312	0	0.240019	0	4-hydroxybenzoate polyprenyltransferase
CCNA_02981	4.7061	5.82145	0	5.82145	1.55422	0.239736	0	AsnC family transcriptional regulator
CCNA_01268	4.26322	5.81774	4.83754	5.81774	1.12702	0.239111	1.93937	cytochrome c
CCNA_02622	0	5.81729	0	5.81729	0	0.239034	0	M61 glycyl aminopeptidase
CCNA_01759	4.46331	5.81711	0	5.81711	1.3039	0.239005	0	peptidyl-prolyl cis-trans isomerase
CCNA_01731	0	5.81361	0	5.81361	0	0.238415	0	colicin V production protein
CCNA_01233	0	5.81118	0	5.81118	0	0.238006	0	haloalkane dehalogenase
CCNA_00469	5.40492	1.06834	5.80937	5.80937	2.56136	8.65031	3.87131	glycosyltransferase
CCNA_00502	0	5.8085	4.01055	5.8085	0	0.237556	1.06257	glycosyl transferase family protein
CCNA_01002	0	5.80816	0	5.80816	0	0.237499	0	flagellar biosynthesis protein FliP
CCNA_03998	5.80797	0.596486	5.57672	5.80797	3.40686	2.13255	3.2843	NA
CCNA_00256	-0.638935	5.80169	0	5.80169	0.621689	0.236417	0	pyridoxine kinase
CCNA_01085	5.42529	-2.08507	5.80119	5.80119	2.59866	1.95018	3.84902	DNA-cytosine methyltransferase
CCNA_03555	4.07593	5.80064	0	5.80064	0.982268	0.236242	0	esterase lipase family protein
CCNA_01158	0	5.79791	0	5.79791	0	0.235787	0	hypothetical protein
CCNA_03855	4.28357	5.79671	0	5.79671	1.14391	0.235587	0	MuttS related protein
CCNA_03833	0	5.7957	3.7408	5.7957	0	0.235419	0.869374	enoyl-ACP reductase
CCNA_02227	5.51038	5.79319	2.85544	5.79319	2.7603	0.235003	0.438402	LysR family transcriptional regulator
CCNA_00134	3.70587	5.79175	0	5.79175	0.746027	0.234764	0	surface protein
CCNA_03773	0	5.79148	0	5.79148	0	0.234719	0	hypothetical protein
CCNA_02183	0	5.7898	0	5.7898	0	0.234442	0	tRNA delta(2)-isopentenylpyrophosphate transferase
CCNA_03740	0	5.78903	0	5.78903	0	0.234314	0	cysteine synthase
CCNA_02186	-6.25863	5.78694	-1.97905	5.78694	0	0.233969	34.9533	acetolactate synthase 3 regulatory subunit
CCNA_03696	0	5.78187	2.91732	5.78187	0	0.233133	0.460694	acetyl-CoA synthetase
CCNA_00504	4.74983	5.77883	-2.98035	5.77883	1.60396	0.232632	1.07743	23S rRNA methyltransferase
CCNA_01663	0	5.77441	0	5.77441	0	0.231908	0	potassium-transporting ATPase subunit A
CCNA_02143	0	5.77287	3.08846	5.77287	0	0.231656	0.527569	flagellar basal body rod protein FlgG
CCNA_03517	5.77131	0.211953	-0.899185	5.77131	3.31982	9.6952	3.53694	cytochrome c oxidase polypeptide I CoxA
CCNA_02304	0	5.768	0	5.768	0	0.230861	0	hypothetical protein
CCNA_01189	0	5.76764	0	5.76764	0	0.230803	0	TonB-dependent receptor
CCNA_03592	0	5.7557	0	5.7557	0	0.228864	0	outer membrane lipoprotein Blc
CCNA_01248	0	5.7549	1.68708	5.7549	0	0.228735	0.156041	TetR family transcriptional regulator
CCNA_00831	0	5.75475	0	5.75475	0	0.228711	0	alpha-glucosidase
CCNA_03809	0	5.75005	0	5.75005	0	0.227953	0	organic solvent resistance transport system permease
CCNA_00546	-7.4555	-6.17633	5.74826	5.74826	0	0.0190556	3.70784	hypothetical protein
CCNA_00451	-3.01752	5.747	3.08846	5.747	1.24519	0.227462	0.527569	TonB-dependent receptor
CCNA_02325	-3.3464	1.71167	5.74542	5.74542	1.09417	0.360659	3.70041	ornithine carbamoyltransferase
CCNA_02563	0	5.74436	0	5.74436	0	0.227038	0	acyl-CoA dehydrogenase
CCNA_01224	0	5.74307	0	5.74307	0	0.226832	0	O-antigen and teichoic acid membrane transport protein
CCNA_01312	-0.822656	-1.61805	5.74257	5.74257	5.89361	7.98536	3.69298	30S ribosomal protein S3
CCNA_03335	0	5.1215	5.73972	5.73972	0	0.145922	3.68555	PP-loop family cell cycle control ATPase
CCNA_00211	4.19143	5.73619	0	5.73619	1.0693	0.225732	0	peptidyl-arginine deiminase
CCNA_03302	-6.90383	5.73506	2.55163	5.73506	0	0.225552	0.341805	nitrate/nitrite sensor histidine kinase NarX
CCNA_03997	0	5.73188	0	5.73188	0	0.225046	0	NA
CCNA_01780	0	5.63487	5.73113	5.73113	0	0.210131	3.66326	exopolyphosphatase
CCNA_01247	0	5.72046	0	5.72046	0	0.223237	0	N-acetylglucosaminyltransferase
CCNA_03812	4.49105	5.71894	4.9893	5.71894	1.33041	0.222997	2.16229	peroxiredoxin reductase AhpD (NAD(P)H)
CCNA_02770	0	5.7178	0	5.7178	0	0.222818	0	conjugal transfer protein TrbL
CCNA_01567	0	5.70967	4.32401	5.70967	0	0.221541	1.3375	proline iminopeptidase
CCNA_02678	0	5.70799	-6.9335	5.70799	0	0.221279	0	hypothetical protein
CCNA_02250	5.70621	5.02013	2.23268	5.70621	3.17061	0.135728	0.260069	methylcrotonyl-CoA carboxylase biotin-containing subunit
CCNA_01322	-2.08237	0.0284673	5.70506	5.70506	14.7092	7.04049	3.59638	50S ribosomal protein L18
CCNA_02417	0.74478	5.69892	0	5.69892	9.00206	0.219866	0	biotin synthase
CCNA_02733	0	5.69424	3.10628	5.69424	0	0.219139	0.534999	glutaminyl-peptide cyclotransferase
CCNA_01746	0	5.6938	3.365	5.6938	0	0.219071	0.653888	malonyl CoA-ACP transacylase
CCNA_00291	0	5.69105	5.02721	5.69105	0	0.218645	2.22173	phosphate regulon sensor protein PhoR
CCNA_02337	5.68384	-1.404	-2.64613	5.68384	3.12088	3.04205	0.876804	nonspecific lipid-transfer protein
CCNA_03343	0	5.68211	2.74603	5.68211	0	0.217268	0.401249	hypothetical protein
CCNA_01490	0	5.68088	0	5.68088	0	0.21708	0	NAD(FAD)-utilizing dehydrogenase
CCNA_03734	0	0	5.6785	5.6785	0	0	3.52951	NAD synthetase
CCNA_00371	5.6782	-0.825339	-0.213963	5.6782	3.10844	1.11066	6.59089	ATP synthase subunit B
CCNA_00663	2.43776	5.67698	4.15453	5.67698	0.273543	0.216481	1.18146	hypothetical protein
CCNA_02457	2.93111	5.67698	0	5.67698	0.410315	0.216481	0	nitropropane dioxygenase/trans-enoyl-CoA reductase family protein
CCNA_02029	5.66684	-2.14571	0	5.66684	3.08358	0.515838	0	NADH dehydrogenase subunit D
CCNA_00393	0	5.66281	0	5.66281	0	0.214323	0	RNA polymerase sigma factor
CCNA_03485	3.61421	5.66228	0	5.66228	0.696292	0.214244	0	membrane protease family protein
CCNA_00025	0	5.65569	0	5.65569	0	0.213247	0	transporter
CCNA_00733	0	5.6509	0	5.6509	0	0.212526	0	GumN superfamily protein
CCNA_02426	0	5.65071	3.63429	5.65071	0	0.212498	0.802499	ribonuclease, CafA family
CCNA_03096	0	5.6488	0	5.6488	0	0.212211	0	TonB-dependent receptor
CCNA_03198	4.25351	5.64629	0	5.64629	1.11904	0.211835	0	two-component response regulator
CCNA_03278	0	5.64522	4.38368	5.64522	0	0.211674	1.39694	aminobutyraldehyde dehydrogenase
CCNA_02535	5.64384	-0.593778	0	5.64384	3.03384	0.314298	0	DNA topoisomerase I
CCNA_00637	0	5.64032	4.38368	5.64032	0	0.210941	1.39694	hypothetical protein
CCNA_03811	2.89262	5.63851	0	5.63851	0.397881	0.210672	0	LysR family transcriptional regulator
CCNA_03346	5.63804	5.25757	0	5.63804	3.02141	0.160782	0	Holliday junction resolvase
CCNA_03600	3.70587	5.63705	0	5.63705	0.746027	0.210455	0	integral membrane protein
CCNA_02202	5.63617	2.08723	0	5.63617	3.01741	0.0140231	0	hypothetical protein
CCNA_02106	0	5.63506	0	5.63506	0	0.210158	0	TonB-dependent outer membrane receptor
CCNA_01171	0.264017	0	5.63005	5.63005	0.0124338	0	3.41062	histidine phosphotransferase ShpA
CCNA_01651	-1.44129	-0.245566	5.63005	5.63005	2.58623	1.16364	3.41062	DNA gyrase subunit A
CCNA_00095	0.264017	5.6279	0	5.6279	0.0124338	0.209097	0	quinone oxidoreductase
CCNA_00341	-1.12919	-1.17123	5.62697	5.62697	6.17959	1.48995	3.40319	succinyl-CoA synthetase subunit alpha
CCNA_01356	5.62635	-3.72394	0	5.62635	2.99654	0.060912	0	5-dehydro-2-deoxygluconokinase IolC
CCNA_R0138	5.62635	0	0	5.62635	2.99654	0	0	NA
CCNA_00085	0	5.62635	3.89228	5.62635	0	0.208868	0.973401	dienelactone hydrolase-like protein
CCNA_01485	0	5.62266	0	5.62266	0	0.208323	0	aldose 1-epimerase
CCNA_03084	0	5.61864	0	5.61864	0	0.207731	0	hypothetical protein
CCNA_00287	0	5.61522	4.41976	5.61522	0	0.20723	1.4341	photosensory histidine protein kinase LovK
CCNA_02474	4.51659	5.61522	0	5.61522	1.35528	0.20723	0	MarR family transcriptional regulator
CCNA_02569	0	5.61522	0	5.61522	0	0.20723	0	glutathione S-transferase
CCNA_00283	0	5.00537	5.61457	5.61457	0	0.134302	3.37347	2,3,4,5-tetrahydropyridine-2,6-carboxylate N-succinyltransferase
CCNA_01489	4.47811	5.61249	0	5.61249	1.31798	0.206829	0	alpha-L-arabinofuranosidase
CCNA_03396	0	5.6103	3.12388	5.6103	0	0.206509	0.54243	trypsin-like serine protease
CCNA_02741	5.60978	3.16062	-0.560344	5.60978	2.96161	2.40602	6.5686	hypothetical protein
CCNA_01850	-2.18589	-2.13516	5.6052	5.6052	0.833063	2.43355	3.35118	quinol cytochrome oxidase polypeptide I
CCNA_00053	0	5.6017	3.33508	5.6017	0	0.205256	0.639027	phosphate starvation-inducible protein PhoH
CCNA_02076	0	4.78057	5.59892	5.59892	0	0.114302	3.33631	protein-L-isoaspartate O-methyltransferase
CCNA_00809	0	5.59378	3.40874	5.59378	0	0.204109	0.67618	quinone oxidoreductase
CCNA_00570	0	5.59163	0	5.59163	0	0.203799	0	GntR family transcriptional regulator
CCNA_02178	0	5.59163	0	5.59163	0	0.203799	0	short-chain alcohol dehydrogenase
CCNA_01730	0	5.58961	3.91268	5.58961	0	0.203507	0.988262	amidophosphoribosyltransferase
CCNA_01326	-1.14538	-1.64453	5.58945	5.58945	6.71424	5.0973	3.31402	preprotein translocase subunit SecY
CCNA_01329	-0.784059	-1.12411	5.58945	5.58945	1.9148	4.71527	3.31402	30S ribosomal protein S11
CCNA_01252	0	5.58874	0	5.58874	0	0.203381	0	soluble lytic murein transglycosylase
CCNA_00838	0	5.58703	0	5.58703	0	0.203135	0	alpha-glucosidase
CCNA_03082	4.88295	5.58679	4.87959	5.58679	1.76499	0.203102	1.99882	hypothetical protein
CCNA_02709	0	5.58548	3.51928	5.58548	0	0.202912	0.735624	hypothetical protein
CCNA_00012	-4.87529	5.58521	0	5.58521	0.236242	0.202874	0	DNA mismatch repair protein MutS
CCNA_01593	4.10988	5.58448	0	5.58448	1.00714	0.202769	0	Xaa-pro aminopeptidase
CCNA_01187	4.68373	5.58417	0	5.58417	1.52935	0.202725	0	RNA polymerase ECF-type sigma factor
CCNA_00018	0	5.58255	0	5.58255	0	0.202493	0	molybdenum cofactor biosynthesis protein A
CCNA_02521	3.72552	5.57876	0	5.57876	0.757106	0.20195	0	endonuclease involved in recombination
CCNA_02098	0	5.57691	0	5.57691	0	0.201685	0	molybdopterin-guanine dinucleotide biosynthesis protein A
CCNA_01576	0	5.57542	0	5.57542	0	0.201473	0	transporter
CCNA_03549	5.43201	5.57224	0	5.57224	2.61109	0.201021	0	TonB-dependent receptor
CCNA_01250	0	5.56971	0	5.56971	0	0.20066	0	transporter
CCNA_02736	0	5.56614	0	5.56614	0	0.200154	0	nitroreductase family
CCNA_02583	0	5.56314	2.49864	5.56314	0	0.199728	0.326944	phosphoribosylformylglycinamidine synthase I
CCNA_01149	3.17516	5.56117	0	5.56117	0.497351	0.19945	0	TonB-dependent outer membrane receptor
CCNA_03820	0	0.444176	5.56065	5.56065	0	2.44719	3.24715	outer-membrane lipoproteins carrier protein
CCNA_00419	5.56035	-0.161055	3.10628	5.56035	2.85977	4.59147	0.534999	fasciclin domain cell surface protein
CCNA_03337	5.56035	-4.1318	4.00106	5.56035	2.85977	0.259859	1.05514	peptidoglycan-associated lipoprotein pal
CCNA_03710	-1.90283	-2.8914	5.55742	5.55742	4.17638	0.377822	3.23972	nitrogen regulatory IIA protein
CCNA_01113	0	5.55588	0	5.55588	0	0.198704	0	rhodanese-like sulfurtransferase
CCNA_01822	4.37017	5.55079	0	5.55079	1.21851	0.19799	0	melibiose carrier protein
CCNA_03831	0	5.55027	0	5.55027	0	0.197916	0	multidrug resistance protein B
CCNA_01507	0	5.54951	2.35697	5.54951	0	0.19781	0.289791	cystine transport system permease
CCNA_02567	0	5.54831	3.45119	5.54831	0	0.197643	0.698471	sensory transduction histidine kinase pleC
CCNA_00514	0	5.54732	5.51135	5.54732	0	0.197504	3.13569	pirin
CCNA_03721	0	5.54616	0	5.54616	0	0.197341	0	oxidoreductase
CCNA_02338	0	-9.48146	5.54441	5.54441	0	0	3.21	hypothetical protein
CCNA_02437	0	5.54351	0	5.54351	0	0.196971	0	LysR family transcriptional regulator
CCNA_02562	0	5.54194	0	5.54194	0	0.196752	0	Sel1 repeat domain-containing protein
CCNA_01750	5.54181	-0.362136	1.68708	5.54181	2.82247	1.14583	0.156041	3-oxoacyl-(acyl carrier protein) synthase II
CCNA_01649	0	5.53661	0	5.53661	0	0.19601	0	drug/metabolite exporter family transporter
CCNA_02860	3.83329	5.53212	0	5.53212	0.820629	0.195388	0	chaperone protein DnaJ
CCNA_01439	0	5.52468	2.26477	5.52468	0	0.194361	0.2675	dTDP-glucose 4,6-dehydratase
CCNA_01779	5.52303	4.21773	3.27333	5.52303	2.78517	0.0759842	0.609305	hypothetical protein
CCNA_00131	3.97764	5.52207	0	5.52207	0.913502	0.194002	0	Rrf2 family protein
CCNA_03326	3.79206	5.51978	0.243921	5.51978	0.795762	0.193687	7.0293	two-component sensor histidine kinase
CCNA_03763	0	5.51944	0.964544	5.51944	0	0.193641	0.0668749	deacetylase
CCNA_01376	4.56635	-1.77819	5.51802	5.51802	1.40502	1.91798	3.15055	glutathione S-transferase
CCNA_02804	0	0	5.51802	5.51802	0	0	3.15055	hypothetical protein
CCNA_00559	2.85307	5.51595	0	5.51595	0.385447	0.193162	0	homoserine O-acetyltransferase
CCNA_01634	4.32752	5.5121	0	5.5121	1.18121	0.192636	0	N-hydroxyarylamine O-acetyltransferase
CCNA_02552	5.51038	-2.00558	-1.28286	5.51038	2.7603	3.4645	2.7493	ATP-dependent Clp protease adaptor protein ClpS
CCNA_01263	4.19143	5.50489	0	5.50489	1.0693	0.191654	0	pyruvate dehydrogenase E1 component
CCNA_01452	-4.47581	5.2911	5.50465	5.50465	0.236242	0.164664	3.12083	hypothetical protein
CCNA_03191	3.63768	5.49937	0	5.49937	0.708725	0.190906	0	sensory box/GGDEF family protein
CCNA_00169	5.49761	0	0	5.49761	2.73543	0	0	hypothetical protein
CCNA_02614	0	5.49694	3.49243	5.49694	0	0.190577	0.720763	fumarylacetoacetase
CCNA_01285	0	5.4947	0	5.4947	0	0.190274	0	proline iminopeptidase
CCNA_02528	2.8124	5.49412	0	5.49412	0.373013	0.190197	0	hypothetical protein
CCNA_00650	3.77099	5.48826	0	5.48826	0.783328	0.189409	0	nitrate transporter
CCNA_02996	0	5.48526	0	5.48526	0	0.189006	0	patatin family phospholipase domain-containing protein
CCNA_03646	0	5.48028	0	5.48028	0	0.18834	0	ATPase
CCNA_02097	-0.945468	5.47917	0	5.47917	4.83881	0.188192	0	glucosyltransferase MdoH
CCNA_01397	4.05864	5.47775	0	5.47775	0.969835	0.188002	0	4-diphosphocytidyl-2-C-methyl-D-erythritol kinase
CCNA_00055	5.47173	-1.74319	-1.15999	5.47173	2.6857	2.12563	0.67618	ferric uptake regulation protein
CCNA_00665	0	5.4714	0	5.4714	0	0.187158	0	GAF-family sensor histidine kinase
CCNA_03599	0	5.47052	2.52538	5.47052	0	0.187041	0.334375	aspartate-semialdehyde dehydrogenase
CCNA_00338	5.46518	5.08644	0	5.46518	2.67326	0.142314	0	TonB-dependent receptor
CCNA_02848	0	5.45004	0	5.45004	0	0.184343	0	heme chaperone-apocytochrome heme-lyase
CCNA_01786	0	5.4454	4.01055	5.4454	0	0.183738	1.06257	hypothetical protein
CCNA_03333	5.44537	3.32565	0	5.44537	2.63596	0.0389529	0	PAS-family sensor histidine kinase
CCNA_01707	0	5.44318	4.51622	5.44318	0	0.183449	1.53812	hypothetical protein
CCNA_01365	4.5906	5.44183	0	5.44183	1.42988	0.183272	0	aspartyl protease PerP
CCNA_00240	5.26123	5.43857	0	5.43857	2.31268	0.18285	0	PTS system transporter subunit IIA
CCNA_00326	0	5.43611	4.51622	5.43611	0	0.182531	1.53812	vegetatible incompatibility protein HET-E-1
CCNA_02331	0	5.42961	5.09571	5.42961	0	0.181691	2.33319	M23 family peptidoglycan-specific endopeptidase
CCNA_02333	0	5.42869	0	5.42869	0	0.181573	0	lipid A biosynthesis lauroyl acyltransferase
CCNA_03605	1.85225	5.42813	0	5.42813	0.161639	0.1815	0	hypothetical protein
CCNA_02572	0	5.4217	0	5.4217	0	0.180674	0	adenylosuccinate lyase
CCNA_01087	5.41853	5.41239	3.57153	5.41853	2.58623	0.179483	0.765346	hypothetical protein
CCNA_03883	4.38412	4.90774	5.41812	5.41812	1.23094	0.125232	2.93507	NA
CCNA_02790	0	5.4176	3.90251	5.4176	0	0.180148	0.980832	RNA polymerase ECF-type sigma factor
CCNA_02284	4.02345	5.41734	5.20725	5.41734	0.944967	0.180115	2.52639	DNA-3-methyladenine glycosylase II
CCNA_03181	4.11255	5.41584	0	5.41584	1.00912	0.179924	0	alcohol dehydrogenase
CCNA_02724	0	5.41329	0	5.41329	0	0.179599	0	oxidoreductase
CCNA_03037	0	5.41308	0	5.41308	0	0.179571	0	pilus assembly ATPase CpaF
CCNA_02281	0	5.40836	0	5.40836	0	0.178971	0	membrane alanine aminopeptidase
CCNA_01899	0	5.40814	0	5.40814	0	0.178943	0	DNA polymerase III subunit delta
CCNA_01358	0	5.40242	0	5.40242	0	0.178217	0	myo-inositol catabolism protein IolE
CCNA_01448	0	5.39994	0	5.39994	0	0.177905	0	fructose 1,6-bisphosphatase II
CCNA_02669	0	5.39773	0	5.39773	0	0.177625	0	hypothetical protein
CCNA_01992	5.39118	-0.400646	-1.73994	5.39118	2.53649	2.9546	1.605	outer membrane protein assembly factor
CCNA_03732	0	5.39043	0	5.39043	0	0.176707	0	mannose-6-phosphate isomerase
CCNA_03090	4.52919	5.38672	0	5.38672	1.36772	0.176242	0	acetyl-CoA carboxylase carboxyltransferase subunit alpha
CCNA_02704	0	5.38562	0	5.38562	0	0.176104	0	malic enzyme
CCNA_03677	5.38426	4.34017	0	5.38426	2.52406	0.083097	0	CoA-transferase family III protein
CCNA_02407	0	5.38106	0	5.38106	0	0.175536	0	hypothetical protein
CCNA_01172	5.3773	0.821019	-6.75525	5.3773	2.51162	2.13941	0	hypothetical protein
CCNA_01450	0	5.36961	0.831776	5.36961	0	0.174114	7.51971	single-stranded-DNA-specific exonuclease RecJ
CCNA_00532	0	5.36657	0	5.36657	0	0.173738	0	hypothetical protein
CCNA_01131	0	5.36427	3.40874	5.36427	0	0.173455	0.67618	flagellar biosynthesis protein FlhB
CCNA_00435	0	5.36387	-2.30595	5.36387	0	0.173405	1.47868	amino acid permease
CCNA_01920	0	5.36195	0	5.36195	0	0.173169	0	transcription-repair coupling factor
CCNA_02482	4.95989	5.35896	3.49243	5.35896	1.86507	0.172802	0.720763	AraC family transcriptional regulator
CCNA_03197	4.55407	5.35691	4.32401	5.35691	1.39258	0.17255	1.3375	alpha/beta hydrolase family protein
CCNA_00238	5.35624	1.98616	0	5.35624	2.47432	0.0127824	0	two-component sensor histidine kinase chvG
CCNA_01655	5.35624	0.341643	-0.304298	5.35624	2.47432	0.8608	7.75006	peptidyl-prolyl cis-trans isomerase
CCNA_01681	5.35624	1.4355	0	5.35624	2.47432	0.00735727	0	RimI-like acetyltransferase
CCNA_02729	5.35624	1.65979	3.90251	5.35624	2.47432	0.00932067	0.980832	oligopeptide transporter
CCNA_03751	5.35624	4.93	0	5.35624	2.47432	0.127246	0	peptidyl-prolyl cis-trans isomerase
CCNA_01050	4.95989	5.35027	0	5.35027	1.86507	0.171737	0	ABC transporter ATP-binding protein
CCNA_00689	4.95989	5.34606	0	5.34606	1.86507	0.171224	0	PAS-family hybrid histidine kinase/receiver protein
CCNA_02373	0	5.34433	0	5.34433	0	0.171015	0	transposase
CCNA_03127	0	5.34303	0	5.34303	0	0.170857	0	aminoacyl-histidine dipeptidase
CCNA_01990	5.34202	4.97752	3.88197	5.34202	2.44945	0.131652	0.965971	UDP-3-O-[3-hydroxymyristoyl] glucosamine N-acyltransferase
CCNA_00529	0	5.33747	-1.0436	5.33747	0	0.170183	195.609	hypothetical protein
CCNA_00245	0	5.33717	3.80767	5.33717	0	0.170146	0.913957	pterin-4-alpha-carbinolamine dehydratase
CCNA_03401	5.33486	-0.341043	-0.645002	5.33486	2.43702	3.87903	2.74187	hypothetical protein
CCNA_02656	0	5.33397	0	5.33397	0	0.16976	0	AraC family transcriptional regulator
CCNA_01449	0	5.33368	0	5.33368	0	0.169725	0	fructose-1,6-bisphosphatase
CCNA_02237	0	-0.446053	5.32987	5.32987	0	0.8564	2.75673	Xaa-pro dipeptidyl-peptidase
CCNA_02934	5.32767	0	0	5.32767	2.42459	0	0	hypothetical protein
CCNA_03750	0	5.32756	0	5.32756	0	0.168988	0	threonine dehydratase
CCNA_00477	5.32044	5.27334	0	5.32044	2.41215	0.162596	0	excisionase
CCNA_00314	4.95989	5.31606	0	5.31606	1.86507	0.167612	0	hypothetical protein
CCNA_03574	5.31317	4.45032	4.02935	5.31317	2.39972	0.0900324	1.07743	TonB-dependent receptor
CCNA_03753	0	5.30715	0	5.30715	0	0.166553	0	iron-sulfur cluster-binding protein
CCNA_00113	4.95989	5.30247	0	5.30247	1.86507	0.166001	0	hypothetical protein
CCNA_02914	0	5.29999	4.01055	5.29999	0	0.165708	1.06257	zinc metalloprotease
CCNA_02255	0	5.29819	0	5.29819	0	0.165496	0	lysozyme-family localization factor spmX
CCNA_00970	0	5.29784	0	5.29784	0	0.165454	0	acyl-CoA synthetase
CCNA_R0182	4.10988	5.2978	0	5.2978	1.00714	0.165449	0	NA
CCNA_03719	4.95989	5.29668	0	5.29668	1.86507	0.165318	0	UDP pyrophosphate phosphatase
CCNA_01678	0	5.29538	0	5.29538	0	0.165165	0	arginine N-succinyltransferase subunit beta
CCNA_00804	5.135	5.29411	0	5.29411	2.11374	0.165016	0	hypothetical protein
CCNA_02144	2.49026	5.29142	0	5.29142	0.285977	0.164701	0	flagella basal body P ring formation protein FlgA
CCNA_03209	0	5.29026	0	5.29026	0	0.164565	0	acetyl-CoA acetyltransferase
CCNA_02125	-0.716043	5.28867	0	5.28867	6.81676	0.387679	0	polar development protein podJ
CCNA_00735	4.31302	5.28201	0	5.28201	1.16878	0.163602	0	hypothetical protein
CCNA_00556	0	5.28035	0	5.28035	0	0.163408	0	phospholipase D
CCNA_02065	0	5.2784	0	5.2784	0	0.163182	0	acylamino-acid-releasing enzyme
CCNA_00572	0	5.27815	0	5.27815	0	0.163153	0	PTS system N-acetylglucosamine-specific transporter subunit IIBC
CCNA_03402	0	4.7863	5.27184	5.27184	0	0.114773	2.64527	quinone oxidoreductase
CCNA_00464	4.81303	5.01924	5.25994	5.25994	1.67856	0.135641	2.62298	hypothetical protein
CCNA_02173	-6.3569	-2.35413	5.25994	5.25994	0	0.746027	2.62298	ABC transporter ATP-binding protein
CCNA_00304	0	5.25537	0	5.25537	0	0.16053	0	3-deoxy-D-manno-octulosonic-acid transferase
CCNA_00069	3.89302	5.25503	0	5.25503	0.857931	0.16049	0	DNA-binding/iron metalloprotein/AP endonuclease
CCNA_01181	5.25366	-2.75229	-2.56513	5.25366	2.30025	0.383671	0.639027	hypothetical protein
CCNA_00558	0	5.24741	3.54564	5.24741	0	0.159623	0.750485	methyltransferase
CCNA_01909	0	5.24741	0	5.24741	0	0.159623	0	ABC transporter substrate-binding protein
CCNA_00354	5.24605	-1.86446	-3.71802	5.24605	2.28782	2.09688	0.795068	NlpC/P60 CHAP domain-containing amidase protein
CCNA_03167	0	5.24404	3.30454	5.24404	0	0.15924	0.624166	hypothetical protein
CCNA_01342	0	5.24195	0	5.24195	0	0.159003	0	recombination factor protein RarA
CCNA_03626	0	5.24025	4.4688	5.24025	0	0.158811	1.48611	ATP phosphoribosyltransferase
CCNA_00644	0	5.23953	0	5.23953	0	0.158729	0	hypothetical protein
CCNA_02694	0	5.23589	3.57153	5.23589	0	0.158318	0.765346	acetamidase
CCNA_01801	-0.323423	0.653531	5.23586	5.23586	2.21321	5.86281	2.5784	hypothetical protein
CCNA_01548	0	5.23402	0	5.23402	0	0.158109	0	transporter
CCNA_02068	3.91239	5.23356	4.0933	5.23356	0.870364	0.158057	1.12944	Mth938-like membrane protein
CCNA_00655	3.23792	5.23314	3.92277	5.23314	0.522219	0.158009	0.995693	hypothetical protein
CCNA_00215	0	-0.0667429	5.23181	5.23181	0	8.97785	2.57097	hypothetical protein
CCNA_01911	-2.26633	-0.35061	5.23181	5.23181	1.64126	2.92294	2.57097	glyoxalase family protein
CCNA_00203	4.02345	5.23076	0	5.23076	0.944967	0.157742	0	sterol desaturase family protein
CCNA_01927	4.07593	5.23076	3.86113	5.23076	0.982268	0.157742	0.95111	enoyl-CoA hydratase
CCNA_03375	0	5.22907	0	5.22907	0	0.157551	0	RNA polymerase sigma factor SigJ
CCNA_02025	0	4.35211	5.22367	5.22367	0	0.0838232	2.55611	hypothetical protein
CCNA_01966	5.22296	4.54655	0	5.22296	2.25051	0.0965398	0	vitamin B12-dependent ribonucleotide reductase
CCNA_03879	5.22296	-1.50026	-6.9335	5.22296	2.25051	1.2893	0	uroporphyrinogen decarboxylase
CCNA_00899	0	5.22171	0	5.22171	0	0.156728	0	peptide chain release factor 1
CCNA_03507	0	5.22003	3.63429	5.22003	0	0.15654	0.802499	diguanylate cyclase
CCNA_00995	0	5.2194	2.62763	5.2194	0	0.15647	0.364097	cytochrome P450 YJIB
CCNA_01568	5.21518	3.9601	0	5.21518	2.23808	0.0628521	0	Na(+)/H(+) antiporter
CCNA_02012	5.21518	-0.331053	-2.88536	5.21518	2.23808	5.22552	1.21861	metal-dependent hydrolase
CCNA_02984	5.21518	0	0	5.21518	2.23808	0	0	monosaccharide translocase
CCNA_03514	5.21518	-0.901921	3.45119	5.21518	2.23808	2.3607	0.698471	cytochrome C oxidase assembly protein
CCNA_02899	0	5.20996	0	5.20996	0	0.155422	0	tryptophan halogenase
CCNA_03745	4.55407	5.20496	0	5.20496	1.39258	0.154869	0	formyltetrahydrofolate deformylase
CCNA_01589	0	5.19881	0	5.19881	0	0.154192	0	acyltransferase 3
CCNA_00979	0.717504	5.19819	0	5.19819	0.0398945	0.154123	0	periplasmic efflux protein
CCNA_03163	-2.42575	5.19253	2.7908	5.19253	1.38015	0.153503	0.416111	peptidyl-prolyl cis-trans isomerase
CCNA_01463	5.19159	2.85385	0	5.19159	2.20078	0.0268838	0	phospho-2-dehydro-3-deoxyheptonate aldolase
CCNA_00056	0	4.68951	5.19064	5.19064	0	0.107046	2.49666	ribosomal-protein-S18-alanine acetyltransferase
CCNA_03849	0	0	5.19064	5.19064	0	0	2.49666	fructokinase
CCNA_00752	5.18364	0.219006	-2.25313	5.18364	2.18834	1.79293	1.85764	3-hydroxybutyryl-CoA dehydrogenase
CCNA_R0057	5.18364	0	0	5.18364	2.18834	0	0	tRNA-His
CCNA_00175	4.52919	5.1818	0	5.1818	1.36772	0.152334	0	type II secretion pathway protein G
CCNA_02179	0	5.18049	0	5.18049	0	0.152192	0	long-chain fatty acid transport protein
CCNA_00292	5.18015	0	0	5.18015	2.18291	0	0	phosphate transport system permease protein PstC
CCNA_03917	5.17565	0	4.91035	5.17565	2.17591	0	2.0434	NA
CCNA_02971	3.63768	5.16423	0	5.16423	0.708725	0.150438	0	hypothetical protein
CCNA_01560	0.264017	5.16293	-2.01793	5.16293	0.0124338	0.150298	1.19632	phosphoenolpyruvate carboxylase
CCNA_02942	5.15953	3.91034	3.42303	5.15953	2.15104	0.0605748	0.68361	nucleoside-diphosphate-sugar epimerase
CCNA_02832	0	5.15931	0	5.15931	0	0.149911	0	microsomal dipeptidase
CCNA_03444	4.57853	5.15882	0	5.15882	1.41745	0.149858	0	TonB-dependent receptor
CCNA_01355	0	4.5664	5.15684	5.15684	0	0.0979373	2.43722	transcriptional regulator IolR
CCNA_02324	5.1514	-1.86281	-1.83926	5.1514	2.13861	0.406252	1.49354	Hsp33-like chaperonin
CCNA_00806	0.695552	-0.226714	5.14826	5.14826	12.5542	4.30338	2.42236	inner membrane protein translocase component YidC
CCNA_00275	0	5.14443	0	5.14443	0	0.148328	0	transposase
CCNA_00268	-0.937198	3.62689	5.14396	5.14396	3.34469	0.0490001	2.41493	DNA polymerase III subunits gamma and tau
CCNA_00549	0	3.76417	5.14396	5.14396	0	0.0543223	2.41493	transposase
CCNA_03183	0	5.14309	0	5.14309	0	0.148187	0	beta-lactamase family protein
CCNA_00989	0	5.14196	2.19986	5.14196	0	0.148068	0.252639	acyl esterase protein
CCNA_03585	4.50388	5.14152	0	5.14152	1.34285	0.148021	0	chemotaxis receiver domain-containing protein CheYIV
CCNA_R0185	0	5.13573	-2.90277	5.13573	0	0.147411	0.847082	NA
CCNA_03218	3.29807	5.13369	0	5.13369	0.547086	0.147197	0	periplasmic multidrug efflux lipoprotein
CCNA_02013	0	5.13294	-0.248103	5.13294	0	0.147117	22.4105	pantothenate kinase
CCNA_03270	0	5.12493	3.63429	5.12493	0	0.14628	0.802499	AsnC family transcriptional regulator
CCNA_00222	0	5.12429	0	5.12429	0	0.146212	0	glucose-6-phosphate isomerase
CCNA_R0114	0	0	5.12223	5.12223	0	0	2.37777	NA
CCNA_03277	5.09318	5.06672	5.11784	5.11784	2.05157	0.140324	2.37034	glycosyltransferase
CCNA_02511	0	5.11746	0	5.11746	0	0.145502	0	polysaccharide polymerase HfsC
CCNA_00317	0	5.11603	0	5.11603	0	0.145353	0	GTPase ObgE
CCNA_01830	0	5.11572	0	5.11572	0	0.145321	0	TonB-dependent receptor
CCNA_02554	3.07558	-1.13683	5.11344	5.11344	0.46005	12.2437	2.36291	hypothetical protein
CCNA_03567	0	2.40467	5.11344	5.11344	0	0.0185366	2.36291	acyl-CoA dehydrogenase
CCNA_03206	0	5.11278	-1.59061	5.11278	0	0.145016	0.54986	L-serine dehydratase
CCNA_01692	5.11005	-2.27446	0	5.11005	2.07644	0.699251	0	GMP synthase
CCNA_02356	4.80269	5.10638	0	5.10638	1.66613	0.144355	0	D-alanyl-D-alanine dipeptidase
CCNA_03088	0	3.50738	5.1046	5.1046	0	0.0447616	2.34805	two-component sensor histidine kinase
CCNA_00257	5.10164	-0.407374	-1.90305	5.10164	2.06401	15.1684	2.60069	S-adenosyl-L-homocysteine hydrolase
CCNA_01327	5.10164	-1.53423	0.806905	5.10164	2.06401	2.88179	4.01249	adenylate kinase
CCNA_00319	-1.43053	-1.73315	5.10016	5.10016	9.54914	0.618196	2.34062	GNAT family acetyltransferase
CCNA_01860	4.38412	5.09528	0	5.09528	1.23094	0.143216	0	rare lipoprotein B
CCNA_03254	3.29807	5.09359	0	5.09359	0.547086	0.143043	0	pectate lyase
CCNA_00827	0	5.09006	0	5.09006	0	0.142683	0	TonB-dependent receptor
CCNA_03900	0	5.09006	3.80767	5.09006	0	0.142683	0.913957	NA
CCNA_01784	5.08466	-1.3574	-5.24284	5.08466	2.03914	2.221	0.13375	hypothetical protein
CCNA_03297	3.38383	5.08386	0	5.08386	0.584388	0.142053	0	hypothetical protein
CCNA_01808	0	5.08335	4.56214	5.08335	0	0.142001	1.59014	lysophospholipase L2
CCNA_02197	0	0	5.08227	5.08227	0	0	2.3109	hypothetical protein
CCNA_03841	0	5.08159	0	5.08159	0	0.141823	0	alpha/beta hydrolase fold protein
CCNA_00103	0	5.0803	0	5.0803	0	0.141692	0	gamma-glutamyltranspeptidase
CCNA_00787	5.0761	-0.0146619	-2.36649	5.0761	2.02671	1.44989	1.09229	flagellar motor protein MotA
CCNA_01559	0	5.07197	3.97219	5.07197	0	0.140851	1.03285	3-ketoacyl-ACP reductase
CCNA_00281	0	5.07182	3.35012	5.07182	0	0.140836	0.646457	methionyl-tRNA formyltransferase
CCNA_02455	5.0718	4.19032	0	5.0718	2.02049	0.0744732	0	hypothetical protein
CCNA_01108	4.95989	5.07147	0	5.07147	1.86507	0.140801	0	nucleoside-diphosphate-sugar epimerase
CCNA_01412	0	5.0631	0	5.0631	0	0.139961	0	short-chain specific acyl-CoA dehydrogenase
CCNA_00042	5.05882	-0.639086	-1.06846	5.05882	2.00184	3.03109	6.37541	hypothetical protein
CCNA_02624	4.66783	5.05594	4.36899	5.05594	1.51192	0.139247	1.38208	cell division protein FtsA
CCNA_00850	0	1.57197	5.055	5.055	0	1.28356	2.26632	cation/multidrug efflux pump AcrB2
CCNA_00683	0	5.05311	0	5.05311	0	0.138966	0	hypothetical protein
CCNA_01549	0	5.05149	0	5.05149	0	0.138805	0	bifunctional sulfate adenylyltransferase subunit 1/adenylylsulfate kinase
CCNA_R0148	4.50388	5.05067	0	5.05067	1.34285	0.138724	0	NA
CCNA_03007	0	0	5.0504	5.0504	0	0	2.25889	L-aspartate oxidase
CCNA_01442	5.0501	4.32379	0	5.0501	1.9894	0.0821099	0	N-acetyl-gamma-glutamyl-phosphate reductase
CCNA_03122	-6.83729	-1.81025	5.04579	5.04579	0	0.783988	2.25146	hypothetical protein
CCNA_03949	0	5.0449	3.63429	5.0449	0	0.138153	0.802499	NA
CCNA_00694	3.00515	5.04327	0	5.04327	0.435182	0.137992	0	ATP-dependent DNA helicase
CCNA_02306	0	5.04303	0	5.04303	0	0.137968	0	histidinol-phosphate aminotransferase
CCNA_00999	0	0	5.03653	5.03653	0	0	2.23659	hypothetical protein
CCNA_R0124	4.46505	5.03494	0	5.03494	1.30555	0.137173	0	NA
CCNA_02419	-0.303469	-0.500353	5.03188	5.03188	86.702	9.31005	2.22916	TonB1 protein
CCNA_02933	4.38879	-2.54787	5.02721	5.02721	1.23514	0.685814	2.22173	aminopeptidase
CCNA_02037	-1.62162	-0.286158	5.02252	5.02252	4.53268	3.66486	2.2143	ATP-dependent endopeptidase Lon
CCNA_03981	4.51659	5.01924	3.62195	5.01924	1.35528	0.135641	0.795068	NA
CCNA_00994	0	5.01567	0	5.01567	0	0.135296	0	oxidoreductase, GMC family
CCNA_00684	5.01469	0	0	5.01469	1.93967	0	0	transcriptional activator chrR
CCNA_02993	3.17516	5.00375	0	5.00375	0.497351	0.134146	0	NADH-ubiquinone oxidoreductase
CCNA_02467	4.8233	-0.560709	5.00363	5.00363	1.69099	2.68353	2.18458	polyisoprenylphosphate hexose-1-phosphotransferase PssZ
CCNA_00837	0	5.00009	0	5.00009	0	0.133796	0	alpha-L-fucosidase
CCNA_02483	4.45859	4.98748	4.37636	4.98748	1.29943	0.132594	1.38951	acyl-CoA synthetase
CCNA_02379	4.60258	4.98236	0	4.98236	1.44232	0.132109	0	hypothetical protein
CCNA_00184	0	4.97987	3.76344	4.97987	0	0.131873	0.884235	hypothetical protein
CCNA_R0180	4.97839	0	0	4.97839	1.88993	0	0	NA
CCNA_01337	0	4.97062	2.85544	4.97062	0	0.131003	0.438402	GMC family oxidoreductase
CCNA_03480	3.95036	4.96933	0	4.96933	0.895232	0.130882	0	hypothetical protein
CCNA_00003	4.96917	0	0	4.96917	1.8775	0	0	shikimate 5-dehydrogenase
CCNA_00046	4.96917	2.45068	0	4.96917	1.8775	0.0192772	0	hypothetical protein
CCNA_03339	0	4.96804	3.8293	4.96804	0	0.130761	0.928818	TolA protein
CCNA_01700	0	4.96679	3.54564	4.96679	0	0.130645	0.750485	nucleoside permease
CCNA_00356	0	0	4.96509	4.96509	0	0	2.12514	outer membrane protein
CCNA_01471	0	4.96087	0	4.96087	0	0.130092	0	polyferredoxin protein fixG
CCNA_03702	-1.18408	-0.618542	4.96019	4.96019	7.26123	10.2328	2.11771	30S ribosomal protein S1
CCNA_00063	4.95989	4.46031	0	4.95989	1.86507	0.0906878	0	virulence factor MviN
CCNA_00623	4.95989	4.38983	0	4.95989	1.86507	0.086158	0	PAS-family sensor histidine kinase
CCNA_02923	0	4.9577	0	4.9577	0	0.129797	0	TonB-dependent receptor
CCNA_00971	4.37017	4.95283	0	4.95283	1.21851	0.129345	0	hydroxyacylglutathione hydrolase
CCNA_00248	0	4.95051	0	4.95051	0	0.12913	0	sensor histidine protein kinase
CCNA_00112	0	4.9504	4.1373	4.9504	0	0.12912	1.1666	glyoxalase family protein
CCNA_00557	4.45187	4.9504	0	4.9504	1.29311	0.12912	0	endonuclease/exonuclease/phosphatase family protein
CCNA_00087	0	0	4.94542	4.94542	0	0	2.09541	hypothetical protein
CCNA_02698	0	4.94432	0	4.94432	0	0.128559	0	inosine-uridine preferring nucleoside hydrolase
CCNA_01203	0	4.93728	3.69443	4.93728	0	0.127912	0.839652	TonB-dependent receptor
CCNA_00322	0	0	4.93549	4.93549	0	0	2.08055	hypothetical protein
CCNA_02965	0	4.93433	3.76344	4.93433	0	0.127641	0.884235	cell wall hydrolase family protein
CCNA_00747	3.38383	4.93422	0	4.93422	0.584388	0.127631	0	cyclic-di-GMP phosphodiesterase, flagellum assembly factor TipF
CCNA_01983	4.92217	-1.27181	-2.46319	4.92217	1.81533	6.10187	0.208055	citrate synthase
CCNA_01262	0	-5.7141	4.92046	4.92046	0	0.0118643	2.05826	AcrB family cation/multidrug efflux pump protein
CCNA_00208	4.05864	4.91872	0	4.91872	0.969835	0.126222	0	transcriptional regulator syrB
CCNA_00047	0	4.91606	4.46189	4.91606	0	0.125981	1.47868	tRNA (guanine-N(7)-)-methyltransferase
CCNA_02096	-7.39052	0	4.91541	4.91541	0	0	2.05083	hypothetical protein
CCNA_02916	4.91258	0	0	4.91258	1.8029	0	0	hypothetical protein
CCNA_03573	4.91258	3.76799	0	4.91258	1.8029	0.0544779	0	D-aminoacylase
CCNA_00165	3.91239	4.91048	0	4.91048	0.870364	0.125478	0	polyisoprenylphosphate hexose-1-phosphotransferase PssY
CCNA_01702	0	4.9088	0	4.9088	0	0.125327	0	NAD-dependent oxidoreductase
CCNA_03738	2.07488	4.90707	0	4.90707	0.19894	0.125172	0	hybrid histidine kinase/receiver domain-containing protein
CCNA_01600	0	4.90692	1.98552	4.90692	0	0.125158	0.208055	hypothetical protein
CCNA_02975	-6.25863	4.90642	0	4.90642	0	0.125114	0	excinuclease ABC subunit C
CCNA_01037	3.85348	4.90323	0	4.90323	0.833063	0.124827	0	GntR family transcriptional regulator
CCNA_02746	4.90293	4.3307	0	4.90293	1.79046	0.0825251	0	hypothetical protein
CCNA_03316	4.12656	4.90218	0	4.90218	1.01957	0.124734	0	UDP-N-acetylglucosamine 4,6-dehydratase/UDP-D-quinovosamine 4-dehydrogenase
CCNA_03409	4.17549	4.90211	4.61288	4.90211	1.05687	0.124728	1.64958	hydrolase
CCNA_03317	0	4.89903	0	4.89903	0	0.124452	0	DNA polymerase III subunit alpha
CCNA_03279	4.89321	-1.93826	-2.92798	4.89321	1.77803	0.897995	0.393819	short chain dehydrogenase
CCNA_03993	0	0	4.88992	4.88992	0	0	2.01368	NA
CCNA_02909	0	4.88932	3.62195	4.88932	0	0.123589	0.795068	hypothetical protein
CCNA_02978	0	4.88924	0	4.88924	0	0.123581	0	two-component sensor histidine kinase
CCNA_01242	3.29807	0.65296	4.88476	4.88476	0.547086	1.86273	2.00625	amino acid permease
CCNA_02023	3.98737	-0.557126	4.87959	4.87959	0.9201	0.648837	1.99882	NADH dehydrogenase subunit G
CCNA_03421	0	4.87599	3.5843	4.87599	0	0.122412	0.772777	2-polyprenylphenol 6-hydroxylase
CCNA_00620	0	0	4.8744	4.8744	0	0	1.99139	acetylornithine aminotransferase/succinyldiaminopimelate aminotransferase
CCNA_02881	4.87358	4.11592	0	4.87358	1.75316	0.0705129	0	oxoglutarate semialdehyde dehydrogenase
CCNA_00950	0	4.8724	0	4.8724	0	0.122097	0	flagellar MS-ring protein
CCNA_03570	4.34188	4.86711	0	4.86711	1.19364	0.121635	0	hypothetical protein
CCNA_01179	0	3.45884	4.86397	4.86397	0	0.0431376	1.97652	phosphoadenosine phosphosulfate reductase
CCNA_01095	0	0	4.85872	4.85872	0	0	1.96909	phenylalanyl-tRNA synthetase subunit beta
CCNA_02902	0	4.65984	4.85872	4.85872	0	0.104779	1.96909	xylan alpha-1,2-glucuronosidase
CCNA_00192	0	4.85849	2.16628	4.85849	0	0.120884	0.245208	long-chain-fatty-acid--CoA ligase
CCNA_00139	4.85368	4.85551	3.83999	4.85551	1.7283	0.120626	0.936249	magnesium chelatase subunit ChlI-like ATPase
CCNA_00229	0	4.8542	0	4.8542	0	0.120512	0	CAAX amino terminal protease family protein
CCNA_00316	0	3.04277	4.84817	4.84817	0	0.0312489	1.95423	gamma-glutamyl kinase
CCNA_02791	4.28261	4.84621	0	4.84621	1.14311	0.119823	0	FecR family protein
CCNA_01922	4.72561	4.84538	0	4.84538	1.57623	0.119752	0	SAM-dependent methyltransferase
CCNA_01625	0	4.84516	0	4.84516	0	0.119733	0	aminobenzoyl-glutamate utilization protein B
CCNA_02744	4.28357	4.84426	4.2538	4.84426	1.14391	0.119656	1.27062	GntR family transcriptional regulator
CCNA_03435	0	4.84188	0	4.84188	0	0.119451	0	peptidoglycan binding domain/FecR protein
CCNA_03737	0	4.84028	3.67067	4.84028	0	0.119314	0.82479	YggU superfamily protein
CCNA_02030	-0.137359	0.0518654	4.83754	4.83754	21.871	11.4165	1.93937	hypothetical protein
CCNA_03228	0	4.83647	3.53252	4.83647	0	0.118988	0.743054	hypothetical protein
CCNA_02742	0	4.83387	4.32401	4.83387	0	0.118766	1.3375	oxalate/formate antiporter
CCNA_01701	4.8335	4.5168	0	4.8335	1.70343	0.0944816	0	xylose isomerase family protein
CCNA_03249	0	4.82812	0	4.82812	0	0.118276	0	TonB-dependent receptor
CCNA_03548	4.82702	-1.69774	0	4.82702	1.69552	0.458579	0	carboxy-terminal processing protease
CCNA_02385	0	4.81991	-1.24854	4.81991	0	0.11758	0.2675	3-deoxy-7-phosphoheptulonate synthase
CCNA_00444	4.56635	-3.58108	4.81604	4.81604	1.40502	0.431376	1.90965	chemotaxis protein methyltransferase
CCNA_00006	-7.7609	-1.44831	4.81062	4.81062	0	0.385305	1.90222	enoyl-CoA hydratase
CCNA_02811	4.15936	4.80649	0	4.80649	1.04444	0.116452	0	lead, cadmium, zinc and mercury transporting ATPase
CCNA_01636	-2.67752	-3.83756	4.80517	4.80517	0	0.0681625	1.89479	alkaline phosphatase
CCNA_01863	4.80269	3.52679	3.17544	4.80269	1.66613	0.0454261	0.564721	outer membrane efflux protein
CCNA_00821	4.51659	4.80166	0	4.80166	1.35528	0.116049	0	hypothetical protein
CCNA_00491	0.990922	1.76236	4.79971	4.79971	12.7933	12.2528	1.88736	GTP cyclohydrolase I
CCNA_01819	-0.596107	-1.40772	4.79971	4.79971	32.5516	12.0368	1.88736	RNA-binding protein Hfq
CCNA_03129	4.39792	-5.01851	4.79971	4.79971	1.24338	0.0325066	1.88736	M23 family peptidoglycan-specific endopeptidase
CCNA_00720	0	4.7944	0	4.7944	0	0.115444	0	type I protein secretion ATP-binding protein/type I protein secretion transmembrane subunit/type I secretion processing peptidase
CCNA_00183	4.63792	4.78949	0	4.78949	1.47962	0.115037	0	type II secretory pathway, prepilin signal peptidase
CCNA_02048	0	-0.295852	4.78871	4.78871	0	1.90269	1.8725	TonB-dependent receptor
CCNA_03253	0	4.78501	3.37973	4.78501	0	0.114667	0.661318	hypothetical protein
CCNA_02783	1.02306	-0.469318	4.78318	4.78318	12.0428	1.65865	1.86507	two-component response regulator
CCNA_00237	4.78178	-0.438664	2.72311	4.78178	1.64126	2.75018	0.393819	two-component response regulator chvI
CCNA_03562	4.78178	-1.16269	-0.798255	4.78178	1.64126	4.99298	9.04297	F0F1 ATP synthase subunit alpha
CCNA_03728	4.78178	4.34512	0	4.78178	1.64126	0.0833973	0	hypothetical protein
CCNA_02630	4.77121	4.78096	1.63892	4.78096	1.62882	0.114334	0.148611	hypothetical protein
CCNA_03312	0	4.77661	3.78573	4.77661	0	0.113976	0.899096	hypothetical protein
CCNA_02816	4.77121	-1.97715	-2.06153	4.77121	1.62882	3.29395	0.839652	hypothetical protein
CCNA_02895	4.47119	4.77024	0	4.77024	1.31138	0.113455	0	TonB-dependent receptor
CCNA_R0154	0	0	4.76647	4.76647	0	0	1.84278	NA
CCNA_02431	0	4.76508	-2.6702	4.76508	0	0.113034	0.735624	histidinol dehydrogenase
CCNA_01441	-0.904461	0.913355	4.75522	4.75522	16.8726	6.84251	1.82791	30S ribosomal protein S9
CCNA_00763	4.74983	-1.32454	2.74603	4.74983	1.60396	0.896895	0.401249	electron transfer flavoprotein subunit alpha
CCNA_02339	4.74983	-5.06522	0	4.74983	1.60396	0.0831691	0	methyltransferase
CCNA_02062	4.04115	4.7454	0	4.7454	0.957401	0.111445	0	DNA repair protein RecN
CCNA_02165	0	0	4.74388	4.74388	0	0	1.81305	esterase/lipase
CCNA_03810	0	4.74328	0	4.74328	0	0.111275	0	organic solvent resistance transport system ATP-binding protein
CCNA_03504	0	4.74188	0	4.74188	0	0.111163	0	acyl-CoA dehydrogenase
CCNA_00487	0	4.74152	0	4.74152	0	0.111134	0	alkaline phosphatase
CCNA_00270	4.73902	4.70508	-2.66967	4.73902	1.59152	0.108254	0.68361	recombination protein RecR
CCNA_01916	4.73902	-1.21924	0	4.73902	1.59152	1.70634	0	ribonuclease BN
CCNA_02109	0	1.34125	4.73245	4.73245	0	6.26861	1.79819	thiamine biosynthesis protein ThiC
CCNA_00159	4.72813	-1.22997	0	4.72813	1.57909	0.745724	0	DNA gyrase subunit B
CCNA_03543	4.72813	3.39101	0	4.72813	1.57909	0.0409583	0	gamma-glutamyl phosphate reductase
CCNA_00538	3.77099	4.72747	0	4.72747	0.783328	0.110015	0	methyl-accepting chemotaxis protein
CCNA_03170	0	3.74613	4.7267	4.7267	0	0.0535939	1.79076	hypothetical protein
CCNA_03208	0	4.72659	0	4.72659	0	0.109945	0	hypothetical protein
CCNA_00090	4.7061	4.72643	3.7178	4.72643	1.55422	0.109933	0.854513	UDP-glucose 4-epimerase
CCNA_00660	3.98737	-1.37339	4.72093	4.72093	0.9201	0.720551	1.78333	transposase
CCNA_02544	0	0	4.72093	4.72093	0	0	1.78333	hypothetical protein
CCNA_00058	4.71716	4.28045	0	4.71716	1.56666	0.0795526	0	hypothetical protein
CCNA_01175	4.71716	4.5515	0	4.71716	1.56666	0.0968866	0	uroporphyrin-III C-methyltransferase
CCNA_01757	4.71716	4.48038	0	4.71716	1.56666	0.0920189	0	dimethyladenosine transferase
CCNA_01848	4.71716	-3.01898	-5.80566	4.71716	1.56666	1.09035	0	quinol cytochrome oxidase polypeptide IV
CCNA_01923	4.71716	-1.36144	0	4.71716	1.56666	0.892928	0	ATP-dependent RNA helicase
CCNA_02043	4.71716	3.17568	3.55864	4.71716	1.56666	0.034681	0.757916	sugar kinase
CCNA_02822	4.71716	-5.98751	3.87159	4.71716	1.56666	0.0588968	0.95854	MerR family transcriptional regulator
CCNA_00522	-3.71491	-3.30736	4.71514	4.71514	1.71586	3.07077	1.7759	hypothetical protein
CCNA_02507	4.25351	4.71437	0	4.71437	1.11904	0.108981	0	polyisoprenylphosphate hexose-1-phosphotransferase HfsE
CCNA_03061	-1.14517	4.71345	0	4.71345	1.67856	0.108909	0	short chain dehydrogenase
CCNA_03839	0	4.71319	2.35697	4.71319	0	0.108889	0.289791	acylamino-acid-releasing enzyme
CCNA_01997	4.7108	-2.17782	-4.78241	4.7108	1.55949	1.62494	0	ribosome recycling factor
CCNA_02501	4.7061	4.36243	0	4.7061	1.55422	0.0844559	0	type IV secretory pathway VirB4 ATPase
CCNA_03142	4.70391	0.0328283	4.37636	4.70391	1.55177	1.99835	1.38951	RNA polymerase sigma factor RpoD
CCNA_03049	0	4.70265	0	4.70265	0	0.108065	0	MFS superfamily transporter
CCNA_00668	0	4.70237	0	4.70237	0	0.108043	0	capsular polysaccharide biosynthesis protein
CCNA_03547	0	3.5909	4.69761	4.69761	0	0.0476864	1.75361	M23 family peptidoglycan-specific endopeptidase
CCNA_00651	0	4.69236	0	4.69236	0	0.107266	0	nitrite reductase (NAD(P)H) catalytic subunit/assimilatory nitrate reductase electron-transfer subunit
CCNA_03722	0	4.69043	0	4.69043	0	0.107117	0	glutamate synthase large subunit
CCNA_01691	0	0.745282	4.68581	4.68581	0	0.00291873	1.73875	16S rRNA m(5)C 967 methyltransferase
CCNA_02549	0	4.68573	0	4.68573	0	0.106755	0	glucokinase
CCNA_02180	0	4.68529	0	4.68529	0	0.10672	0	iron-sulfur cluster assembly/repair protein ApbC
CCNA_01803	4.68373	-1.91235	-3.09298	4.68373	1.52935	0.20723	0.772777	pyruvate dehydrogenase complex, dihydrolipoamide acetyltransferase component
CCNA_03267	4.68373	4.64436	0	4.68373	1.52935	0.103615	0	transcriptional regulator
CCNA_03718	0	2.20204	4.67987	4.67987	0	0.0155422	1.73132	NADH-ubiquinone oxidoreductase subunit
CCNA_02473	4.67241	0	0	4.67241	1.51692	0	0	cobalt-zinc-cadmium resistance protein CzcA
CCNA_02070	1.19656	1.45251	4.66792	4.66792	11.8245	2.95331	1.71646	preprotein translocase subunit SecD
CCNA_02551	0	4.66551	-1.13002	4.66551	0	0.105209	3.58152	hypothetical protein
CCNA_03003	0	4.66166	0	4.66166	0	0.104917	0	two component sensor histidine kinase
CCNA_01710	0	4.66056	2.89699	4.66056	0	0.104834	0.453263	GMC family oxidoreductase
CCNA_03138	3.59036	4.6537	3.25747	4.6537	0.683858	0.104316	0.601874	peroxidase/catalase katG
CCNA_00851	-8.67106	-3.56922	4.64981	4.64981	0	0.303653	1.69416	periplasmic multidrug efflux lipoprotein
CCNA_00323	4.64951	-1.91547	4.35416	4.64951	1.49205	1.2111	1.36722	low-affinity zinc transport protein
CCNA_01686	4.64951	3.20134	0	4.64951	1.49205	0.0353807	0	exopolyphosphatase
CCNA_02979	-4.60818	4.64786	2.85544	4.64786	0	0.103877	0.438402	cysteine desulfhydrase/selenocysteine lyase
CCNA_01579	0	4.64711	0	4.64711	0	0.103821	0	cell wall degradation protein
CCNA_00040	4.63792	-1.72592	0	4.63792	1.47962	1.2873	0	hypothetical protein
CCNA_00290	4.63792	-0.0947955	0	4.63792	1.47962	0.696108	0	autotransporter protein
CCNA_02986	3.96898	4.63568	0	4.63568	0.907666	0.102967	0	phage protein
CCNA_00607	0	4.63321	0	4.63321	0	0.102784	0	TonB-dependent receptor
CCNA_00302	0	4.63142	0	4.63142	0	0.102651	0	parathion hydrolase
CCNA_01443	4.62623	3.80442	0	4.62623	1.46719	0.0559815	0	hypothetical protein
CCNA_03796	4.62623	-1.05506	3.47881	4.62623	1.46719	1.27843	0.713332	tellurium resistance protein TerC
CCNA_00452	0	0	4.6253	4.6253	0	0	1.66444	N-acetylglucosamine-6-phosphate deacetylase
CCNA_01196	0	4.61896	0	4.61896	0	0.101731	0	iron-regulated outer membrane virulence protein
CCNA_01005	4.61446	4.28696	0	4.61446	1.45475	0.0799314	0	flagellar basal body rod protein FlgC
CCNA_02262	4.61446	1.5794	0	4.61446	1.45475	0.0085816	0	laminin G Domain protein
CCNA_02700	4.61446	3.1125	0	4.61446	1.45475	0.03301	0	XdhC protein
CCNA_02936	0	0	4.60664	4.60664	0	0	1.64215	glutathione S-transferase
CCNA_00450	4.60258	0.584611	-2.78208	4.60258	1.44232	1.27902	1.79819	CheE protein
CCNA_03922	4.14306	-0.145937	4.59406	4.59406	1.032	1.93356	1.62729	NA
CCNA_03331	0	0	4.59406	4.59406	0	0	1.62729	phosphomethylpyrimidine kinase/hydroxymethylpyrimidine kinase
CCNA_02409	0	4.59248	0	4.59248	0	0.0998029	0	hybrid sensor histidine kinase/receiver protein
CCNA_03030	4.5906	-0.231922	0	4.5906	1.42988	5.34272	0	cytochrome c
CCNA_00473	0	0	4.58138	4.58138	0	0	1.61243	hypothetical protein
CCNA_03536	0	4.57999	3.45119	4.57999	0	0.0989051	0.698471	50S ribosomal protein L11 methyltransferase
CCNA_00440	4.57853	-1.27588	3.365	4.57853	1.41745	3.39986	0.653888	hypothetical protein
CCNA_02260	4.57853	0.926854	1.71586	4.57853	1.41745	9.96544	25.7468	hypothetical protein
CCNA_01980	0	0	4.57499	4.57499	0	0	1.605	methylisocitrate lyase
CCNA_03770	0	-0.692916	4.57499	4.57499	0	1.10393	1.605	malate dehydrogenase
CCNA_01584	3.66077	4.57476	0	4.57476	0.721159	0.0985318	0	multimodular transpeptidase-transglycosylase PBP 1A
CCNA_03085	4.56635	2.84525	0	4.56635	1.40502	0.0266983	0	nitropropane dioxygenase/trans-enoyl-CoA reductase family
CCNA_01214	0	4.56389	0	4.56389	0	0.0977594	0	hypothetical protein
CCNA_01063	0	2.66341	4.55567	4.55567	0	0.0230255	1.58271	UDP-perosamine 4-acetyl transferase
CCNA_00204	0	4.55422	0	4.55422	0	0.0970776	0	glutathione-regulated potassium-efflux system protein KefB
CCNA_00448	0	0	4.54264	4.54264	0	0	1.56784	CheU protein
CCNA_00011	4.54169	-3.63219	-2.77272	4.54169	1.38015	0.0612025	1.07	chaperone protein DnaJ
CCNA_03952	4.54169	3.5448	0	4.54169	1.38015	0.046051	0	NA
CCNA_02578	4.54169	3.17634	0	4.54169	1.38015	0.0346989	0	TetR family transcriptional regulator
CCNA_03200	4.54169	2.00227	0	4.54169	1.38015	0.0129744	0	hybrid sensor histidine kinase/receiver domain-containing protein
CCNA_03816	-7.58281	4.53766	3.81853	4.53766	0	1.37315	0.921388	peptidyl-dipeptidase DCP
CCNA_01059	-0.370207	-0.0912061	4.53608	4.53608	45.147	21.8257	1.56041	S-layer protein rsaA
CCNA_01296	0	4.53475	0	4.53475	0	0.0957188	0	stalk-specific protein X
CCNA_00174	0	4.53026	3.51928	4.53026	0	0.0954077	0.735624	type II secretion pathway protein F
CCNA_01350	4.52919	-5.21361	-7.74856	4.52919	1.36772	0.0555982	0	transposase
CCNA_01434	0	0	4.52287	4.52287	0	0	1.54555	MerR family transcriptional regulator
CCNA_03516	-1.48441	0.758185	4.52287	4.52287	3.94151	0.97276	1.54555	protoheme IX farnesyltransferase
CCNA_02825	0	0	4.51622	4.51622	0	0	1.53812	transposase
CCNA_00864	0	0	4.50954	4.50954	0	0	1.53069	xylose dehydrogenase xylB
CCNA_02588	4.26862	4.42265	4.50954	4.50954	1.13147	0.0882397	1.53069	aminopeptidase
CCNA_03293	0	4.50467	0	4.50467	0	0.0936547	0	multifunctional enoyl-CoA hydratase/delta(3)-cis-delta(2)-trans-enoyl-CoA isomerase/3-hydroxyacyl-CoA dehydrogenase/3-hydroxybutyryl-CoA epimerase
CCNA_02031	4.50388	0.398133	-0.0708305	4.50388	1.34285	5.45077	22.0539	NADH dehydrogenase subunit C
CCNA_03272	4.50388	2.01403	0	4.50388	1.34285	0.0131158	0	Two-component sensor histidine kinase
CCNA_00437	0	4.50387	0	4.50387	0	0.0936	0	methyl-accepting chemotaxis protein
CCNA_00446	-3.77226	-3.82151	4.49609	4.49609	1.96454	0.592996	1.51583	chemotaxis receiver domain-containing protein CheYII
CCNA_00941	0	4.49424	0	4.49424	0	0.0929486	0	tRNA-specific 2-thiouridylase MnmA
CCNA_02116	4.49105	0	0	4.49105	1.33041	0	0	capsule polysaccharide biosynthesis protein
CCNA_02035	0	4.48845	0	4.48845	0	0.0925591	0	glycosyltransferase
CCNA_00776	0	4.48163	0	4.48163	0	0.0921021	0	OAR protein
CCNA_02418	0	4.47947	-6.89957	4.47947	0	0.0919582	0	uracil DNA glycosylase superfamily protein
CCNA_01713	4.47811	2.638	-6.56631	4.47811	1.31798	0.0225483	0	2-5 RNA ligase
CCNA_02093	4.47811	3.04429	0	4.47811	1.31798	0.0312863	0	hypothetical protein
CCNA_02954	4.47811	2.18605	0	4.47811	1.31798	0.0153233	0	11-cis retinol dehydrogenase
CCNA_01241	4.46962	0	0	4.46962	1.30988	0	0	Zn-dependent hydrolase
CCNA_00078	-5.63163	-0.384655	4.4688	4.4688	0	0.72669	1.48611	acyl-CoA dehydrogenase
CCNA_02240	4.46505	0	0	4.46505	1.30555	0	0	glycerophosphoryl diester phosphodiesterase
CCNA_01033	4.46384	3.06629	3.25747	4.46384	1.3044	0.0318335	0.601874	FecR family protein
CCNA_01993	-7.02836	-0.444162	4.46189	4.46189	0	1.04636	1.47868	membrane endopeptidase MmpA
CCNA_01049	-8.0815	-5.18126	4.45495	4.45495	0	0.0463371	1.47125	hypothetical protein
CCNA_03221	0	0	4.45495	4.45495	0	0	1.47125	phytoene dehydrogenase
CCNA_01034	4.45187	-0.946435	-1.14678	4.45187	1.29311	0.700039	6.57603	TonB-dependent outer membrane receptor
CCNA_02218	4.45187	-1.98351	-4.04646	4.45187	1.29311	1.83023	0.639027	DnaJ-like protein djlA
CCNA_03767	4.45187	-0.386746	-3.1479	4.45187	1.29311	3.25825	0.906526	30S ribosomal protein S16
CCNA_03040	0	4.44619	0	4.44619	0	0.0897626	0	outer membrane pilus secretion channel cpaC
CCNA_02099	0	4.44316	0	4.44316	0	0.0895654	0	Na+ driven multidrug efflux pump
CCNA_00196	0	4.44012	0	4.44012	0	0.0893678	0	isopropylmalate isomerase large subunit
CCNA_03743	0	4.44012	0	4.44012	0	0.0893678	0	beta-lactamase family protein
CCNA_00937	4.43857	2.88798	0	4.43857	1.28068	0.0276306	0	acetyltransferase
CCNA_02153	0	4.37208	4.42687	4.42687	0	0.0850519	1.44153	acetylspermidine deacetylase
CCNA_00926	4.42515	3.65074	0	4.42515	1.26825	0.0498886	0	acyl CoA thioesterase
CCNA_03711	4.42515	0.0994416	-2.33376	4.42515	1.26825	6.19607	1.92451	ribosome-associated factor Y
CCNA_01696	0	4.41671	0	4.41671	0	0.0878594	0	aminobenzoyl-glutamate transport protein
CCNA_00784	4.4116	0.770735	0	4.4116	1.25581	0.00304749	0	heat resistant agglutinin
CCNA_02130	0	4.40829	0	4.40829	0	0.0873232	0	pyruvate kinase
CCNA_03407	0	4.40829	0	4.40829	0	0.0873232	0	sodium export permease
CCNA_00800	0	-3.83637	4.39822	4.39822	0	0.627655	1.4118	cytochrome bd-type quinol oxidase subunit 1 CydA
CCNA_00658	4.39792	1.8006	0	4.39792	1.24338	0.0107188	0	5-methylcytosine-specific restriction enzyme MRR
CCNA_01202	4.39792	-1.0655	0	4.39792	1.24338	0.524742	0	membrane alanine aminopeptidase
CCNA_02935	4.39792	3.07336	0	4.39792	1.24338	0.0320111	0	methyl-accepting chemotaxis protein
CCNA_03524	4.39792	-0.210346	0	4.39792	1.24338	1.12043	0	di-/tripeptide transporter
CCNA_03874	4.39792	0	0	4.39792	1.24338	0	0	carboxymethylenebutenolidase
CCNA_03674	4.093	4.3952	0	4.3952	0.994702	0.0864958	0	hypothetical protein
CCNA_00753	0	0	4.39097	4.39097	0	0	1.40437	lysine 2,3-aminomutase
CCNA_01723	0	0	4.39097	4.39097	0	0	1.40437	3-methyl-2-oxobutanoate hydroxymethyltransferase
CCNA_00983	0	4.39009	0	4.39009	0	0.0861747	0	hybrid sensor histidine kinase/receiver protein
CCNA_00785	4.38412	0	0	4.38412	1.23094	0	0	bifunctional tRNA (5-aminomethyl-2-thiouridylate) methyltransferase/tRNA (5-carboxymethylaminomethyl-2-thiouridylate) oxidase TrmC
CCNA_02856	4.38412	0	-5.70448	4.38412	1.23094	0	0	hypothetical protein
CCNA_03023	4.38412	2.96044	0	4.38412	1.23094	0.0292762	0	TonB-dependent receptor
CCNA_01464	0	0	4.38368	4.38368	0	0	1.39694	hypothetical protein
CCNA_R0010	0	0	4.37636	4.37636	0	0	1.38951	tRNA-Arg
CCNA_02526	0	0	4.37636	4.37636	0	0	1.38951	dihydroorotase
CCNA_00762	4.37017	0	0	4.37017	1.21851	0	0	hypothetical protein
CCNA_03634	4.37017	0	0	4.37017	1.21851	0	0	hypothetical protein
CCNA_03636	0	0	4.36899	4.36899	0	0	1.38208	biotin synthase
CCNA_00032	0	4.36196	3.03364	4.36196	0	0.0844269	0.505277	antitoxin protein VapB
CCNA_02621	0	4.35873	0	4.35873	0	0.0842288	0	CAAX amino terminal protease
CCNA_02924	4.35693	0	0	4.35693	1.20681	0	0	hypothetical protein
CCNA_00089	4.3561	3.73022	0	4.3561	1.20608	0.0529587	0	MHYT/PAS-family GGDEF/EAL protein
CCNA_00445	4.3561	-1.68347	-3.88135	4.3561	1.20608	1.19833	1.30778	chemotaxis-specific methylesterase
CCNA_02051	4.3561	4.02959	4.23772	4.3561	1.20608	0.0661664	1.25576	dihydroorotase
CCNA_02060	4.3561	0	0	4.3561	1.20608	0	0	camphor resistance protein CrcB
CCNA_02481	4.3561	2.91606	0	4.3561	1.20608	0.0282586	0	TonB-dependent receptor
CCNA_02788	4.3561	-2.13281	-3.61747	4.3561	1.20608	1.69552	0.222916	XRE family transcriptional regulator
CCNA_01298	-1.58061	-0.916288	4.35416	4.35416	13.7766	13.4313	1.36722	elongation factor Tu
CCNA_03130	0.696969	-0.347258	4.35416	4.35416	19.2975	22.7024	1.36722	cell cycle response regulator CtrA
CCNA_03655	0	4.3508	0	4.3508	0	0.0837435	0	bifunctional folylpolyglutamate synthase/dihydrofolate synthase
CCNA_00300	4.3495	0	0	4.3495	1.20029	0	0	glyoxalase superfamily protein
CCNA_00413	-7.73676	0.470604	4.34668	4.34668	0	0.352489	1.35979	poly(A) polymerase/tRNA-nucleotidyltransferase
CCNA_03901	0	0	4.34668	4.34668	0	0	1.35979	NA
CCNA_03617	0	0	4.34668	4.34668	0	0	1.35979	hypothetical protein
CCNA_01709	4.34188	3.52062	0	4.34188	1.19364	0.0452137	0	hypothetical protein
CCNA_01343	0	4.33171	4.21326	4.33171	0	0.082586	1.23347	ribosomal large subunit pseudouridine synthase C
CCNA_02522	0	0	4.33161	4.33161	0	0	1.34493	hypothetical protein
CCNA_00308	4.32752	0	0	4.32752	1.18121	0	0	hypothetical protein
CCNA_01546	4.32752	-2.16338	0	4.32752	1.18121	0.194383	0	DEAD/DEAH box helicase
CCNA_03369	4.32752	0	0	4.32752	1.18121	0	0	hypothetical protein
CCNA_03429	0.723559	-1.25776	4.31638	4.31638	13.6523	1.43351	1.33007	HAD superfamily hydrolase
CCNA_00833	4.31302	0	3.28902	4.31302	1.16878	0	0.616735	TrpR binding protein WrbA
CCNA_01851	4.31302	-1.08565	-3.48031	4.31302	1.16878	3.48954	1.24833	quinol cytochrome oxidase polypeptide II
CCNA_00811	0	0	4.3087	4.3087	0	0	1.32264	TetR family transcriptional regulator
CCNA_01074	2.43776	4.30666	-2.6258	4.30666	0.273543	0.0810899	1.18146	entericidin B-like protein
CCNA_01465	0	4.29891	0	4.29891	0	0.0806326	0	methyl-accepting chemotaxis protein
CCNA_01506	3.91239	4.29739	-1.69505	4.29739	0.870364	0.0805427	2.11027	cystine transport ATP-binding protein
CCNA_01075	-2.709	0.306524	4.29323	4.29323	4.05341	3.56912	1.30778	beta/gamma crystallin family protein
CCNA_03308	4.28814	3.78063	0	4.28814	1.14773	0.0549956	0	hypothetical protein
CCNA_00157	-6.85982	-2.9482	4.28543	4.28543	0	0.747029	1.30035	glyoxalase family protein
CCNA_01377	0	0	4.28543	4.28543	0	0	1.30035	hypothetical protein
CCNA_00738	4.28357	0	0	4.28357	1.14391	0	0	endopeptidase DegP
CCNA_R0039	4.28357	0	4.1022	4.28357	1.14391	0	1.13687	tRNA-Arg
CCNA_01960	4.28357	-0.347713	-2.21491	4.28357	1.14391	0.792562	1.49354	biotin carboxyl carrier protein of acetyl-CoA carboxylase
CCNA_03386	0	4.28156	0	4.28156	0	0.0796168	0	multimodular transpeptidase-transglycosylase PBP 1A
CCNA_01693	1.76969	0	4.27759	4.27759	0.149205	0	1.29291	LysR family transcriptional regulator
CCNA_00327	0	3.33992	4.2697	4.2697	0	0.039383	1.28548	nitrobenzoate nitroreductase
CCNA_03834	4.26862	4.19953	0	4.26862	1.13147	0.0749776	0	hypothetical protein
CCNA_00501	4.2682	3.35903	0	4.2682	1.13113	0.0399657	0	glucosyltransferase
CCNA_01051	4.26053	-4.15428	0	4.26053	1.12481	0.0234033	0	TonB-dependent receptor
CCNA_03381	0	4.25986	0	4.25986	0	0.0783641	0	glycerophosphoryl diester phosphodiesterase
CCNA_02753	0	4.25508	2.02353	4.25508	0	0.0780902	0.215486	aminoacyl peptidase
CCNA_02277	4.25351	0	0	4.25351	1.11904	0	0	hemin receptor
CCNA_03513	4.25351	-0.239068	0.944599	4.25351	1.11904	6.01607	4.93388	cytochrome c oxidase subunit III CoxC
CCNA_03146	0	4.2526	0	4.2526	0	0.0779488	0	M61 glycyl aminopeptidase
CCNA_00210	-0.940825	-0.716418	4.24578	4.24578	5.65737	10.4504	1.26319	TonB-dependent receptor
CCNA_00149	4.23824	-4.13112	-6.22645	4.23824	1.10661	0.179963	0	Cro/CI family transcriptional regulator
CCNA_00201	4.23824	0	0	4.23824	1.10661	0	0	outer membrane protein
CCNA_02063	4.23824	-0.939384	3.86113	4.23824	1.10661	1.25341	0.95111	YfiO family outer membrane assembly lipoprotein
CCNA_02086	4.23824	0	0	4.23824	1.10661	0	0	sporulation domain-containing protein
CCNA_03902	4.23824	1.04674	-6.39829	4.23824	1.10661	2.05934	0	NA
CCNA_01390	0	0	4.23772	4.23772	0	0	1.25576	RNA polymerase sigma factor
CCNA_02370	0	2.42618	4.23772	4.23772	0	0.0188799	1.25576	TonB-dependent maltose outer membrane transporter malA
CCNA_03569	0	4.23501	3.47881	4.23501	0	0.0769517	0.713332	hypothetical protein
CCNA_00686	0	4.23117	0	4.23117	0	0.0767357	0	peptidase family S41 protein
CCNA_03665	0	4.22803	-1.4245	4.22803	0	0.0765598	3.32888	hypothetical protein
CCNA_01438	4.2228	-0.789396	0	4.2228	1.09417	1.37531	0	heme O monooxygenase
CCNA_01747	4.2228	-0.0581107	-1.17636	4.2228	1.09417	1.0395	3.02423	3-oxoacyl-ACP reductase
CCNA_02833	4.2228	0	0	4.2228	1.09417	0	0	sulfite oxidase subunit YedZ
CCNA_03398	4.2228	0	0	4.2228	1.09417	0	0	hypothetical protein
CCNA_03675	0	4.21914	0	4.21914	0	0.0760631	0	PAS-family sensor histidine kinase
CCNA_01610	3.00515	4.21418	3.53252	4.21418	0.435182	0.0757868	0.743054	2-isopropylmalate synthase
CCNA_03107	-7.93008	-8.36858	4.21326	4.21326	0	0	1.23347	cytidine deaminase
CCNA_03058	0	4.212	3.93279	4.212	0	0.0756661	1.00312	carbon-nitrogen hydrolase
CCNA_02465	2.32664	4.21031	2.9959	4.21031	0.248676	0.0755723	0.490416	UDP-glucose 6-dehydrogenase
CCNA_01856	0	4.20873	0	4.20873	0	0.0754847	0	ferrichrome-iron receptor
CCNA_02641	0	4.20345	4.03866	4.20345	0	0.0751935	1.08486	UDP-N-acetylmuramoyl-tripeptide--D-alanyl-D- alanine ligase
CCNA_02398	0	4.19816	0	4.19816	0	0.0749023	0	endo-1,4-beta-xylanase
CCNA_02603	4.19143	-5.55208	0	4.19143	1.0693	0.0289832	0	phosphatidylserine decarboxylase
CCNA_03323	4.19143	0	1.90636	4.19143	1.0693	0	0.193194	phosphoserine aminotransferase
CCNA_00948	1.56631	4.18072	4.01055	4.18072	73.3593	33.386	1.06257	small CtrA inhibitory protein
CCNA_02456	0	0	4.17999	4.17999	0	0	1.20375	ribonuclease III
CCNA_03907	0	0	4.17999	4.17999	0	0	1.20375	NA
CCNA_03102	4.17549	4.11244	0	4.17549	1.05687	0.0703325	0	hypothetical protein
CCNA_00253	1.5911	-0.846325	4.17155	4.17155	1.13147	2.11157	1.19632	aspartate-semialdehyde dehydrogenase
CCNA_02053	0	0	4.16306	4.16306	0	0	1.18889	hypothetical protein
CCNA_00524	4.15936	0	3.77462	4.15936	1.04444	0	0.891665	hypothetical protein
CCNA_01391	4.15936	-1.9805	3.7178	4.15936	1.04444	0.645799	0.854513	radical SAM superfamily protein
CCNA_01374	0	0	4.15453	4.15453	0	0	1.18146	Fe-S cluster assembly ABC transporter permease/ATPase
CCNA_01936	0	-8.54439	4.15453	4.15453	0	0	1.18146	cysteine desulfurase/Selenocysteine lyase
CCNA_00736	3.96898	-0.996526	4.14594	4.14594	0.907666	2.44261	1.17403	lipoprotein signal peptidase
CCNA_01444	0	-1.09088	4.1373	4.1373	0	0.553331	1.1666	poly(3-hydroxyalkanoate) polymerase
CCNA_03865	-0.248922	-1.3861	4.1373	4.1373	1.86507	0.52144	1.1666	leucyl-tRNA synthetase
CCNA_01009	0	3.77721	4.1286	4.1286	0	0.0548549	1.15916	N-formylglutamate deformylase
CCNA_02719	0	0	4.1286	4.1286	0	0	1.15916	hypothetical protein
CCNA_02997	-1.09847	-0.699817	4.1286	4.1286	54.1452	19.2013	1.15916	cold shock protein
CCNA_03939	4.12656	0	0	4.12656	1.01957	0	0	NA
CCNA_03426	4.12498	0	0	4.12498	1.01839	0	0	hypothetical protein
CCNA_02118	0	0	4.11986	4.11986	0	0	1.15173	DinG family ATP-dependent helicase
CCNA_00098	0	4.11569	3.49243	4.11569	0	0.0705008	0.720763	hypothetical protein
CCNA_03492	4.05864	4.11424	0	4.11424	0.969835	0.0704257	0	transporter
CCNA_02657	4.10988	3.16393	0	4.10988	1.00714	0.0343647	0	hypothetical protein
CCNA_03506	4.10988	0	0	4.10988	1.00714	0	0	transcriptional regulator, algH
CCNA_03263	4.10717	-2.48747	0	4.10717	1.00513	0.195521	0	TonB-dependent receptor
CCNA_01089	0	0	4.1022	4.1022	0	0	1.13687	hypothetical protein
CCNA_03938	-1.41893	0	4.08433	4.08433	1.04444	0	1.12201	NA
CCNA_03033	0	0	4.08433	4.08433	0	0	1.12201	hypothetical protein
CCNA_00815	4.07593	0	0	4.07593	0.982268	0	0	lignostilbene-alpha,beta-dioxygenase
CCNA_01301	0	4.07545	0	4.07545	0	0.0684428	0	NAD-dependent formate dehydrogenase subunit alpha
CCNA_02516	0	-2.98552	4.07531	4.07531	0	0.449568	1.11458	glutathione S-transferase
CCNA_03365	0	0	4.07531	4.07531	0	0	1.11458	hypothetical protein
CCNA_03615	0	0.212096	4.07531	4.07531	0	1.09949	1.11458	TonB dependent receptor
CCNA_02715	0	4.06826	0	4.06826	0	0.0680812	0	MASE1-family sensor histidine kinase
CCNA_00674	3.17516	2.26576	4.06624	4.06624	0.497351	0.0164389	1.10715	NAD(FAD)-utilizing dehydrogenase
CCNA_01668	4.06114	0.992805	0	4.06114	0.971622	0.00427278	0	sulfate transport system permease CysT
CCNA_00750	0	0	4.0571	4.0571	0	0	1.09972	transcriptional regulator
CCNA_01213	0	0	4.0571	4.0571	0	0	1.09972	hypothetical protein
CCNA_03774	0	2.4276	4.0571	4.0571	0	0.0189027	1.09972	citrate lyase subunit beta/citryl-CoA lyase subunit
CCNA_00536	4.05372	-0.59317	0.912663	4.05372	0.966321	4.13696	15.3515	DNA-directed RNA polymerase subunit beta
CCNA_00460	-7.6746	-8.44489	4.04791	4.04791	0	0	1.09229	hypothetical protein
CCNA_02145	0	0	4.04791	4.04791	0	0	1.09229	flagellar basal body L-ring protein
CCNA_03598	0	0	4.04791	4.04791	0	0	1.09229	two-component sensor histidine kinase divL
CCNA_00206	4.04115	-3.73507	-2.73192	4.04115	0.957401	0.527255	0.401249	succinyl-CoA:3-ketoacid-coenzyme A transferase subunit A
CCNA_00346	4.04115	-1.53815	-5.09381	4.04115	0.957401	0.970474	0	dihydrolipoamide dehydrogenase
CCNA_03697	4.04115	0	0	4.04115	0.957401	0	0	cyclase/dehydrase
CCNA_01400	4.02906	0	0	4.02906	0.948894	0	0	nitrogen regulatory protein GlnK
CCNA_02969	4.02345	3.37071	3.65864	4.02345	0.944967	0.0403258	0.81736	TetR family transcriptional regulator
CCNA_00922	-7.4555	4.02172	0	4.02172	0	0.0657834	0	ClpB protein
CCNA_01969	0	0.42969	4.01998	4.01998	0	1.54357	1.07	aspartyl-tRNA synthetase
CCNA_01036	0	4.01466	0	4.01466	0	0.0654409	0	hypothetical protein
CCNA_03315	0	0	4.01055	4.01055	0	0	1.06257	molybdopterin biosynthesis MoeA protein
CCNA_03349	0	0	4.01055	4.01055	0	0	1.06257	hypothetical protein
CCNA_02110	-1.53061	4.00992	0	4.00992	1.96454	0.0652121	0	hypothetical protein
CCNA_00895	4.00552	0	0	4.00552	0.932533	0	0	hypothetical protein
CCNA_01414	4.00552	-3.64707	3.42303	4.00552	0.932533	0.141695	0.68361	3-hydroxyisobutyryl-CoA hydrolase
CCNA_02568	4.00552	0	0	4.00552	0.932533	0	0	arginine/ornithine transport system ATPase
CCNA_03622	4.00552	0	0	4.00552	0.932533	0	0	beta-lactamase repressor
CCNA_03864	4.00552	-1.42998	-0.49526	4.00552	0.932533	1.7591	1.53812	hypothetical protein
CCNA_00082	0	-1.92192	3.9915	3.9915	0	0.666657	1.04771	lysyl-tRNA synthetase
CCNA_00186	0	0	3.98188	3.98188	0	0	1.04028	guanine-hypoxanthine permease
CCNA_00892	-1.0848	-3.20648	3.98188	3.98188	5.74441	0.113633	1.04028	phosphoenolpyruvate-protein phosphotransferase
CCNA_00990	-2.63559	-3.11087	3.98188	3.98188	3.89177	0.102955	1.04028	general stress protein 17O
CCNA_03076	0	3.98088	0	3.98088	0	0.0638267	0	excinuclease ABC subunit B
CCNA_01432	0	0	3.97219	3.97219	0	0	1.03285	3-oxoacyl-ACP synthase
CCNA_01594	0	0	3.97219	3.97219	0	0	1.03285	50S ribosomal protein L11 methyltransferase
CCNA_01243	0	3.97131	0	3.97131	0	0.0633761	0	ATP-dependent helicase hrpB
CCNA_01751	3.96898	0	0	3.96898	0.907666	0	0	hypothetical protein
CCNA_03575	3.96898	3.17039	3.96244	3.96898	0.907666	0.0345383	1.02542	3-ketoacyl-CoA thiolase
CCNA_R0012	0	0	3.96244	3.96244	0	0	1.02542	antisense sRNA to ISCc2 transposase
CCNA_03856	0	3.95891	3.69443	3.95891	0	0.0627969	0.839652	membrane-bound lytic murein transglycosylase A
CCNA_00693	0	1.97814	3.95263	3.95263	0	0.0126875	1.01798	heat shock protein 15
CCNA_01963	3.95036	0.745282	0	3.95036	0.895232	0.00291873	0	hypothetical protein
CCNA_00064	0	0	3.94274	3.94274	0	0	1.01055	methyl-accepting chemotaxis protein
CCNA_00676	-0.732417	-1.30959	3.94274	3.94274	3.73013	4.12646	1.01055	hypothetical protein
CCNA_00616	0	0	3.93279	3.93279	0	0	1.00312	transcriptional regulator
CCNA_02814	0	-1.35641	3.93279	3.93279	0	0.842227	1.00312	transposase
CCNA_02311	3.9315	0	0	3.9315	0.882798	0	0	hypothetical protein
CCNA_00004	0	0	3.92277	3.92277	0	0	0.995693	dephospho-CoA kinase
CCNA_00879	0	0	3.92277	3.92277	0	0	0.995693	PAS-family sensor histidine kinase
CCNA_00574	3.91239	0	0	3.91239	0.870364	0	0	alpha-N-acetylglucosaminidase
CCNA_03975	3.91239	0	1.04066	3.91239	0.870364	0	0.0743054	NA
CCNA_01834	0	3.91126	0	3.91126	0	0.0606165	0	oxidoreductase
CCNA_03291	0	0	3.90251	3.90251	0	0	0.980832	hypothetical protein
CCNA_02824	3.89302	0	0	3.89302	0.857931	0	0	hypothetical protein
CCNA_03848	3.89302	0	0	3.89302	0.857931	0	0	transporter
CCNA_01659	-3.10553	-4.93717	3.89228	3.89228	1.65369	0.0735331	0.973401	queuine tRNA-ribosyltransferase
CCNA_00083	0	3.87717	0	3.87717	0	0.0591002	0	phosphoglucomutase
CCNA_03915	3.87384	0	0	3.87384	0.845786	0	0	NA
CCNA_01755	0	-0.486354	3.87159	3.87159	0	0.475011	0.95854	two component sensor histidine kinase
CCNA_01223	0	3.86548	-5.59566	3.86548	0	0.0585885	0	acyl-CoA synthetase
CCNA_02430	2.58987	-3.38982	3.86113	3.86113	0.310844	0.38467	0.95111	hypothetical protein
CCNA_00539	3.85348	0	0	3.85348	0.833063	0	0	salicylate hydroxylase
CCNA_00610	3.85348	-1.84723	0	3.85348	0.833063	0.201977	0	hypothetical protein
CCNA_02027	3.85348	0.195678	-2.35473	3.85348	0.833063	2.64693	0.854513	NADH dehydrogenase subunit E
CCNA_00126	0	-5.56027	3.8506	3.8506	0	0.105139	0.943679	glutathione S-transferase
CCNA_00700	0	0	3.8506	3.8506	0	0	0.943679	TonB-dependent receptor
CCNA_00952	0	0	3.8506	3.8506	0	0	0.943679	flagellar assembly protein H
CCNA_01538	-1.32227	-1.72517	3.8506	3.8506	5.18871	1.24407	0.943679	pyruvate phosphate dikinase
CCNA_01758	0	-3.31919	3.83999	3.83999	0	0.0763151	0.936249	4-hydroxythreonine-4-phosphate dehydrogenase
CCNA_02404	0	-9.21215	3.83999	3.83999	0	0	0.936249	ABC transporter ATP-binding protein
CCNA_01210	0	0	3.8293	3.8293	0	0	0.928818	nucleotidyltransferase family protein
CCNA_03392	0	0	3.8293	3.8293	0	0	0.928818	phosphoribosylaminoimidazole carboxylase ATPase subunit
CCNA_02454	0	3.82391	0	3.82391	0	0.0568014	0	N-methylhydantoinase
CCNA_03686	2.96861	3.82273	0	3.82273	0.422748	0.0567517	0	alpha2 macroglobulin domain-containing extracellular protein
CCNA_00565	0	3.82179	0	3.82179	0	0.0567117	0	gamma-glutamyltranspeptidase
CCNA_03481	0	0	3.81853	3.81853	0	0	0.921388	DNA integration/recombination/inversion protein
CCNA_03878	-7.83097	-8.23553	3.81853	3.81853	0	0	0.921388	ferrochelatase
CCNA_00778	3.81686	-2.80389	-2.62752	3.81686	0.810634	0.714281	1.13687	GTP-binding protein TypA/BipA
CCNA_01076	3.81282	-0.966251	-2.67594	3.81282	0.808196	2.63913	1.96166	beta/gamma crystallin domain-containing protein
CCNA_01249	3.81282	0	0	3.81282	0.808196	0	0	ABC transporter substrate-binding protein
CCNA_02221	3.81282	-2.52159	-1.61072	3.81282	0.808196	0.795071	2.45951	methionine synthase I metH
CCNA_02607	3.81282	-0.645814	-0.768222	3.81282	0.808196	3.50546	0.557291	isocitrate dehydrogenase
CCNA_00497	3.81201	-6.77603	-2.90044	3.81201	0.807706	0	0.795068	rhamnosyl transferase
CCNA_01578	0	0	3.80767	3.80767	0	0	0.913957	beta-lactamase repressor
CCNA_02360	0	0	3.80767	3.80767	0	0	0.913957	beta-D-Glcp beta-1,4-glucosyltransferase
CCNA_03554	0	0	3.80767	3.80767	0	0	0.913957	esterase Lipase family protein
CCNA_00633	0	1.58799	3.79674	3.79674	0	0.00865862	0.906526	chemotaxis-specific methylesterase
CCNA_01753	0	-2.75691	3.79674	3.79674	0	0.354421	0.906526	guanylate kinase
CCNA_03174	0	0	3.79674	3.79674	0	0	0.906526	permease
CCNA_00060	3.79206	-1.0417	-2.28734	3.79206	0.795762	1.27267	1.22604	mitochondrial-type Fe-S cluster assembly protein NFU
CCNA_03970	3.79206	0	0	3.79206	0.795762	0	0	NA
CCNA_01378	2.00442	3.78883	-2.43926	3.78883	0.186507	0.0553336	1.01055	protein-L-isoaspartate O-methyltransferase
CCNA_02701	0	-1.99442	3.78573	3.78573	0	0.227953	0.899096	xanthine dehydrogenase large subunit
CCNA_00016	0	3.63783	3.77462	3.77462	0	0.0494057	0.891665	molybdopterin converting factor large subunit
CCNA_00216	0	0	3.77462	3.77462	0	0	0.891665	hypothetical protein
CCNA_01419	0	-1.3622	3.77462	3.77462	0	0.734723	0.891665	serine hydroxymethyltransferase
CCNA_02992	0	0	3.77462	3.77462	0	0	0.891665	hypothetical protein
CCNA_01795	3.77099	-1.44567	3.08846	3.77099	0.783328	1.41955	0.527569	phosphopyruvate hydratase
CCNA_02127	3.77099	3.66687	0	3.77099	0.783328	0.0504982	0	oxacillin resistance-associated protein fmtC
CCNA_02319	3.77099	0	0	3.77099	0.783328	0	0	hypothetical protein
CCNA_00028	0	-0.204982	3.76344	3.76344	0	0.885947	0.884235	TonB-dependent receptor
CCNA_00817	0	0	3.76344	3.76344	0	0	0.884235	L-sorbosone dehydrogenase
CCNA_00908	0	3.03608	3.76344	3.76344	0	0.0310844	0.884235	3-oxoacyl-ACP synthase
CCNA_01524	0	3.75993	0	3.75993	0	0.0541505	0	FlbA protein
CCNA_03137	0	2.83212	3.75216	3.75216	0	0.0264174	0.876804	endo-1,4-beta-xylanase
CCNA_03845	0	0	3.75216	3.75216	0	0	0.876804	ADA regulatory protein/O6-methylguanine-DNA methyltransferase
CCNA_03024	3.74961	-0.4045	2.52538	3.74961	0.770894	0.948233	0.334375	branched-chain amino acid aminotransferase
CCNA_01155	0	-1.46996	3.7408	3.7408	0	2.43145	0.869374	TonB-dependent outer membrane receptor
CCNA_03486	0	0	3.7408	3.7408	0	0	0.869374	hypothetical protein
CCNA_03661	0	0	3.7408	3.7408	0	0	0.869374	hypothetical protein
CCNA_00285	0	-3.38946	3.72935	3.72935	0	0.405627	0.861943	acetylglutamate kinase
CCNA_00417	0	0	3.72935	3.72935	0	0	0.861943	hypothetical protein
CCNA_01976	0	0	3.72935	3.72935	0	0	0.861943	indole-3-glycerol-phosphate synthase
CCNA_02122	0	0	3.72935	3.72935	0	0	0.861943	ICC-like phosphoesterase
CCNA_03012	-1.82882	-1.5922	3.72935	3.72935	1.49205	3.14151	0.861943	peroxiredoxin
CCNA_00389	3.72791	0	0	3.72791	0.75846	0	0	aminomethyltransferase family protein
CCNA_01493	3.72791	0	3.50592	3.72791	0.75846	0	0.728193	cysteine synthase A
CCNA_01599	3.72791	0	0	3.72791	0.75846	0	0	hypothetical protein
CCNA_02342	3.72791	-0.751822	0	3.72791	0.75846	1.10342	0	hypothetical protein
CCNA_00033	0.771362	-1.60068	3.7178	3.7178	5.5579	3.45635	0.854513	polynucleotide phosphorylase/polyadenylase
CCNA_01396	-5.46533	0	3.7178	3.7178	0	0	0.854513	hypothetical protein
CCNA_01816	0	-3.16763	3.7178	3.7178	0	0.104723	0.854513	nitrogen regulation protein ntrY
CCNA_01868	3.71718	3.27761	0	3.71718	0.752385	0.0375359	0	hypothetical protein
CCNA_01671	0	3.71207	3.5843	3.71207	0	0.0522428	0.772777	diguanylate receptor protein DgrA
CCNA_00495	-2.98199	-2.37399	3.70616	3.70616	0.298411	1.32383	0.847082	hypothetical protein
CCNA_01660	1.76969	0	3.70616	3.70616	0.149205	0	0.847082	hypothetical protein
CCNA_02261	3.66077	-0.754583	3.70616	3.70616	0.721159	0.520548	0.847082	propionyl-CoA carboxylase biotin-containing subunit
CCNA_02275	0	0	3.70616	3.70616	0	0	0.847082	hypothetical protein
CCNA_02353	-7.84233	-7.87124	3.70616	3.70616	0	0	0.847082	membrane-bound aldehyde dehydrogenase iron-sulfur protein
CCNA_02861	0	0	3.70616	3.70616	0	0	0.847082	phage host specificity protein
CCNA_03790	0	0	3.70616	3.70616	0	0	0.847082	hypothetical protein
CCNA_02279	3.70587	0	0	3.70587	0.746027	0	0	disulfide bond formation protein B
CCNA_01068	0	0	3.69443	3.69443	0	0	0.839652	mannosyltransferase
CCNA_00467	-2.06006	0.592145	3.6826	3.6826	6.39096	8.2799	0.832221	oligosaccharide translocase/flippase
CCNA_00938	0	0	3.6826	3.6826	0	0	0.832221	acetyl-CoA acetyltransferase
CCNA_03105	0	0	3.6826	3.6826	0	0	0.832221	molecular chaperones (DnaJ family)
CCNA_00010	1.0666	-1.378	3.67067	3.67067	9.1789	2.86941	0.82479	molecular chaperone DnaK
CCNA_01566	0	0	3.67067	3.67067	0	0	0.82479	hypothetical protein
CCNA_02475	0	0	3.67067	3.67067	0	0	0.82479	transcriptional regulator vanR
CCNA_03177	0	3.67047	0	3.67047	0	0.0506353	0	methylmalonyl-CoA mutase MeaA-like protein
CCNA_01817	3.66077	-2.83977	-3.67696	3.66077	0.721159	0.302117	1.22604	nitrogen assimilation regulatory protein ntrX
CCNA_03424	3.66077	3.60813	0	3.66077	0.721159	0.0483112	0	AAA ATPase
CCNA_00442	0.677269	-0.794916	3.65864	3.65864	8.76581	0.646133	0.81736	chemotaxis histidine kinase protein CheAI
CCNA_01226	0	0	3.65864	3.65864	0	0	0.81736	hypothetical protein
CCNA_01896	0	0	3.65864	3.65864	0	0	0.81736	hypothetical protein
CCNA_02439	0	0	3.65864	3.65864	0	0	0.81736	major facilitator superfamily transporter
CCNA_02847	0	0	3.65864	3.65864	0	0	0.81736	cytochrome c-type biogenesis protein CcmH
CCNA_01413	0	3.64665	3.30454	3.64665	0	0.0497351	0.624166	phosphoglycerate mutase family protein
CCNA_02967	0	3.64665	0	3.64665	0	0.0497351	0	PAS-family sensor histidine kinase
CCNA_00822	-1.78701	0.146209	3.64652	3.64652	3.8296	0.0540599	0.809929	hypothetical protein
CCNA_01667	-7.31586	-8.42804	3.64652	3.64652	0	0	0.809929	two-component response regulator kdpE
CCNA_02170	3.63768	0	0	3.63768	0.708725	0	0	glutathione S-transferase
CCNA_03621	3.63768	0	0	3.63768	0.708725	0	0	AraC family transcriptional regulator
CCNA_00956	0	-4.07285	3.63429	3.63429	0	0.106423	0.802499	flagellar biosynthesis protein FlhA
CCNA_03211	0	0	3.63429	3.63429	0	0	0.802499	L-Ala-D/L-Glu racemase
CCNA_00392	0	3.6241	0	3.6241	0	0.0488969	0	dihydroorotase
CCNA_01271	0	0	3.62195	3.62195	0	0	0.795068	MarR family transcriptional regulator
CCNA_01787	0	0	3.62195	3.62195	0	0	0.795068	transposase
CCNA_00021	3.61421	-2.63836	-6.86482	3.61421	0.696292	0.161588	0	aerobic-type carbon monoxide dehydrogenase large subunit CoxL
CCNA_00893	3.61421	0	0	3.61421	0.696292	0	0	transcriptional regulator
CCNA_02126	3.61421	0	0	3.61421	0.696292	0	0	hypothetical protein
CCNA_02497	3.61421	-8.02463	0	3.61421	0.696292	0	0	hypothetical protein
CCNA_03162	3.61421	3.51856	0	3.61421	0.696292	0.0451434	0	bifunctional ornithine acetyltransferase/N-acetylglutamate synthase
CCNA_01488	0	-2.73836	3.60951	3.60951	0	0.428252	0.787638	dihydroxy-acid dehydratase
CCNA_02703	0	2.57708	3.60951	3.60951	0	0.0214375	0.787638	urate oxidase
CCNA_03135	0	3.02178	3.60951	3.60951	0	0.0307352	0.787638	flagellum-specific ATP synthase
CCNA_01697	0	0	3.59696	3.59696	0	0	0.780207	poly-gamma-glutamate capsule biosynthesis protein
CCNA_03451	0	0	3.59696	3.59696	0	0	0.780207	hypothetical protein
CCNA_03766	-3.22946	-3.3866	3.59696	3.59696	1.41745	0.374936	0.780207	16S rRNA-processing protein RimM
CCNA_00885	3.59036	-3.05615	-6.79271	3.59036	0.683858	0.618292	0	hypothetical protein
CCNA_02506	3.59036	0	0	3.59036	0.683858	0	0	transposase/integrase-like peptide
CCNA_01499	0	0	3.5843	3.5843	0	0	0.772777	acetyl-CoA acetyltransferase
CCNA_01769	0	0	3.5843	3.5843	0	0	0.772777	ABC transporter ATP-binding protein
CCNA_02239	0	0	3.5843	3.5843	0	0	0.772777	hypothetical protein
CCNA_02310	0	0	3.5843	3.5843	0	0	0.772777	cellulose 1,4-beta-cellobiosidase
CCNA_03683	0	1.8995	3.5843	3.5843	0	0.0117856	0.772777	maleylpyruvate isomerase
CCNA_00871	-6.71908	0	3.57153	3.57153	0	0	0.765346	carbon-nitrogen hydrolase family protein
CCNA_01995	3.5661	-0.100763	-3.85052	3.5661	0.671424	1.2522	0.460694	phosphatidate cytidylyltransferase
CCNA_02371	3.5661	0	0	3.5661	0.671424	0	0	tryptophan halogenase superfamily protein
CCNA_00479	0	0	3.55864	3.55864	0	0	0.757916	transcriptional regulator
CCNA_00492	0	-3.58278	3.55864	3.55864	0	0.238493	0.757916	cysteinyl-tRNA synthetase
CCNA_00927	0	0	3.55864	3.55864	0	0	0.757916	hypothetical protein
CCNA_01140	-4.32797	-4.34076	3.55864	3.55864	0.534652	0	0.757916	sensory box/GGDEF family protein
CCNA_R0179	0	0	3.55864	3.55864	0	0	0.757916	NA
CCNA_03448	0	0	3.55864	3.55864	0	0	0.757916	hypothetical protein
CCNA_03505	-7.73934	-3.22513	3.55864	3.55864	0	0.702779	0.757916	peroxiredoxin
CCNA_03383	0	3.55119	0	3.55119	0	0.0462746	0	multidrug/protein/lipid ABC transporter ATP-binding protein/permease
CCNA_00387	0	0	3.54564	3.54564	0	0	0.750485	hypothetical protein
CCNA_01259	3.54143	-4.43923	0	3.54143	0.65899	0.142169	0	aldolase II superfamily protein
CCNA_01648	0	0	3.51928	3.51928	0	0	0.735624	adenosylmethionine-8-amino-7-oxononanoate aminotransferase
CCNA_03652	0	0	3.51928	3.51928	0	0	0.735624	ATP-dependent nuclease subunit A
CCNA_03616	3.51633	-2.06449	0	3.51633	0.646556	0.245508	0	sulfite reductase (NADPH) flavoprotein subunit alpha
CCNA_00395	0	0	3.50592	3.50592	0	0	0.728193	feruloyl-CoA synthase
CCNA_01739	-0.0220059	2.86221	3.50592	3.50592	14.2615	6.46556	0.728193	50S ribosomal protein L9
CCNA_03410	3.38383	0	3.50592	3.50592	0.584388	0	0.728193	M23 family peptidoglycan-specific endopeptidase
CCNA_01099	0	0	3.5047	3.5047	0	0	12.8177	tetracycline resistance protein
CCNA_01245	0	0	3.49243	3.49243	0	0	0.720763	23S rRNA methyltransferase
CCNA_00398	3.49079	-0.331647	0	3.49079	0.634123	1.03478	0	hypothetical protein
CCNA_01937	3.49079	0	0	3.49079	0.634123	0	0	SufD protein
CCNA_03108	3.49079	-0.784219	2.97665	3.49079	0.634123	11.0461	0.482985	TonB-dependent outer membrane receptor
CCNA_00505	3.48658	0.605728	-0.600034	3.48658	0.632094	3.73351	15.1286	ubiquinol-cytochrome c reductase iron-sulfur subunit
CCNA_01680	-2.06847	0.474126	3.47881	3.47881	5.18489	0.382471	0.713332	succinylarginine dihydrolase
CCNA_02317	0	0	3.47881	3.47881	0	0	0.713332	hypothetical protein
CCNA_03207	0	-3.09686	3.47881	3.47881	0	0.380672	0.713332	hypothetical protein
CCNA_03276	0	0	3.47881	3.47881	0	0	0.713332	glycerophosphoryl diester phosphodiesterase
CCNA_03307	0	0	3.47881	3.47881	0	0	0.713332	hypothetical protein
CCNA_03474	-0.56184	-0.523463	3.47881	3.47881	3.90421	5.50522	0.713332	SpoVT-AbrB family transcription factor, phd antitoxin
CCNA_01104	0	0	3.46507	3.46507	0	0	0.705902	glycosyltransferase
CCNA_02951	0	0	3.46507	3.46507	0	0	0.705902	hypothetical protein
CCNA_03640	0	0	3.46507	3.46507	0	0	0.705902	phenylpropionate dioxygenase ferredoxin reductase subunit
CCNA_00209	3.37134	-3.30086	3.45119	3.45119	0.578814	0.134995	0.698471	UDP-phosphomannose:protein mannosyltransferase
CCNA_03976	1.14072	0	3.45119	3.45119	0.0746027	0	0.698471	NA
CCNA_02779	3.44116	-1.81623	2.49864	3.44116	0.610587	0.726898	0.326944	hypothetical protein
CCNA_01491	3.4383	-8.64813	0	3.4383	0.609255	0	0	cystathionine beta-lyase
CCNA_R0161	3.4383	0	0	3.4383	0.609255	0	0	NA
CCNA_00116	-3.11081	1.58949	3.42303	3.42303	1.18872	0.269999	0.68361	phosphoglucosamine mutase
CCNA_01077	2.89262	0	3.42303	3.42303	0.397881	0	0.68361	penicillin acylase
CCNA_01367	0	0	3.42303	3.42303	0	0	0.68361	nicotinate-nucleotide--dimethylbenzimidazole phosphoribosyltransferase
CCNA_02776	0	0	3.42303	3.42303	0	0	0.68361	cobyric acid synthase
CCNA_03807	0	3.41669	-0.111015	3.41669	0	15.6519	4.30972	organic solvent resistance transport system Ttg2D protein
CCNA_02771	3.41132	0	0	3.41132	0.596821	0	0	transposase
CCNA_00119	0	0	3.40874	3.40874	0	0	0.67618	transcriptional regulator
CCNA_00499	0	0	3.40874	3.40874	0	0	0.67618	hypothetical protein
CCNA_03464	0	0	3.3943	3.3943	0	0	0.668749	glycine cleavage system protein H
CCNA_00251	0	0	3.37973	3.37973	0	0	0.661318	zinc metalloprotease
CCNA_00780	3.04079	3.15789	3.37973	3.37973	0.447616	0.0342029	0.661318	N-formylglutamate deformylase
CCNA_02064	-2.73694	-4.30809	3.37973	3.37973	1.36772	0.045743	0.661318	UDP-3-O-[3-hydroxymyristoyl] N-acetylglucosamine deacetylase
CCNA_03714	0.680282	-1.5975	3.36664	3.36664	0.0373013	0.702779	5.46145	ABC transporter ATP-binding protein
CCNA_03934	0	0	3.365	3.365	0	0	0.653888	NA
CCNA_02913	0	0	3.365	3.365	0	0	0.653888	hypothetical protein
CCNA_03850	3.36339	-1.91012	0	3.36339	0.575294	1.38854	0	imidazoleglycerol-phosphate dehydratase
CCNA_01086	3.35581	-0.167517	-0.51889	3.35581	0.571954	0.912429	1.79076	GTP-binding protein LepA
CCNA_01537	3.35581	0	0	3.35581	0.571954	0	0	acetyltransferase
CCNA_00869	0	-0.826715	3.35012	3.35012	0	0.555485	0.646457	DNA modification methyltransferase-like protein
CCNA_01019	0	2.86059	3.35012	3.35012	0	0.02703	0.646457	beta-glucosidase
CCNA_02553	-1.87074	-1.37695	3.35012	3.35012	4.12801	0.582483	0.646457	ATP-dependent clp protease ATP-binding subunit ClpA
CCNA_03645	3.34152	-9.67508	2.19986	3.34152	0.565707	0	0.252639	MutT/nudix family phosphohydrolase
CCNA_02132	0	-2.48581	3.33508	3.33508	0	0.318158	0.639027	LacI family transcriptional regulator
CCNA_02604	0	0	3.33508	3.33508	0	0	0.639027	host cell attachment protein
CCNA_02644	0	0	3.33508	3.33508	0	0	0.639027	cell division protein
CCNA_03872	3.32723	0	0	3.32723	0.55952	0	0	tRNA modification GTPase TrmE
CCNA_03296	0	-3.14785	3.31989	3.31989	0	0.212762	0.631596	TetR family transcriptional regulator
CCNA_03419	0	0	3.31989	3.31989	0	0	0.631596	RNA polymerase ECF-type sigma factor
CCNA_01843	0	0	3.30454	3.30454	0	0	0.624166	malate synthase
CCNA_03148	3.29807	0	0	3.29807	0.547086	0	0	hypothetical protein
CCNA_01527	-1.4167	-1.04253	3.28902	3.28902	19.3221	9.73828	0.616735	flagellin FljL
CCNA_02322	0	0	3.28902	3.28902	0	0	0.616735	ApaG protein
CCNA_02406	0	2.93326	3.28902	3.28902	0	0.0286493	0.616735	membrane lipoprotein
CCNA_00104	0	0	3.27333	3.27333	0	0	0.609305	orotidine 5-phosphate decarboxylase
CCNA_00247	0	0	3.27333	3.27333	0	0	0.609305	two-component receiver protein
CCNA_00274	-3.01233	0.15747	3.27333	3.27333	1.49205	0.66793	0.609305	hypothetical protein
CCNA_03717	-0.655471	-0.679234	3.27333	3.27333	10.4444	2.93642	0.609305	ribonuclease D
CCNA_01023	0	0	3.25747	3.25747	0	0	0.601874	tryptophan halogenase superfamily protein
CCNA_02231	-6.83729	-0.188594	3.25747	3.25747	0	2.44315	0.601874	ABC transporter ATP-binding protein
CCNA_02839	0	3.25732	0	3.25732	0	0.0369513	0	glutamate-ammonia-ligase adenylyltransferase
CCNA_01869	0	3.25399	3.05214	3.25399	0	0.0368563	0.512708	TonB-dependent receptor
CCNA_00933	0	0	3.24143	3.24143	0	0	0.594444	hypothetical protein
CCNA_01014	0	0	3.24143	3.24143	0	0	0.594444	regulatory protein
CCNA_02778	0	0	3.24143	3.24143	0	0	0.594444	hypothetical protein
CCNA_00589	0	0	3.20881	3.20881	0	0	0.579582	hypothetical protein
CCNA_R0133	0	0	3.20881	3.20881	0	0	0.579582	NA
CCNA_01111	3.20688	0	0	3.20688	0.509785	0	0	hypothetical protein
CCNA_02022	3.20688	-0.285028	0	3.20688	0.509785	6.97789	0	NADH dehydrogenase subunit H
CCNA_02052	3.20688	-3.91473	-6.9335	3.20688	0.509785	0.182219	0	DNA topoisomerase IV subunit B
[truncated: 141 more rows]

## Sheet: 1845D
	dep l2ratio utr	dep l2ratio cds	dep l2ratio down	Max L2ratio	dep RPKM utr	dep RPKM cds	dep RPKM down	Annotation
CCNA_03377	0.879554	1.0783	9.94323	9.94323	365.351	71.9938	102.274	hypothetical protein
CCNA_03905	9.92098	2.89589	4.56713	9.92098	168.516	22.1399	24.4454	NA
CCNA_03273	NA	NA	9.81717	9.81717	0	4.39056	93.7075	ECF-family RNA polymerase sigma factor
CCNA_02748	1.62196	9.76431	3.75394	9.76431	53.142	36.9627	37.6084	hypothetical protein
CCNA_02620	0.0326841	NA	9.7105	9.7105	12.7611	0	87.0215	hypothetical protein
CCNA_01958	0.18923	0.627799	9.68783	9.68783	15.0336	27.7868	85.6635	sulfur carrier protein ThiS
CCNA_00098	6.65039	9.67667	2.67654	9.67667	17.3061	34.7816	132.256	hypothetical protein
CCNA_R0142	8.1151	9.66796	NA	9.66796	48.0725	34.5721	3.5519	NA
CCNA_03312	9.12033	9.63527	2.22658	9.63527	96.6695	33.7964	27.9973	hypothetical protein
CCNA_03213	0.0857691	1.63492	9.6323	9.6323	10.4886	13.4077	82.425	polyhydroxyalkanoic acid system protein
CCNA_03842	NA	NA	9.47216	9.47216	0	5.11637	73.7542	molybdopterin biosynthesis MoeB protein
CCNA_02832	NA	1.73555	9.4578	9.4578	0	38.1439	73.0229	microsomal dipeptidase
CCNA_03376	9.45574	2.90591	1.06152	9.45574	122.017	45.3533	28.4152	hypothetical protein
CCNA_02228	8.50643	9.44996	NA	9.44996	63.1061	29.7176	4.49211	NTF2 enzyme family protein
CCNA_02621	9.44122	2.3467	1.54031	9.44122	120.793	151.802	15.2523	CAAX amino terminal protease
CCNA_R0096	6.49838	9.43353	-0.012472	9.43353	15.558	29.3806	23.1918	NA
CCNA_01957	9.42866	-0.414427	-1.04196	9.42866	119.744	45.7417	68.2174	thiazole synthase
CCNA_02778	9.4181	1.81216	-2.18427	9.4181	118.87	35.8873	96.737	hypothetical protein
CCNA_00100	9.37728	-0.00335427	NA	9.37728	115.549	75.5652	0	ribulose-phosphate 3-epimerase
CCNA_00643	NA	9.35526	7.87076	9.35526	3.8458	27.8268	24.2365	hypothetical protein
CCNA_03197	-0.00357525	0.899393	9.35311	9.35311	149.112	25.6862	67.904	alpha/beta hydrolase family protein
CCNA_00734	0.305079	-0.651033	9.35089	9.35089	22.7252	23.1925	67.7995	GumN superfamily protein
CCNA_03162	NA	NA	9.28968	9.28968	0.524428	6.14734	64.9789	bifunctional ornithine acetyltransferase/N-acetylglutamate synthase
CCNA_00987	6.09397	9.28372	NA	9.28372	11.7122	26.4785	5.11891	hypothetical protein
CCNA_01081	7.24496	9.28253	NA	9.28253	26.2214	26.4567	3.2385	hypothetical protein
CCNA_03913	6.3103	9.26966	0.420814	9.26966	13.6351	26.2214	20.2667	NA
CCNA_00225	4.8695	9.26966	1.27619	9.26966	20.1031	26.2214	31.2358	hypothetical protein
CCNA_03329	-0.34382	9.2573	-0.289367	9.2573	45.2756	25.9973	31.2358	hypothetical protein
CCNA_03484	NA	9.25096	-0.627433	9.25096	0	25.883	99.8711	hypothetical protein
CCNA_R0094	9.22183	9.05949	0.135421	9.22183	218642	538461	159.517	NA
CCNA_00183	3.61185	0.143512	9.19642	9.19642	35.8359	31.039	60.9046	type II secretory pathway, prepilin signal peptidase
CCNA_03747	3.10691	0.592413	9.17652	9.17652	99.8161	18.1198	60.0689	glycosyltransferase
CCNA_01902	9.16141	-0.518566	NA	9.16141	99.4664	22.5751	0	nickel-responsive regulator NikR
CCNA_01027	6.73446	9.12054	0.915198	9.12054	18.355	23.6422	347.564	acetyltransferase
CCNA_00144	-0.478412	NA	9.09405	9.09405	17.4809	4.04104	56.7259	oxygen-independent coproporphyrinogen-III oxidase
CCNA_00896	8.67192	9.08837	NA	9.08837	70.7977	23.1199	0	hypothetical protein
CCNA_03208	8.98673	1.23863	-0.81525	8.98673	88.1038	26.2776	11.0736	hypothetical protein
CCNA_00286	0.568443	0.44041	8.97237	8.97237	377.413	100.487	52.1294	response regulator
CCNA_00833	NA	NA	8.9491	8.9491	0	7.95382	51.2936	TrpR binding protein WrbA
CCNA_00413	-1.32177	0.116281	8.94617	8.94617	157.328	37.262	51.1891	poly(A) polymerase/tRNA-nucleotidyltransferase
CCNA_02824	8.94323	2.17557	1.76978	8.94323	85.4817	42.5912	43.6675	hypothetical protein
CCNA_03410	2.94542	2.11588	8.92545	8.92545	145.266	41.2834	50.4579	M23 family peptidoglycan-specific endopeptidase
CCNA_03776	8.90746	0.704003	6.62125	8.90746	83.384	20.2487	10.1334	2-5 RNA ligase
CCNA_01745	8.89837	-0.38999	-1.70278	8.89837	82.8596	58.4334	28.8331	thioredoxin peroxidase
CCNA_00996	1.89601	2.41086	8.88003	8.88003	80.4122	34.8433	48.8909	enoyl-CoA hydratase
CCNA_01573	8.88003	8.09042	NA	8.88003	81.8107	11.5552	0	ArsR family transcriptional regulator
CCNA_R0143	6.91344	8.8554	-0.689049	8.8554	20.8023	19.666	13.0585	NA
CCNA_03249	8.82996	1.72773	NA	8.82996	79.0138	49.1794	0	TonB-dependent receptor
CCNA_03863	-0.483691	-0.206895	8.82037	8.82037	124.814	96.7192	46.906	hypothetical protein
CCNA_01350	8.801	0.947012	3.0156	8.801	77.4405	82.5725	124.63	transposase
CCNA_02334	-0.424755	-0.554299	8.78795	8.78795	122.541	23.1755	45.8613	transcriptional regulator of stalk biogenesis staR
CCNA_03497	8.78466	1.18346	0.219838	8.78466	76.5664	18.2913	66.4414	hypothetical protein
CCNA_02507	0.625254	1.67951	8.77146	8.77146	126.737	13.633	45.339	polyisoprenylphosphate hexose-1-phosphotransferase HfsE
CCNA_03490	-0.21075	8.77083	NA	8.77083	23.7741	18.5439	4.28317	hypothetical protein
CCNA_02937	-0.666614	-0.0318431	8.76814	8.76814	231.273	142.023	45.2345	hypothetical protein
CCNA_00143	8.20134	8.75821	-0.517348	8.75821	51.0443	18.382	16.8193	tetrapyrrole methylase
CCNA_02335	8.75142	8.20339	1.65407	8.75142	74.8183	12.4998	63.0985	myo-inositol-1(or 4)-monophosphatase
CCNA_01772	NA	8.69725	NA	8.69725	0	17.6197	0	hypothetical protein
CCNA_00195	NA	0.985701	8.69309	8.69309	0	73.7126	42.9362	isopropylmalate isomerase small subunit
CCNA_03687	1.59451	1.90666	8.68958	8.68958	69.3993	21.8828	42.8317	carbonic anhydrase
CCNA_02160	-0.595665	NA	8.67547	8.67547	20.8023	2.93062	42.4139	hypothetical protein
CCNA_00640	8.66836	1.9407	-0.236586	8.66836	70.6229	87.2146	209.876	hypothetical protein
CCNA_01095	0.442926	0.508791	8.66836	8.66836	374.441	41.4844	42.2049	phenylalanyl-tRNA synthetase subunit beta
CCNA_03103	8.44538	8.65694	8.4904	8.65694	60.484	17.133	37.2949	shikimate kinase
CCNA_02653	-0.352979	NA	8.63958	8.63958	42.0581	6.38054	41.3692	sensory transduction protein kinase
CCNA_03409	8.63958	2.05174	0.269665	8.63958	69.2244	42.9077	309.747	hydrolase
CCNA_00414	8.62497	1.44837	0.345015	8.62497	68.5252	18.1533	64.9789	GMP synthase
CCNA_02578	8.60278	1.1626	-0.810617	8.60278	67.4763	21.4243	10.3423	TetR family transcriptional regulator
CCNA_01015	8.59155	-0.575658	1.20577	8.59155	66.9519	146.877	19.9533	multicopper oxidase PcoA
CCNA_03896	1.97295	1.21959	8.59155	8.59155	61.7076	71.9407	40.0111	NA
CCNA_02476	NA	8.59059	NA	8.59059	1.9229	16.361	0	vanillate demethylase oxygenase subunit A vanA
CCNA_02637	-1.10649	-0.92472	8.58023	8.58023	360.457	120.51	39.6977	PAS-family sensor histidine kinase
CCNA_02802	0.0312162	3.23798	8.56501	8.56501	13.8099	38.0714	39.2798	hypothetical protein
CCNA_03481	NA	8.5511	1.99102	8.5511	0.699237	15.9181	67.3816	DNA integration/recombination/inversion protein
CCNA_00092	6.70698	8.52994	7.06184	8.52994	18.0053	15.6857	13.7897	short chain dehydrogenase
CCNA_02644	NA	8.51577	NA	8.51577	6.46794	15.532	4.80551	cell division protein
CCNA_R0107	0.540906	8.49173	6.86453	8.49173	10.6634	15.2746	12.0138	NA
CCNA_02571	-0.501414	1.18695	8.4904	8.4904	25.5221	17.8319	37.2949	transporter
CCNA_03827	8.47215	1.48524	2.07829	8.47215	61.6202	22.8041	85.1411	bifunctional phosphopantothenoylcysteine decarboxylase/phosphopantothenate synthase
CCNA_03104	8.47011	0.854049	0.542864	8.47011	61.5328	11.6382	77.4105	3-dehydroquinate synthase
CCNA_01039	NA	NA	8.45779	8.45779	0	4.40009	36.4592	hexuronate transporter
CCNA_00881	8.40746	8.4564	NA	8.4564	58.9107	14.9041	0	ABC transporter ATP-binding protein
CCNA_00966	NA	-0.0131745	8.44953	8.44953	6.11832	25.4375	36.2503	pyridoxamine 5-phosphate oxidase
CCNA_03241	NA	NA	8.43285	8.43285	0	0	35.8324	aminotransferase
CCNA_03467	8.43285	NA	NA	8.43285	59.9596	8.62532	0	hypothetical protein
CCNA_02275	NA	NA	8.42444	8.42444	0	7.00571	35.6235	hypothetical protein
CCNA_02654	8.42021	4.52549	0.503098	8.42021	59.4351	23.0998	26.7437	hypothetical protein
CCNA_01388	-1.02718	NA	8.40746	8.40746	86.0061	8.02846	35.2056	methyltransferase
CCNA_02120	NA	8.4038	8.3375	8.4038	6.11832	14.369	33.5341	hypothetical protein
CCNA_00295	8.40319	0.263895	-0.283428	8.40319	58.7359	31.7457	84.0965	phosphate transport system protein PhoU
CCNA_02406	7.07264	8.40082	6.77473	8.40082	23.2496	14.3392	11.2825	membrane lipoprotein
CCNA_R0111	6.29192	8.38859	NA	8.38859	13.4603	14.2178	5.43232	NA
CCNA_03977	6.77473	8.3833	NA	8.3833	18.8794	14.1656	0	NA
CCNA_00137	-0.606319	NA	8.38162	8.38162	11.887	1.59535	34.5788	hybrid two-component histidine kinase/receiver protein ShkA
CCNA_00266	1.83171	5.66797	8.38162	8.38162	67.6512	12.7827	34.5788	acetyl-CoA acetyltransferase
CCNA_03862	0.87297	8.38122	NA	8.38122	16.7569	14.1452	0	regulatory protein tenI
CCNA_00780	NA	NA	8.37727	8.37727	0	0.820302	34.4743	N-formylglutamate deformylase
CCNA_03841	8.35973	1.66097	NA	8.35973	56.9878	38.3488	0	alpha/beta hydrolase fold protein
CCNA_03686	8.35531	1.35127	NA	8.35531	56.813	9.05132	0	alpha2 macroglobulin domain-containing extracellular protein
CCNA_02805	0.430141	-0.0296578	8.33301	8.33301	493.661	1240.95	33.4296	hypothetical protein
CCNA_00120	NA	8.32904	NA	8.32904	6.46794	13.6412	0	acetyltransferase
CCNA_02725	NA	0.119112	8.31492	8.31492	0	16.8364	33.0118	choline dehydrogenase
CCNA_00588	NA	8.30751	NA	8.30751	0	13.4385	0	SapA domain-containing protein
CCNA_00407	6.96075	NA	8.30579	8.30579	21.5015	7.6479	32.8028	diamine acetyltransferase
CCNA_02088	8.30579	-0.108715	-0.316219	8.30579	54.8901	112.445	91.9315	HesB protein family
CCNA_02594	0.334177	0.718355	8.3012	8.3012	1216.32	156.501	32.6984	heat shock protein HtpX
CCNA_02806	8.2966	1.87623	NA	8.2966	54.5405	39.0675	0	nickel-cobalt-cadmium resistaNce protein NccC
CCNA_03178	8.2966	0.667493	7.47417	8.2966	54.5405	11.2377	18.3863	MerR family transcriptional regulator
CCNA_02209	8.29198	NA	-1.85263	8.29198	54.3657	3.25524	15.7746	quinone oxidoreductase
CCNA_00882	1.39815	NA	8.27337	8.27337	38.6328	3.67467	32.0716	hypothetical protein
CCNA_02386	0.931774	0.403613	8.27337	8.27337	192.465	38.0896	32.0716	O-antigen ligase-like protein
CCNA_03013	8.26397	0.715368	3.10211	8.26397	53.3168	13.7894	48.7864	peroxiredoxin reductase (NAD(P)H) /NADH oxidase H2O2-forming
CCNA_02066	-0.437191	8.25986	NA	8.25986	17.4809	13.0005	0	Phytoene synthase family protein
CCNA_02896	NA	8.25956	NA	8.25956	5.06947	12.9977	0	tryptophan halogenase
CCNA_01498	7.71393	8.25722	NA	8.25722	36.3603	12.9766	0	DNA-dependent DNA polymerase III subunit alpha
CCNA_02437	8.25451	1.65293	NA	8.25451	52.9672	15.4617	0	LysR family transcriptional regulator
CCNA_03421	8.24939	0.834476	0.50135	8.24939	52.7789	27.8457	21.7293	2-polyprenylphenol 6-hydroxylase
CCNA_03957	NA	8.2472	NA	8.2472	7.16718	12.8866	0	NA
CCNA_00244	8.20134	8.24487	1.51164	8.24487	51.0443	12.8656	55.6813	HAD superfamily hydrolase
CCNA_00703	NA	8.23684	NA	8.23684	0	12.794	6.89486	hypothetical protein
CCNA_03797	NA	NA	8.22575	8.22575	5.41909	3.58116	31.0269	hypothetical protein
CCNA_03587	6.49838	8.2108	NA	8.2108	15.558	12.5644	6.37253	entericidin B-like protein
CCNA_01465	-1.64264	-0.522703	8.20134	8.20134	33.3886	12.9957	30.5046	methyl-accepting chemotaxis protein
CCNA_00725	NA	NA	8.1964	8.1964	0	1.18649	30.4001	O6-methylguanine-DNA methyltransferase
CCNA_01166	NA	NA	8.1964	8.1964	0	4.17308	30.4001	hypothetical protein
CCNA_00294	NA	3.39377	8.19146	8.19146	1.39847	38.1402	30.2956	phosphate transporter ATP-binding protein
CCNA_01901	8.18649	-0.500243	1.55399	8.18649	50.5199	26.91	60.3823	lipoprotein
CCNA_02692	0.909574	1.98637	8.18649	8.18649	20.9771	39.0483	30.1911	hypothetical protein
CCNA_02924	8.18634	NA	0.656525	8.18634	50.5147	3.00747	19.6399	hypothetical protein
CCNA_00262	NA	8.18194	NA	8.18194	3.67099	12.3147	0	2-dehydropantoate 2-reductase
CCNA_00832	8.16645	NA	6.73446	8.16645	49.8206	6.64275	10.9691	LysR family transcriptional regulator
CCNA_01354	8.16645	-0.13499	-0.571765	8.16645	49.8206	15.6744	29.9822	myo-inositol 2-dehydrogenase IdhA
CCNA_01882	NA	0.420573	8.16645	8.16645	0	15.6674	29.7733	gluconolactonase
CCNA_02836	1.33824	7.73614	8.16645	8.16645	17.7335	9.02988	29.7733	hypothetical protein
CCNA_00672	7.23538	NA	8.1614	8.1614	26.0466	5.28341	29.6688	hypothetical protein
CCNA_01333	0.704781	1.33665	8.1614	8.1614	67.3015	34.2946	29.6688	hypothetical protein
CCNA_01389	6.2733	8.15691	-0.163667	8.15691	13.2855	12.1022	52.7562	acetyltransferase
CCNA_01649	8.12552	1.25554	NA	8.12552	48.4221	32.9855	0.522338	drug/metabolite exporter family transporter
CCNA_02938	8.10461	2.53761	NA	8.10461	47.7229	20.8952	0	outer membrane protein A
CCNA_00119	0.791595	0.194364	8.08873	8.08873	187.221	33.1456	28.2063	transcriptional regulator
CCNA_00532	-0.743604	0.0857086	8.08339	8.08339	62.9313	28.7817	28.1018	hypothetical protein
CCNA_01510	NA	1.6146	8.07804	8.07804	0	10.4476	27.9973	hypothetical protein
CCNA_02613	8.06186	NA	2.59332	8.06186	46.3244	6.88225	31.7582	Rieske (2Fe-2S) domain-containing protein
CCNA_00102	NA	8.05888	7.55346	8.05888	0	11.3043	19.431	hypothetical protein
CCNA_00618	6.83943	8.05712	7.01778	8.05712	19.7534	11.2905	13.3719	succinylglutamic semialdehyde dehydrogenase
CCNA_03448	5.86447	8.05643	6.70698	8.05643	9.96412	11.2852	10.7602	hypothetical protein
CCNA_02056	8.05643	7.75886	NA	8.05643	46.1496	9.17387	0	chaperone
CCNA_01583	2.27001	-0.39673	8.0455	8.0455	49.1214	144.658	27.3705	phosphate-binding protein
CCNA_00767	8.04	-1.67555	NA	8.04	45.6252	12.2109	8.14848	hypothetical protein
CCNA_01581	0.190737	0.344652	8.04	8.04	399.963	130.398	27.2661	hypothetical protein
CCNA_03668	-0.273428	2.62979	8.04	8.04	92.2295	98.9198	27.2661	hypothetical protein
CCNA_03436	NA	8.02416	NA	8.02416	0	11.0345	0	CHASE sensor histidine kinase
CCNA_03756	NA	8.01914	1.10678	8.01914	0	10.9961	18.1774	cobalt-zinc-cadmium resistance protein CzcD
CCNA_00177	NA	NA	8.0178	8.0178	0	2.2534	26.8482	type II secretion pathway protein I
CCNA_01117	7.05095	8.0128	6.69304	8.0128	22.9	10.9476	10.6557	hypothetical protein
CCNA_02199	8.00093	NA	0.951667	8.00093	44.4015	2.36133	11.9093	methyltransferase
CCNA_00617	5.59143	0.923238	7.99526	7.99526	8.21603	15.8484	26.4303	arginine N-succinyltransferase subunit beta
CCNA_01567	7.99526	-0.367481	1.29315	7.99526	44.2267	11.9517	12.3272	proline iminopeptidase
CCNA_02293	1.17737	1.44933	7.99526	7.99526	185.123	86.4933	26.4303	thiol:disulfide interchange protein TlpA
CCNA_R0135	7.98957	NA	NA	7.98957	44.0519	3.8458	0	NA
CCNA_02333	0.115011	0.245475	7.98386	7.98386	22.9	57.9923	26.2214	lipid A biosynthesis lauroyl acyltransferase
CCNA_02807	NA	NA	7.98386	7.98386	4.54504	7.51001	26.2214	nickel-cobalt-cadmium resistaNce protein NccB
CCNA_02835	7.97812	NA	0.134812	7.97812	43.7023	8.69884	14.1031	hypothetical protein
CCNA_01040	7.85832	7.97426	-0.465398	7.97426	40.2061	10.6579	28.3107	beta-xylosidase/alpha-L-arabinofuranosidase
CCNA_02119	6.50813	7.9732	NA	7.9732	15.6647	10.6501	0	hypothetical protein
CCNA_02303	0.0426274	-0.275265	7.96658	7.96658	95.0962	54.4118	25.908	cation transport protein ChaC
CCNA_03661	7.96658	NA	-0.162981	7.96658	43.3527	0	50.5623	hypothetical protein
CCNA_00458	NA	7.9594	-0.740037	7.9594	0	10.5483	16.5059	PTS system N-acetylglucosamine-specific transporter subunit IIBC
CCNA_00931	-1.16644	-0.72458	7.95494	7.95494	188.969	30.6461	25.699	GTP cyclohydrolase II/3,4-dihydroxy-2-butanone-4-phosphate synthase
CCNA_01231	7.95494	NA	NA	7.95494	43.0031	0.438312	0	NIRV family protein
CCNA_03020	7.95494	NA	NA	7.95494	43.0031	4.30049	0	hypothetical protein
CCNA_01497	NA	NA	7.94321	7.94321	0	5.86187	25.4901	ADP-L-glycero-D-manno-heptose-6-epimerase
CCNA_01511	7.94321	-1.41276	0.755778	7.94321	42.6534	8.392	26.6392	sterol desaturase family protein
CCNA_01884	7.93731	NA	NA	7.93731	42.4786	4.08497	0	short-chain specific acyl-CoA dehydrogenase
CCNA_00278	7.93139	1.48662	NA	7.93139	42.3038	18.7336	5.95466	glutaminase
CCNA_02564	7.93139	NA	6.8139	7.93139	42.3038	7.87111	11.5959	short-chain specific acyl-CoA dehydrogenase
CCNA_02362	7.92544	0.770579	0.0655775	7.92544	42.129	208.129	278.406	GAF domain-containing protein
CCNA_01161	7.91946	NA	NA	7.91946	41.9542	8.40953	0	proton/sodium-glutamate symport protein
CCNA_01930	7.91946	NA	2.09168	7.91946	41.9542	5.47628	29.4599	ADP-heptose LPS heptosyltransferase
CCNA_03149	7.91347	-0.438575	-0.0240829	7.91347	41.7794	13.506	15.8791	beta-glucosidase/beta-xylosidase
CCNA_02265	6.74801	7.91332	7.14611	7.91332	18.5298	10.2154	14.6255	methionine sulfoxide reductase B
CCNA_00706	7.90139	1.36837	-0.835468	7.90139	41.4298	16.5942	143.643	hypothetical protein
CCNA_02292	7.53013	7.89804	1.64726	7.89804	31.9901	10.1073	15.4612	acetyltransferase
CCNA_00031	-0.198066	-0.124189	7.89532	7.89532	328.991	64.3677	24.6544	toxin protein VapC
CCNA_02243	-1.2925	-0.415012	7.89532	7.89532	15.3832	49.8129	24.6544	D-alanyl-D-alanine serine-type carboxypeptidase
CCNA_00796	0.433985	NA	7.88922	7.88922	28.8435	6.89016	24.5499	oxygen sensory histidine kinase FixL
CCNA_03547	7.88922	1.49761	1.14787	7.88922	41.0802	72.6799	304.732	M23 family peptidoglycan-specific endopeptidase
CCNA_02200	7.88309	-2.90198	-0.97526	7.88309	40.9054	14.345	19.5354	cytochrome c-family protein
CCNA_03850	0.484334	0.469913	7.88309	7.88309	359.924	760.464	24.4454	imidazoleglycerol-phosphate dehydratase
CCNA_00009	1.96504	7.87766	NA	7.87766	15.3832	9.96497	6.58146	alkylated DNA repair protein AlkB
CCNA_00333	NA	2.1439	7.87694	7.87694	0	9.43716	24.341	LytTr DNA-binding domain-containing protein
CCNA_01650	7.47417	7.8667	NA	7.8667	30.7664	9.88921	2.08935	copper/zinc superoxide dismutase
CCNA_00391	NA	-0.00288008	7.86456	7.86456	0	29.2758	24.132	hypothetical protein
CCNA_03349	7.86456	2.76423	0.10404	7.86456	40.3809	27.3313	13.5808	hypothetical protein
CCNA_03724	7.24496	NA	7.86456	7.86456	26.2214	8.52465	24.132	hypothetical protein
CCNA_00136	7.85832	0.330457	NA	7.85832	40.2061	14.1096	0	AmpG protein
CCNA_02291	NA	-0.299788	7.85832	7.85832	0	13.6715	24.0276	hypothetical protein
CCNA_03447	NA	7.85156	NA	7.85156	1.57328	9.78551	0	hypothetical protein
CCNA_03891	7.83946	0.235773	0.883916	7.83946	39.6817	48.5581	53.383	NA
CCNA_03107	0.115971	0.633627	7.83946	7.83946	241.411	24.6097	23.7142	cytidine deaminase
CCNA_00057	-0.0134797	0.794109	7.83312	7.83312	9.26489	20.0783	23.6097	glycoprotease family protein
CCNA_00777	-0.189928	NA	7.82675	7.82675	29.8924	8.17795	23.5052	PAS family GGDEF/EAL protein
CCNA_03102	2.06971	NA	7.81393	7.81393	54.3657	5.15599	23.2963	hypothetical protein
CCNA_01824	NA	NA	7.80747	7.80747	3.8458	1.24864	23.1918	hypothetical protein
CCNA_00194	7.79448	NA	NA	7.79448	38.458	4.8462	0	hypothetical protein
CCNA_00681	7.78793	2.44649	1.63074	7.78793	38.2832	12.4711	32.5939	short chain dehydrogenase
CCNA_03002	7.78793	1.60253	0.174785	7.78793	38.2832	13.6198	121.182	CDP-diacylglycerol--glycerol-3-phosphate 3-phosphatidyltransferase
CCNA_01080	NA	2.16501	7.78136	7.78136	0	22.874	22.7739	hypothetical protein
CCNA_01873	NA	NA	7.77476	7.77476	0	0	22.6695	magnesium and cobalt transport protein CorA
CCNA_01768	0.814591	0.912593	7.76812	7.76812	252.075	106.068	22.565	hypothetical protein
CCNA_00607	7.76146	0.849061	-0.272002	7.76146	37.584	24.7325	15.6701	TonB-dependent receptor
CCNA_03523	0.956566	7.75695	NA	7.75695	39.1573	9.16169	0	hypothetical protein
CCNA_01213	-0.32823	-1.18484	7.75476	7.75476	66.6023	9.20958	22.3561	hypothetical protein
CCNA_03948	0.495107	2.3054	7.75476	7.75476	78.6641	81.1343	22.3561	NA
CCNA_03546	1.14203	0.754136	7.75476	7.75476	167.642	38.4781	22.3561	rRNA large subunit methyltransferase
CCNA_00776	7.74804	NA	NA	7.74804	37.2344	6.5112	0	OAR protein
CCNA_03443	7.74128	1.12335	-0.293294	7.74128	37.0595	37.7848	111.989	hypothetical protein
CCNA_02405	-0.622336	-0.0170493	7.73449	7.73449	56.9878	55.2632	22.0427	ABC transporter substrate-binding protein
CCNA_03029	7.73449	0.866971	0.564367	7.73449	36.8847	12.6843	15.3567	3-deoxy-manno-octulosonate cytidylyltransferase
CCNA_03477	NA	NA	7.73449	7.73449	0	5.95365	22.0427	rhodanese-like sulfurtransferase
CCNA_00862	-0.100331	-0.164648	7.72767	7.72767	59.6099	17.85	21.9382	dihydroxy-acid dehydratase
CCNA_02985	7.72767	NA	NA	7.72767	36.7099	4.29799	0	methyltransferase
CCNA_00616	7.72082	1.7778	-1.19342	7.72082	36.5351	16.9059	53.4874	transcriptional regulator
CCNA_02538	6.72079	1.82818	7.72082	7.72082	18.1802	18.5062	21.8337	endoglucanase E
CCNA_03688	7.72082	0.675626	1.6073	7.72082	36.5351	17.5362	49.4132	AsnC family transcriptional regulator
CCNA_02976	7.71393	NA	2.34244	7.71393	36.3603	7.57507	40.8468	hypothetical protein
CCNA_01491	-0.502152	-1.22552	7.71393	7.71393	33.2137	11.6991	21.7293	cystathionine beta-lyase
CCNA_00971	1.15587	0.843519	7.70701	7.70701	334.06	14.1666	21.6248	hydroxyacylglutathione hydrolase
CCNA_02277	7.70701	NA	1.30821	7.70701	36.1855	3.82246	33.2207	hemin receptor
CCNA_02852	0.423443	0.927592	7.70701	7.70701	469.538	34.7515	21.6248	hypothetical protein
CCNA_03605	7.70701	2.1108	2.2502	7.70701	36.1855	14.5772	51.607	hypothetical protein
CCNA_01248	7.69307	0.340014	1.31346	7.69307	35.8359	70.336	13.7897	TetR family transcriptional regulator
CCNA_01668	-0.643949	0.807962	7.69307	7.69307	86.9074	17.3307	21.4159	sulfate transport system permease CysT
CCNA_00929	7.68605	NA	0.785062	7.68605	35.6611	4.79146	18.8042	bifunctional diaminohydroxyphosphoribosylaminopyrimidine deaminase/5-amino-6-(5-phosphoribosylamino)uracil reductase
CCNA_01046	7.68605	0.42771	0.447625	7.68605	35.6611	277.249	120.033	methionine sulfoxide reductase A
CCNA_03485	1.33116	-0.266519	7.68605	7.68605	95.271	55.1321	21.3114	membrane protease family protein
CCNA_00349	NA	NA	7.679	7.679	0	3.38155	21.2069	site-specific tyrosine recombinase XerC
CCNA_02290	7.679	NA	-0.920849	7.679	35.4863	4.73442	12.7451	hypothetical protein
CCNA_00280	NA	0.458189	7.67191	7.67191	0	14.6967	21.1025	tRNA pseudouridine synthase A
CCNA_00671	7.67191	-0.0869851	0.169265	7.67191	35.3115	148.157	16.1925	teichoic acid translocation permease TagG
CCNA_01841	7.67191	-1.2285	NA	7.67191	35.3115	10.8446	0	isocitrate lyase
CCNA_01788	5.65033	7.66524	NA	7.66524	8.56565	8.59479	0	hypothetical protein
CCNA_03539	7.65043	5.53017	-0.501373	7.65043	34.787	11.8466	32.8028	hypothetical protein
CCNA_00410	NA	NA	7.64319	7.64319	0	0	20.6846	acetyltransferase
CCNA_03422	5.78784	1.2923	7.64319	7.64319	9.4397	27.5976	20.6846	oligoendopeptidase F
CCNA_03892	7.63593	1.47004	1.63871	7.63593	34.4374	102.853	22.4605	NA
CCNA_00487	7.62128	NA	1.19648	7.62128	34.0878	7.03878	48.0551	alkaline phosphatase
CCNA_02794	7.62128	NA	NA	7.62128	34.0878	0.178986	0	asparagine synthetase
CCNA_00906	NA	0.520762	7.59903	7.59903	0	29.7176	20.0578	hypothetical protein
CCNA_02508	7.59903	NA	NA	7.59903	33.5634	1.66089	0	oligosaccharide translocase/flippase HfsF
CCNA_02274	7.59153	0.596736	0.0045218	7.59153	33.3886	21.5274	120.765	EF hand repeat-containing protein
CCNA_R0182	0.658889	7.58698	NA	7.58698	112.228	48.425	3.34296	NA
CCNA_00348	7.584	0.880315	3.25298	7.584	33.2137	56.2634	92.6628	chemoreceptor Y4FA
CCNA_00455	-0.201568	0.0958095	7.56881	7.56881	1436.71	96.3415	19.6399	N-acetyl-glucosamine/N-acetyl-chitin oligosaccharide outer membrane transporter NagA
CCNA_03432	NA	2.08269	7.56116	7.56116	0	11.7159	19.5354	aldose 1-epimerase
CCNA_03486	7.55346	3.33942	0.67692	7.55346	32.5145	13.8747	102.169	hypothetical protein
CCNA_00408	NA	1.81724	7.54573	7.54573	4.19542	15.1873	19.3265	Macrolide-efflux protein
CCNA_02656	NA	NA	7.54573	7.54573	0	0	19.3265	AraC family transcriptional regulator
CCNA_00293	1.45371	0.905333	7.53795	7.53795	43.0031	109.155	19.222	phosphate transport system permease protein PstA
CCNA_01875	7.53013	1.0457	7.44951	7.53013	31.9901	16.5199	18.0729	short-chain specific acyl-CoA dehydrogenase
CCNA_01474	7.51436	1.21666	-0.0573947	7.51436	31.6405	55.4083	35.3101	cytochrome cbb3 oxidase maturation protein CcoS
CCNA_03449	7.4823	NA	6.94906	7.4823	30.9412	3.67749	12.7451	methyltransferase
CCNA_03571	7.47417	-0.691358	-1.39359	7.47417	30.7664	10.2634	11.2825	CAAX amino terminal protease
CCNA_01640	-1.04378	NA	7.466	7.466	15.0336	4.95565	18.2818	quinone oxidoreductase
CCNA_01987	1.09121	1.86064	7.45778	7.45778	149.287	15.3347	18.1774	UDP-2,3-diacylglucosamine pyrophosphatase
CCNA_02400	6.44947	NA	7.45778	7.45778	15.0336	7.4054	18.1774	major facilitator superfamily transporter
CCNA_00826	0.752897	NA	7.44951	7.44951	29.8924	3.35953	18.0729	2-dehydro-3-deoxygalactonokinase
CCNA_R0126	0.350562	-0.326614	7.44951	7.44951	81.9855	50.986	18.0729	NA
CCNA_02247	7.44951	NA	NA	7.44951	30.242	4.24799	8.77528	pantoate--beta-alanine ligase
CCNA_R0095	NA	0.411541	7.42442	7.42442	6.64275	29.6433	17.7595	NA
CCNA_00986	7.42442	0.342578	7.33748	7.42442	29.7176	20.4308	16.7148	general stress protein 17O
CCNA_03308	1.66179	NA	7.42442	7.42442	26.7256	5.58045	17.7595	hypothetical protein
CCNA_03494	1.74076	0.319332	7.42442	7.42442	133.554	51.8749	17.7595	serine protease
CCNA_02608	6.36407	7.42028	NA	7.42028	14.1595	7.24598	0	hypothetical protein
CCNA_02791	1.03494	0.974123	7.41595	7.41595	195.674	20.191	17.655	FecR family protein
CCNA_02984	1.55531	4.13125	7.41595	7.41595	57.8618	15.0596	17.655	monosaccharide translocase
CCNA_00213	NA	NA	7.39888	7.39888	0	5.34935	17.4461	ribosomal-protein-alanine acetyltransferase
CCNA_R0167	NA	7.39845	-0.540656	7.39845	8.91527	7.13654	173.103	NA
CCNA_00392	7.37288	0.732767	0.185958	7.37288	28.6687	34.1173	12.8495	dihydroorotase
CCNA_00793	7.37288	NA	NA	7.37288	28.6687	5.6928	7.52167	phosphatidylglycerol glycosyltransferase
CCNA_00890	NA	NA	7.37288	7.37288	0	0.483999	17.1327	poly(3-hydroxyalkanoate) depolymerase
CCNA_01240	-0.205971	0.092169	7.37288	7.37288	101.04	19.2633	17.1327	two-component response regulator
CCNA_01623	NA	-0.875426	7.37288	7.37288	0	43.952	17.1327	MutT/nudix family phosphohydrolase
CCNA_01439	NA	1.30652	7.36411	7.36411	0	34.9244	17.0282	dTDP-glucose 4,6-dehydratase
CCNA_01449	-0.142914	-0.194525	7.36411	7.36411	73.2451	25.5779	17.0282	fructose-1,6-bisphosphatase
CCNA_02385	7.36411	1.06573	0.439485	7.36411	28.4939	35.4369	107.706	3-deoxy-7-phosphoheptulonate synthase
CCNA_R0006	7.35529	NA	NA	7.35529	28.3191	0	0	antisense sRNA
CCNA_01883	3.73913	1.08837	7.34641	7.34641	39.1573	15.402	16.8193	acyl-CoA dehydrogenase
CCNA_02593	7.34641	3.22615	1.59206	7.34641	28.1443	47.3095	24.8633	hypothetical protein
CCNA_02912	7.34641	0.925516	NA	7.34641	28.1443	13.7913	0	prolyl 4-hydroxylase subunit alpha
CCNA_01174	7.34028	0.0982908	NA	7.34028	28.0241	17.1795	5.22338	LysR family transcriptional regulator
CCNA_00214	7.33748	NA	7.05095	7.33748	27.9695	1.83268	13.6853	TonB-dependent receptor
CCNA_00825	7.33748	NA	-0.18541	7.33748	27.9695	5.16677	34.5788	2-dehydro-3-deoxy-6-phosphogalactonate aldolase
CCNA_03500	NA	0.0892074	7.33748	7.33748	2.79695	18.8013	16.7148	FAD/FMN-containing dehydrogenase
CCNA_00674	6.7879	1.64583	7.32849	7.32849	19.0542	8.29923	16.6104	NAD(FAD)-utilizing dehydrogenase
CCNA_00388	7.31944	1.73112	1.35947	7.31944	27.6199	35.7943	187.415	esterase lipase family protein
CCNA_01823	7.31944	1.13508	NA	7.31944	27.6199	15.6849	5.32785	hypothetical protein
CCNA_01939	1.73376	1.42576	7.31944	7.31944	132.331	54.1236	16.5059	ADP-ribosylglycohydrolase
CCNA_03262	NA	NA	7.31944	7.31944	0	0	16.5059	queuosine biosynthesis protein QueC
CCNA_00887	1.67743	0.512049	7.31034	7.31034	166.593	45.676	16.4014	hypothetical protein
CCNA_01109	-0.619526	0.164777	7.30118	7.30118	729.828	66.9077	16.297	hypothetical protein
CCNA_01582	7.30118	1.72629	NA	7.30118	27.2702	26.1491	1.98489	hypothetical protein
CCNA_02947	NA	NA	7.30118	7.30118	0	0.794587	16.297	spsG-like polysaccharide biosynthesis protein
CCNA_03480	7.29196	NA	NA	7.29196	27.0954	4.07888	6.47699	hypothetical protein
CCNA_00088	7.28268	-0.382178	NA	7.28268	26.9206	63.8478	9.19315	HerA helicase-like ATPase
CCNA_01925	-0.307356	0.253967	7.28268	7.28268	111.528	68.413	16.088	coniferyl aldehyde dehydrogenase
CCNA_00932	7.26395	1.68186	NA	7.26395	26.571	19.5809	7.62614	6,7-dimethyl-8-ribityllumazine synthase
CCNA_01554	0.891041	3.19923	7.26395	7.26395	49.2962	11.3825	15.8791	D-mannonate oxidoreductase
CCNA_02169	7.25449	2.64618	0.540888	7.25449	26.3962	41.1554	94.0209	thioesterase superfamily protein
CCNA_03727	NA	0.836683	7.24518	7.24518	2.97176	32.9428	62.7851	small-conductance mechanosensitive channel McsS
CCNA_00096	7.24496	NA	1.63194	7.24496	26.2214	5.45906	13.3719	L-asparaginase
CCNA_00716	7.24496	0.838418	0.93568	7.24496	26.2214	24.4437	13.1629	hypothetical protein
CCNA_01286	7.24496	NA	-2.97814	7.24496	26.2214	6.42976	8.56635	low temperature requirement protein A
CCNA_01822	7.24496	0.232654	1.1117	7.24496	26.2214	23.1038	22.0427	melibiose carrier protein
CCNA_02184	-0.394311	NA	7.24496	7.24496	16.4321	4.11971	15.6701	competence damage-inducible protein CinA
CCNA_03471	7.24496	0.158521	0.384521	7.24496	26.2214	82.3515	1117.28	4-hydroxy-3-methylbut-2-enyl diphosphate reductase
CCNA_03504	7.24496	0.535877	1.86114	7.24496	26.2214	7.33678	33.743	acyl-CoA dehydrogenase
CCNA_01462	-0.660022	NA	7.22573	7.22573	215.889	6.48845	15.4612	lactate 2-monooxygenase
CCNA_03318	7.22573	0.000597269	0.341722	7.22573	25.8718	19.4804	62.994	hypothetical protein
CCNA_00720	NA	-0.362316	7.21601	7.21601	0	19.4887	15.3567	type I protein secretion ATP-binding protein/type I protein secretion transmembrane subunit/type I secretion processing peptidase
CCNA_02563	7.207	1.10511	0.631804	7.207	25.5359	13.8391	83.7831	acyl-CoA dehydrogenase
CCNA_01450	7.20623	1.637	-0.774489	7.20623	25.5221	14.0683	1037.89	single-stranded-DNA-specific exonuclease RecJ
CCNA_02057	7.20623	NA	NA	7.20623	25.5221	3.02206	0	hypothetical protein
CCNA_03025	-0.384885	NA	7.20623	7.20623	84.4827	6.30968	15.2523	MarR family transcriptional regulator
CCNA_01486	7.19638	-1.21437	0.716314	7.19638	25.3473	10.6857	27.7884	hypothetical protein
CCNA_02722	7.19401	1.20011	NA	7.19401	25.3053	12.8287	3.13403	hypothetical protein
CCNA_01367	7.18647	0.071845	-0.595924	7.18647	25.1725	11.0359	242.887	nicotinate-nucleotide--dimethylbenzimidazole phosphoribosyltransferase
CCNA_02093	7.18647	0.290663	NA	7.18647	25.1725	12.2026	1.35808	hypothetical protein
CCNA_02308	0.721889	0.191712	7.18647	7.18647	26.3962	12.6047	15.0433	hypothetical protein
CCNA_01774	7.17648	2.1336	-0.26771	7.17648	24.9977	15.2282	54.3232	phosphoribosylglycinamide formyltransferase
CCNA_02314	-0.432037	-0.124777	7.17648	7.17648	98.942	10.0224	14.9389	hypothetical protein
CCNA_02952	NA	NA	7.17648	7.17648	2.27252	0	14.9389	hypothetical protein
CCNA_02049	7.16643	-0.660569	1.2356	7.16643	24.8229	8.0783	78.1418	ABM superfamily monooxygenase protein
CCNA_02885	7.16643	NA	-0.392126	7.16643	24.8229	1.97483	11.4914	isochorismatase family protein
CCNA_00861	7.1563	0.941829	-1.14966	7.1563	24.6481	31.1577	114.392	hypothetical protein
CCNA_01764	7.00655	1.70739	7.1563	7.1563	22.2008	57.9481	14.7299	DNA polymerase III subunit chi
CCNA_02269	-2.40199	NA	7.14611	7.14611	7.16718	6.75999	14.6255	L-aminopeptidase/D-esterase dmpA
CCNA_02390	7.14611	NA	-0.6983	7.14611	24.4733	8.74046	619.284	phosphoglycolate phosphatase
CCNA_03588	NA	NA	7.14611	7.14611	0	9.00206	14.6255	two-component sensor histidine kinase
CCNA_03394	7.13584	-0.397097	-0.253141	7.13584	24.2985	20.0516	435.735	two-component response regulator
CCNA_02873	7.1255	1.63616	0.197639	7.1255	24.1237	82.8538	70.4112	glyoxalase/bleomycin resistance protein
CCNA_00255	NA	2.16328	7.11508	7.11508	8.21603	9.97578	14.3121	esterase
CCNA_00783	1.89997	0.623248	7.10459	7.10459	102.613	23.3433	14.2076	secreted protease precursor sapA
CCNA_R0121	NA	NA	7.09402	7.09402	4.54504	6.26674	14.1031	NA
CCNA_02711	7.09402	0.825842	4.67691	7.09402	23.5992	19.4298	44.9211	holdfast attachment protein HfaA
CCNA_02881	NA	NA	7.09402	7.09402	7.86641	2.4123	14.1031	oxoglutarate semialdehyde dehydrogenase
CCNA_03623	NA	NA	7.09402	7.09402	0	3.5875	14.1031	transcriptional regulator
CCNA_00056	7.08337	2.84923	2.16619	7.08337	23.4244	45.7282	154.612	ribosomal-protein-S18-alanine acetyltransferase
CCNA_00405	NA	NA	7.08337	7.08337	0	6.81511	13.9987	short chain dehydrogenase
CCNA_03569	7.08337	0.65377	1.75815	7.08337	23.4244	13.6943	75.5301	hypothetical protein
CCNA_00619	7.07264	NA	6.70698	7.07264	23.2496	2.2107	10.7602	succinylarginine dihydrolase
CCNA_00898	-0.51307	1.49998	7.07264	7.07264	52.4428	19.5977	13.8942	ribosomal large subunit pseudouridine synthase F
CCNA_02636	7.07264	0.210828	-1.09006	7.07264	23.2496	11.7635	376.397	hypothetical protein
CCNA_03219	5.86447	NA	7.07264	7.07264	9.96412	5.80134	13.8942	cation/multidrug efflux pump AcrB5
CCNA_03632	0.201391	1.00409	7.07264	7.07264	8.39084	71.7131	13.8942	hypothetical protein
CCNA_00888	7.06184	NA	0.228832	7.06184	23.0748	2.81472	11.178	hypothetical protein
CCNA_03165	NA	NA	7.06184	7.06184	0	1.04142	13.7897	methylenomycin A resistance protein
CCNA_03252	7.06184	-0.885454	-0.551821	7.06184	23.0748	39.8482	35.4145	transcriptional regulator
CCNA_03579	7.06184	NA	6.91344	7.06184	23.0748	2.80034	12.4316	hypothetical protein
CCNA_00020	0.713222	0.344884	7.05095	7.05095	145.791	85.0738	13.6853	hypothetical protein
CCNA_00935	7.05095	NA	NA	7.05095	22.9	2.17847	0	transcriptional regulator
CCNA_03468	1.51018	1.38524	7.05095	7.05095	113.801	7.48347	13.6853	methyl-accepting chemotaxis protein
CCNA_00447	-0.497614	-0.648081	7.03998	7.03998	765.489	129.154	13.5808	chemotaxis protein CheD
CCNA_R0018	7.03998	NA	-0.676178	7.03998	22.7252	6.58277	19.8489	rich medium expressed sRNA
CCNA_01011	7.03998	NA	0.24072	7.03998	22.7252	6.93584	29.2509	imidazolonepropionase
CCNA_03725	7.03998	NA	NA	7.03998	22.7252	1.96741	0	ATP-dependent DNA ligase
CCNA_00630	NA	1.42671	7.02892	7.02892	0	10.1458	13.4763	chemotaxis histidine kinase protein CheAII
CCNA_01133	-0.373967	0.268997	7.02892	7.02892	11.1878	11.5058	13.4763	hypothetical protein
CCNA_02717	7.02892	NA	NA	7.02892	22.5504	1.04886	0.940209	maltose/maltodextrin transport ATP-binding protein MalK
CCNA_03053	6.67896	NA	7.02892	7.02892	17.6557	2.21062	13.4763	dioxygenase
CCNA_03320	7.02892	NA	NA	7.02892	22.5504	1.20698	0	biotin carboxylase
CCNA_02065	7.01778	0.708336	0.492906	7.01778	22.3756	84.2251	41.996	acylamino-acid-releasing enzyme
CCNA_03578	NA	NA	7.01778	7.01778	0	1.02161	13.3719	ATP-dependent DNA helicase recQ
CCNA_00178	7.00655	2.34854	1.82383	7.00655	22.2008	14.952	22.2516	type II secretion pathway protein J
CCNA_00549	7.00655	1.53774	0.419011	7.00655	22.2008	38.3279	59.5466	transposase
CCNA_00231	6.99524	NA	6.38156	6.99524	22.026	1.78046	8.56635	tRNA-specific adenosine deaminase
CCNA_00757	6.99524	NA	0.264079	6.99524	22.026	5.00162	10176	lysyl-tRNA synthetase
CCNA_01923	0.986432	-0.143168	6.99524	6.99524	93.1733	142.311	13.1629	ATP-dependent RNA helicase
CCNA_02185	-0.441996	1.37618	6.99524	6.99524	54.016	26.3956	13.1629	acetolactate synthase 3 catalytic subunit
CCNA_02808	6.99524	2.27574	2.64843	6.99524	22.026	28.7343	39.4888	hypothetical protein
CCNA_02957	6.99524	NA	NA	6.99524	22.026	1.95035	0	ArsR family transcriptional regulator
CCNA_03435	3.39671	-0.30958	6.99524	6.99524	58.2115	11.4504	13.1629	peptidoglycan binding domain/FecR protein
CCNA_03493	6.99524	1.58501	0.123915	6.99524	22.026	15.9635	21.1025	MutT/nudix family phosphohydrolase
CCNA_00103	6.98383	1.03739	NA	6.98383	21.8511	16.8787	0	gamma-glutamyltranspeptidase
CCNA_02605	NA	NA	6.98383	6.98383	2.44733	8.83978	13.0585	SpoU family methyltransferase
CCNA_02792	6.49838	2.08058	6.98383	6.98383	15.558	16.1219	13.0585	TonB-dependent outer membrane receptor
CCNA_02015	0.131384	0.536978	6.97233	6.97233	353.289	106.662	12.954	NADH dehydrogenase subunit N
CCNA_03146	6.97233	-1.40915	1.053	6.97233	21.6763	17.3606	61.3225	M61 glycyl aminopeptidase
CCNA_00545	6.96075	-0.544427	1.42583	6.96075	21.5015	149.676	83.0518	acetoacetyl-CoA reductase
CCNA_01215	-0.169034	-0.610913	6.96075	6.96075	228.301	163.973	12.8495	histidine triad (HIT) protein
CCNA_02307	-0.31076	0.0154789	6.96075	6.96075	122.716	17.6764	12.8495	cyclohexadienyl dehydrogenase
CCNA_02494	NA	NA	6.96075	6.96075	0	0	12.8495	3-oxoadipate enol-lactonase
CCNA_00093	0.535543	0.567223	6.94906	6.94906	64.8542	21.102	12.7451	hypothetical protein
CCNA_01616	NA	-1.64794	6.94906	6.94906	0	19.4736	12.7451	rod shape-determining protein RodA
CCNA_02453	6.94906	NA	NA	6.94906	21.3267	7.02358	0	protein tyrosine phosphatase
CCNA_02604	6.94906	NA	NA	6.94906	21.3267	1.44626	0	host cell attachment protein
CCNA_00481	6.93729	-1.43709	-1.60643	6.93729	21.1519	70.4566	75.739	transcriptional regulator
CCNA_00872	6.93729	1.46195	1.34896	6.93729	21.1519	75.5793	38.1307	glutaredoxin
CCNA_02541	6.93729	NA	NA	6.93729	21.1519	3.95659	0	MutT/nudix family phosphohydrolase
CCNA_02789	6.93729	0.626391	1.09382	6.93729	21.1519	50.4449	57.5617	XRE family transcriptional regulator
CCNA_03054	6.93729	NA	NA	6.93729	21.1519	1.89889	3.2385	AraC family transcriptional regulator
CCNA_03052	6.9347	1.17906	0.211903	6.9347	42.3038	28.7921	28.3107	acyltransferase
CCNA_00905	6.92541	NA	NA	6.92541	20.9771	5.19703	0	hypothetical protein
CCNA_02266	6.92541	NA	NA	6.92541	20.9771	4.16095	0	glutathione S-transferase
CCNA_02460	-0.0752644	0.489339	6.92541	6.92541	607.158	105.964	12.5361	hypothetical protein
CCNA_02611	-0.0562306	0.380085	6.92541	6.92541	88.4535	24.0731	12.5361	AraC family transcriptional regulator
CCNA_00937	0.627484	0.477609	6.91344	6.91344	125.863	34.1849	12.4316	acetyltransferase
CCNA_00476	6.90136	NA	NA	6.90136	20.6275	1.3657	0	hypothetical protein
CCNA_01122	NA	NA	6.88919	6.88919	0	4.59216	12.2227	hypothetical protein
CCNA_02441	6.88919	NA	NA	6.88919	20.4527	9.07029	0	HTH DNA-binding protein
CCNA_R0101	6.87691	NA	0.944399	6.87691	20.2779	5.71492	72.605	NA
CCNA_01220	0.38158	0.928322	6.87691	6.87691	1468.4	300.413	12.1182	serine palmitoyltransferase
CCNA_01975	0.522187	2.83688	6.87691	6.87691	45.1008	11.1173	12.1182	anthranilate phosphoribosyltransferase
CCNA_02987	6.87691	NA	-0.799393	6.87691	20.2779	1.85735	12.3272	hypothetical protein
CCNA_00565	0.119987	0.586465	6.86453	6.86453	14.5092	10.0041	12.0138	gamma-glutamyltranspeptidase
CCNA_01915	-0.107404	0.351221	6.86453	6.86453	94.0473	55.6983	12.0138	ribosomal small subunit pseudouridine synthase A
CCNA_02801	NA	NA	6.86453	6.86453	0	0.754385	12.0138	hypothetical protein
CCNA_02988	NA	0.486609	6.86453	6.86453	0	51.9065	12.0138	glyoxalase/bleomycin resistance protein
CCNA_03693	-0.750817	0.705605	6.86453	6.86453	38.6328	54.281	12.0138	creatinine amidohydrolase family protein
CCNA_00963	6.85204	NA	NA	6.85204	19.9282	0.943215	0	organic hydroperoxide resistance protein
CCNA_01134	6.85204	NA	-0.587275	6.85204	19.9282	1.83676	9.61102	LuxR family transcriptional regulator
CCNA_01238	6.85204	2.38589	0.238849	6.85204	19.9282	17.8766	15.0433	EF-hand domain-containing protein
CCNA_01239	6.38156	NA	6.85204	6.85204	14.3344	6.29827	11.9093	two-component sensor histidine kinase
CCNA_02839	6.85204	NA	NA	6.85204	19.9282	4.75758	0	glutamate-ammonia-ligase adenylyltransferase
CCNA_02931	6.85204	NA	1.06241	6.85204	19.9282	7.99432	31.0269	flgE-like flagellar hook protein
CCNA_03691	6.85204	NA	-0.369143	6.85204	19.9282	6.62246	9.19315	bifunctional regulator KidO
CCNA_02897	NA	NA	6.83943	6.83943	0	0	11.8048	tryptophan halogenase
CCNA_02898	6.83943	NA	NA	6.83943	19.7534	7.40368	0	tryptophan halogenase
CCNA_00568	6.82672	NA	NA	6.82672	19.5786	0.29285	0	N-acetylglucosamine-6-phosphate deacetylase
CCNA_00625	6.82672	0.498232	NA	6.82672	19.5786	12.3476	0	two-component receiver domain-containing protein
CCNA_00952	0.969185	2.26978	6.8139	6.8139	78.8389	10.7512	11.5959	flagellar assembly protein H
CCNA_00969	0.118985	1.78003	6.8139	6.8139	18.5234	14.4433	11.5959	two component sensor histidine kinase
CCNA_01669	6.8139	1.14002	1.10378	6.8139	19.4038	24.1432	35.9369	sulfate transport system permease CysW
CCNA_01973	-0.414089	-0.037316	6.8139	6.8139	45.9748	20.9771	11.5959	hypothetical protein
CCNA_02369	6.8139	5.15569	NA	6.8139	19.4038	17.2931	0	alpha-amylase
CCNA_01018	NA	-0.014412	6.80096	6.80096	0	10.2445	11.4914	D-galactose 1-dehydrogenase
CCNA_01403	6.80096	0.231009	0.595699	6.80096	19.229	177.956	30.7135	glycyl-tRNA synthetase subunit alpha
CCNA_01885	NA	NA	6.80096	6.80096	0	3.40844	11.4914	short chain dehydrogenase
CCNA_02505	6.80096	NA	NA	6.80096	19.229	0.297663	1.98489	type IV secretory pathway VirB11 ATPase
CCNA_02934	-0.626464	0.289195	6.80096	6.80096	619.174	36.6427	11.4914	hypothetical protein
CCNA_02982	NA	NA	6.80096	6.80096	0	3.2637	11.4914	porin
CCNA_03188	NA	NA	6.80096	6.80096	0	3.05916	11.4914	epoxide hydrolase
CCNA_00580	NA	NA	6.7879	6.7879	0	1.85352	11.387	hypothetical protein
CCNA_00818	-0.759076	1.06936	6.7879	6.7879	15.3832	10.2274	11.387	glutathione S-transferase
CCNA_03943	6.7879	NA	-0.19904	6.7879	19.0542	1.6186	10.4468	NA
CCNA_00989	6.7879	NA	NA	6.7879	19.0542	7.48591	0	acyl esterase protein
CCNA_01208	NA	NA	6.7879	6.7879	6.99237	1.86059	11.387	two-component response regulator
CCNA_02610	6.7879	NA	6.19634	6.7879	19.0542	0.693687	7.52167	glyoxalase family protein
CCNA_02929	6.7879	NA	1.12074	6.7879	19.0542	2.74556	15.8791	sorbitol dehydrogenase
CCNA_03167	0.0111177	-0.854429	6.7879	6.7879	119.919	24.1666	11.387	hypothetical protein
CCNA_00889	6.77473	1.22991	NA	6.77473	18.8794	14.469	8.87975	hypothetical protein
CCNA_01907	NA	NA	6.77473	6.77473	0	7.22636	11.2825	ABC transporter ATP-binding protein
CCNA_02099	1.72924	0.207464	6.77473	6.77473	23.9489	20.5364	11.2825	Na+ driven multidrug efflux pump
CCNA_00401	0.106591	1.23797	6.76143	6.76143	58.3863	13.3318	11.178	delta(3)-cis-delta(2)-trans-enoyl-CoA isomerase
CCNA_02769	6.76143	-0.14455	NA	6.76143	18.7046	10.9341	0	conjugal transfer protein TrbF
CCNA_01092	NA	1.13941	6.74801	6.74801	3.49618	8.74046	11.0736	hypothetical protein
CCNA_02371	6.74801	NA	NA	6.74801	18.5298	3.15003	7.73061	tryptophan halogenase superfamily protein
CCNA_00601	6.73446	-0.800416	NA	6.73446	18.355	10.8177	0	MoxR-like ATPase
CCNA_00874	6.73446	NA	NA	6.73446	18.355	2.9039	0	biotin synthesis protein bioC
CCNA_01638	6.73446	0.821359	-0.210526	6.73446	18.355	124.745	95.17	beta-lactamase family protein
CCNA_01758	6.73446	NA	-0.777915	6.73446	18.355	9.34235	21.2069	4-hydroxythreonine-4-phosphate dehydrogenase
CCNA_03186	6.73446	2.44302	NA	6.73446	18.355	15.5073	7.20827	hypothetical protein
CCNA_03648	6.73446	-0.245639	NA	6.73446	18.355	12.4948	6.05912	ATP/GTP hydrolase
CCNA_03309	6.73292	1.68339	-0.19016	6.73292	18.3353	26.051	19.222	hypothetical protein
CCNA_00396	NA	NA	6.72079	6.72079	0	0.154698	10.8646	hypothetical protein
CCNA_00603	6.72079	NA	NA	6.72079	18.1802	4.17337	0	integral membrane protein
CCNA_01135	NA	NA	6.72079	6.72079	0	8.90537	10.8646	hypothetical protein
CCNA_01559	4.59647	0.664819	6.72079	6.72079	16.6069	30.1136	10.8646	3-ketoacyl-ACP reductase
CCNA_02440	NA	NA	6.72079	6.72079	6.64275	4.93697	10.8646	transcriptional regulator
CCNA_02668	6.72079	NA	NA	6.72079	18.1802	1.16539	0	50S ribosomal protein L11 methyltransferase
CCNA_00704	0.225584	NA	6.70698	6.70698	12.5863	0	10.7602	hypothetical protein
CCNA_01209	6.70698	NA	NA	6.70698	18.0053	7.48857	4.07424	L-lactate dehydrogenase
CCNA_03159	NA	NA	6.70698	6.70698	0	1.21155	10.7602	sulfite reductase (NADPH) flavoprotein subunit alpha
CCNA_00562	6.69304	1.7117	NA	6.69304	17.8305	21.0712	0	dihydroorotate dehydrogenase 2
CCNA_02477	6.41592	NA	6.69304	6.69304	14.684	0	10.6557	vanillate demethylase oxidoreductase subunit vanB
CCNA_03222	1.55992	0.0568209	6.69304	6.69304	77.9649	46.3568	10.6557	ring hydroxylating dioxygenase subunit alpha
CCNA_03831	NA	-0.326379	6.69304	6.69304	0	42.8184	10.6557	multidrug resistance protein B
CCNA_00030	NA	0.455173	6.67896	6.67896	0	21.0485	10.5512	ribonuclease
CCNA_01234	NA	1.26431	6.67896	6.67896	0	11.2617	10.5512	ribonuclease Z
CCNA_01235	6.67896	0.355319	NA	6.67896	17.6557	14.0842	5.53679	transcriptional regulator
CCNA_02887	6.67896	NA	1.75786	6.67896	17.6557	1.71572	25.8035	hydrolase/acyltransferase family protein
CCNA_02900	6.67896	-0.289906	-1.83551	6.67896	17.6557	8.92006	12.2227	N-acyl-L-amino acid amidohydrolase
CCNA_03066	0.269358	0.815364	6.67896	6.67896	43.8771	16.716	10.5512	GAF/PAS-family sensor histidine kinase
CCNA_02165	6.66475	2.39802	-0.0302266	6.66475	17.4809	31.3468	116.064	esterase/lipase
CCNA_02379	NA	NA	6.66475	6.66475	8.04122	2.94991	10.4468	hypothetical protein
CCNA_00533	6.65039	0.252127	NA	6.65039	17.3061	19.0467	7.20827	secreted polysaccharide polymerase hfsI
CCNA_03822	NA	-0.672771	6.65039	6.65039	0	17.056	10.3423	formamidopyrimidine-DNA glycosylase
CCNA_00208	0.392942	NA	6.63589	6.63589	18.7046	1.58917	10.2378	transcriptional regulator syrB
CCNA_00666	NA	NA	6.63589	6.63589	0	0	10.2378	response regulator receiver domain-containing protein
CCNA_00795	6.63589	-0.269869	NA	6.63589	17.1313	18.4282	0	response regulator FixJ
CCNA_01835	0.476799	NA	6.63589	6.63589	29.7176	4.8855	10.2378	ABC transporter ATP-binding protein
CCNA_R0149	6.63589	NA	NA	6.63589	17.1313	4.74482	0	NA
CCNA_02742	6.63589	0.734083	0.657527	6.63589	17.1313	21.5007	60.8002	oxalate/formate antiporter
CCNA_03113	-1.38914	-0.109076	6.63589	6.63589	29.7176	8.19418	10.2378	membrane-associated phospholipid phosphatase
CCNA_03450	NA	NA	6.63589	6.63589	0	5.95589	10.2378	hypothetical protein
CCNA_03855	NA	NA	6.63589	6.63589	0	0	10.2378	MuttS related protein
CCNA_00189	6.62125	NA	NA	6.62125	16.9565	3.24084	6.7904	hypothetical protein
CCNA_00997	6.62125	NA	0.499365	6.62125	16.9565	3.89893	40.429	hypothetical protein
CCNA_01641	6.62125	NA	NA	6.62125	16.9565	6.49932	0	2-nitropropane dioxygenase
CCNA_01929	6.62125	0.903902	0.343485	6.62125	16.9565	27.6458	26.9527	hypothetical protein
CCNA_02622	NA	-0.671992	6.62125	6.62125	0	39.3956	10.1334	M61 glycyl aminopeptidase
CCNA_02448	1.48846	-0.122753	6.62079	6.62079	39.6817	331.162	30.5046	hypothetical protein
CCNA_01568	1.21237	-0.226685	6.60645	6.60645	21.5015	21.9376	10.0289	Na(+)/H(+) antiporter
CCNA_01597	6.60645	NA	NA	6.60645	16.7817	3.94387	0	hypothetical protein
CCNA_02989	6.60645	NA	NA	6.60645	16.7817	0	7.52167	hypothetical protein
CCNA_01744	-1.2466	-0.962663	6.5915	6.5915	32.1649	8.33995	9.92443	transcriptional regulator
CCNA_02313	6.5915	NA	1.01319	6.5915	16.6069	2.87625	45.4434	alpha/beta hydrolase-family protein
CCNA_02368	NA	NA	6.5915	6.5915	0	1.96182	9.92443	alpha-glucosidase
CCNA_02669	1.70942	NA	6.5915	6.5915	87.5876	5.75192	9.92443	hypothetical protein
CCNA_00173	NA	NA	6.57639	6.57639	0	5.54273	9.81996	type II secretion pathway protein E
CCNA_00602	NA	NA	6.57639	6.57639	0	3.87135	9.81996	hypothetical protein
CCNA_00657	NA	0.537856	6.57639	6.57639	7.34199	208.279	9.81996	type I restriction-modification system specificity subunit
CCNA_01108	6.57639	3.54151	0.0257799	6.57639	16.4321	10.9941	96.3192	nucleoside-diphosphate-sugar epimerase
CCNA_00039	-0.620296	-0.00565436	6.56112	6.56112	323.222	22.9879	9.71549	hypothetical protein
CCNA_03392	6.54569	NA	6.56112	6.56112	16.0824	8.16098	9.71549	phosphoribosylaminoimidazole carboxylase ATPase subunit
CCNA_03528	6.56112	NA	0.683369	6.56112	16.2573	6.65591	212.174	16S ribosomal RNA methyltransferase RsmE
CCNA_03649	6.56112	1.24394	0.396214	6.56112	16.2573	16.4004	23.1918	Ser/Thr kinase-like phosphotransferase
CCNA_02480	6.54569	NA	NA	6.54569	16.0824	1.14629	0	benzaldehyde dehydrogenase
CCNA_02481	1.801	2.34128	6.54569	6.54569	38.458	12.2448	9.61102	TonB-dependent receptor
CCNA_02641	6.54569	NA	1.00145	6.54569	16.0824	9.42006	229.306	UDP-N-acetylmuramoyl-tripeptide--D-alanyl-D- alanine ligase
CCNA_03651	NA	NA	6.54569	6.54569	0	3.83107	9.61102	ATP-dependent nuclease subunit B
CCNA_00817	6.53009	NA	0.0266576	6.53009	15.9076	2.13086	11.0736	L-sorbosone dehydrogenase
CCNA_00837	6.53009	1.996	1.66015	6.53009	15.9076	30.9565	42.1005	alpha-L-fucosidase
CCNA_01023	6.53009	NA	0.554078	6.53009	15.9076	1.14962	43.6675	tryptophan halogenase superfamily protein
CCNA_02795	NA	2.47869	6.53009	6.53009	0	25.6601	9.50656	hypothetical protein
CCNA_02841	6.53009	NA	NA	6.53009	15.9076	2.62214	0	hypothetical protein
CCNA_02908	6.53009	0.465799	-0.654789	6.53009	15.9076	33.2358	11.0736	HAD superfamily hydrolase
CCNA_03019	6.53009	2.78248	NA	6.53009	15.9076	12.3433	2.82063	TonB-dependent receptor
CCNA_01905	6.51432	NA	NA	6.51432	15.7328	5.52791	0	urea carboxylase
CCNA_03393	NA	NA	6.51432	6.51432	5.7687	2.82466	9.40209	phosphoribosylaminoimidazole carboxylase carboxyltransferase subunit
CCNA_00559	0.155735	-0.184306	6.49838	6.49838	85.3069	67.2993	9.29762	homoserine O-acetyltransferase
CCNA_00866	6.49838	NA	NA	6.49838	15.558	3.49618	0	fumarylacetoacetate hydrolase family protein
CCNA_01709	6.25444	NA	6.49838	6.49838	13.1107	0	9.29762	hypothetical protein
CCNA_02417	-0.162356	-0.274488	6.49838	6.49838	2586.3	56.1734	9.29762	biotin synthase
CCNA_02495	6.49838	NA	NA	6.49838	15.558	4.32717	0	3-hydroxyphenylpropionic transporter MhpT
CCNA_02733	6.48226	-0.0490488	1.39372	6.48226	15.3832	132.045	44.5032	glutaminyl-peptide cyclotransferase
CCNA_00174	6.46596	-0.100486	-0.212865	6.46596	15.2084	9.19479	75.6346	type II secretion pathway protein F
CCNA_00620	6.46596	NA	0.576871	6.46596	15.2084	3.71414	105.199	acetylornithine aminotransferase/succinyldiaminopimelate aminotransferase
CCNA_03533	NA	-0.455539	6.46596	6.46596	0	21.7342	9.08869	multidrug resistance ABC transporter ATP-binding and permease
CCNA_01290	6.44947	NA	NA	6.44947	15.0336	5.99278	6.58146	hypothetical protein
CCNA_03101	6.44947	NA	1.5798	6.44947	15.0336	5.74128	40.7424	integrase/recombinase
CCNA_03674	NA	0.357653	6.44947	6.44947	2.62214	44.6904	8.98422	hypothetical protein
CCNA_00402	6.43279	1.17258	0.56867	6.43279	14.8588	11.5701	20.1623	hypothetical protein
CCNA_00696	6.43279	NA	3.56309	6.43279	14.8588	4.41575	25.5946	O6-methylguanine-DNA methyltransferase
CCNA_02373	6.43279	NA	-0.0018521	6.43279	14.8588	7.52415	9.92443	transposase
CCNA_01091	6.41592	-0.143368	NA	6.41592	14.684	32.0779	2.40276	peptide methionine sulfoxide reductase
CCNA_01924	4.09302	0.648345	6.41592	6.41592	35.3115	10.311	8.77528	capsular polysaccharide biosynthesis protein
CCNA_R0159	6.41592	NA	NA	6.41592	14.684	5.17041	0	NA
CCNA_02655	NA	3.31188	6.41592	6.41592	3.8458	42.154	8.77528	NTF2 enzyme family protein
CCNA_03425	0.962056	1.10664	6.41592	6.41592	53.142	11.5683	8.77528	hypothetical protein
CCNA_03598	6.41592	NA	NA	6.41592	14.684	6.93561	0	two-component sensor histidine kinase divL
CCNA_03832	6.41592	-0.404787	-0.203687	6.41592	14.684	31.3451	11.4914	TetR family transcriptional regulator
CCNA_00804	-0.719685	0.240486	6.39884	6.39884	74.2939	45.8604	8.67081	hypothetical protein
CCNA_01285	6.39884	-0.425276	NA	6.39884	14.5092	13.455	0	proline iminopeptidase
CCNA_00288	6.38156	1.24549	1.15923	6.38156	14.3344	61.1333	28.1018	sulfate-binding protein
CCNA_00063	-0.596484	-0.0270019	6.34637	6.34637	20.1031	17.7661	8.35741	virulence factor MviN
CCNA_00809	6.34637	0.0878269	0.542529	6.34637	13.9847	10.399	42.4139	quinone oxidoreductase
CCNA_00838	0.331718	0.0823795	6.34637	6.34637	55.4145	43.6624	8.35741	alpha-glucosidase
CCNA_02642	NA	NA	6.34637	6.34637	0	5.09711	8.35741	UDP-N-acetylmuramoylalanyl-D-glutamate--2, 6-diaminopimelate ligase
CCNA_03404	0.835075	0.83061	6.34637	6.34637	257.665	125.246	8.35741	regulator of CtrA degradation rcdA
CCNA_02211	6.3103	0.141075	0.827724	6.3103	13.6351	78.1365	73.7542	hypothetical protein
CCNA_00575	6.29192	2.5873	NA	6.29192	13.4603	19.0509	0	hypothetical protein
CCNA_00629	0.333249	NA	6.29192	6.29192	34.0878	8.42086	8.04401	methyl-accepting chemotaxis protein
CCNA_01196	6.29192	NA	NA	6.29192	13.4603	1.6289	0	iron-regulated outer membrane virulence protein
CCNA_01938	3.10048	0.743062	6.29192	6.29192	50.345	125.618	8.04401	ATP-dependent transporter SufC
CCNA_02948	6.29192	1.22848	0.745847	6.29192	13.4603	59.6071	80.9624	hypothetical protein
CCNA_00381	NA	NA	6.2733	6.2733	0	3.09662	7.93954	A/G-specific adenine glycosylase
CCNA_01336	NA	NA	6.2733	6.2733	0	3.53882	7.93954	phosphodiesterase I/nucleotide pyrophosphatase
CCNA_02889	6.2733	0.776673	0.282891	6.2733	13.2855	45.771	95.4834	peptidyl-prolyl cis-trans isomerase
CCNA_00260	-0.157022	-0.0116378	6.27101	6.27101	224.179	15.3435	55.8902	glutathione S-transferase
CCNA_03389	6.26726	NA	1.23104	6.26726	26.571	6.44329	22.2516	lantibiotic transport ATP-binding protein
CCNA_01152	6.25444	2.99623	NA	6.25444	13.1107	28.0397	0	external DNA uptake/catabolism protein
CCNA_02139	6.25444	NA	NA	6.25444	13.1107	5.02016	6.7904	polar flagellum positioning protein pflI
CCNA_00540	6.23533	0.0694947	0.533045	6.23533	12.9359	36.0732	180.833	coproporphyrinogen III oxidase
CCNA_02511	6.23533	0.948277	1.90753	6.23533	12.9359	25.1262	15.0433	polysaccharide polymerase HfsC
CCNA_03031	NA	NA	6.21597	6.21597	0	2.37241	7.62614	gamma-D-glutamyl-meso-diaminopimelate peptidase
CCNA_00023	6.19634	1.09227	-0.089648	6.19634	12.5863	18.3471	18.2818	hypothetical protein
CCNA_00810	-1.34252	-0.640725	6.19634	6.19634	26.3962	15.4392	7.52167	acetyl esterase
CCNA_R0169	6.15626	-0.0477758	-0.450156	6.15626	12.2366	57.1592	52.0249	NA
CCNA_03531	6.15626	-0.701856	-0.600181	6.15626	12.2366	19.2463	15.6701	carboxypeptidase S1
CCNA_03860	6.15626	NA	NA	6.15626	12.2366	1.59385	0	hypothetical protein
CCNA_00484	6.13579	NA	-0.045465	6.13579	12.0618	7.24636	211.234	hypothetical protein
CCNA_00779	6.13579	NA	NA	6.13579	12.0618	1.69591	0	hypothetical protein
CCNA_02014	6.13579	-0.943055	-0.601515	6.13579	12.0618	24.5847	105.094	biotin-(acetyl-CoA carboxylase) ligase
CCNA_03763	6.13579	1.64472	0.134165	6.13579	12.0618	18.9138	38.862	deacetylase
CCNA_01157	6.11503	-0.0888674	-0.0233743	6.11503	11.887	88.873	16.1925	hypothetical protein
CCNA_00091	6.10736	2.39347	-0.501427	6.10736	11.823	15.6038	13.0585	drug/metabolite exporter family transporter
CCNA_01147	6.09397	NA	1.70335	6.09397	11.7122	7.02103	47.4283	acetyltransferase
CCNA_01303	6.09397	1.03876	0.46764	6.09397	11.7122	761.138	2716.47	hypothetical protein
CCNA_01917	6.07259	NA	0.611112	6.07259	11.5374	5.53253	70.0978	alpha-methylacyl-CoA racemase
CCNA_02359	6.07259	-0.154165	NA	6.07259	11.5374	39.4967	2.29829	hypothetical protein
CCNA_00095	6.0509	NA	-1.69732	6.0509	11.3626	7.27059	14.8344	quinone oxidoreductase
CCNA_02704	6.0509	0.130595	2.07204	6.0509	11.3626	35.9176	41.6826	malic enzyme
CCNA_00972	6.02887	NA	NA	6.02887	11.1878	0	0	hypothetical protein
CCNA_02113	6.02887	NA	-1.44625	6.02887	11.1878	2.35169	16.6104	aspartate racemase
CCNA_01733	6.0065	NA	0.972307	6.0065	11.013	5.22033	36.2503	alanine racemase
CCNA_02194	6.0065	0.363422	0.818022	6.0065	11.013	253.341	44.6077	fumarate hydratase
CCNA_02399	6.0065	1.57928	-0.573686	6.0065	11.013	16.3437	26.1169	23S rRNA methyltransferase
CCNA_01168	1.18929	5.9883	NA	5.9883	71.3222	12.2803	0	beta-ketoadipyl CoA thiolase
CCNA_02954	5.98378	NA	NA	5.98378	10.8382	8.80201	5.11891	11-cis retinol dehydrogenase
CCNA_01617	5.96069	0.185716	2.21652	5.96069	10.6634	20.1886	15.7746	acetyltransferase
CCNA_00911	5.93723	NA	0.997699	5.93723	10.4886	2.44023	19.3265	ATP-binding protein
CCNA_02370	5.93723	0.251846	0.718596	5.93723	10.4886	19.9173	45.5479	TonB-dependent maltose outer membrane transporter malA
CCNA_03870	5.93723	0.306506	0.347622	5.93723	10.4886	112.941	48.3685	methyltransferase gidB
CCNA_00583	5.91338	NA	NA	5.91338	10.3137	0	0	hypothetical protein
CCNA_02793	5.91338	NA	0.0346698	5.91338	10.3137	4.76561	13.9987	acylamino-acid-releasing enzyme
CCNA_00489	5.88913	0.459039	NA	5.88913	10.1389	68.3005	6.99933	phosphoribosyl-AMP cyclohydrolase
CCNA_00867	5.86447	-0.0109018	-1.88322	5.86447	9.96412	15.8722	10.4468	hypothetical protein
CCNA_03944	5.86447	0.974449	0.386605	5.86447	9.96412	26.2214	17.7595	NA
CCNA_03895	5.86447	NA	NA	5.86447	9.96412	0	0	NA
CCNA_00733	5.83938	0.913455	0.883456	5.83938	9.78931	57.1062	29.8777	GumN superfamily protein
CCNA_00743	5.83938	NA	0.511599	5.83938	9.78931	4.30086	18.4908	NnrU family membrane protein
CCNA_01337	5.81384	NA	-1.0751	5.81384	9.61451	4.84684	21.4159	GMC family oxidoreductase
CCNA_02092	5.81384	-0.74866	-0.304641	5.81384	9.61451	17.3578	21.9382	amino acid efflux permease
CCNA_00104	5.78839	NA	-0.179498	5.78839	9.44336	0.821753	14.521	orotidine 5-phosphate decarboxylase
CCNA_00166	5.78784	1.47894	1.7849	5.78784	9.4397	67.4584	43.7719	hypothetical protein
CCNA_00558	5.78784	0.78539	-0.107431	5.78784	9.4397	9.646	35.8324	methyltransferase
CCNA_01707	5.78784	0.608342	2.07784	5.78784	9.4397	27.511	78.5597	hypothetical protein
CCNA_03256	5.78784	0.696756	-0.250387	5.78784	9.4397	35.2899	130.167	chorismate synthase
CCNA_00576	5.72295	NA	NA	5.72295	9.01684	4.40182	0	oligopeptide-binding protein oppA
CCNA_01069	5.70692	-0.332032	0.641465	5.70692	8.91527	90.9383	59.9644	methyltransferase
CCNA_03887	5.6789	-1.39179	NA	5.6789	8.74046	9.82779	0	NA
CCNA_03934	5.6789	NA	0.743568	5.6789	8.74046	2.91349	30.4001	NA
CCNA_02877	5.6789	NA	NA	5.6789	8.74046	2.44654	0	portal protein
CCNA_03970	5.59143	NA	NA	5.59143	8.21603	6.41878	0	NA
CCNA_03652	5.53002	NA	0.588336	5.53002	7.86641	3.20383	335.132	ATP-dependent nuclease subunit A
CCNA_01515	5.48129	-0.412629	NA	5.48129	23.0748	21.0017	0	C4-dicarboxylate transporter large subunit
CCNA_00062	5.39876	0.505905	-0.0526843	5.39876	7.16718	175.544	84.8277	tryptophanyl-tRNA synthetase
CCNA_03221	5.39876	2.56824	0.630109	5.39876	7.16718	10.9738	90.5734	phytoene dehydrogenase
CCNA_00108	3.20507	1.2858	5.30556	5.30556	103.662	61.2606	61.3225	ATP-dependent endopeptidase Lon
CCNA_01937	5.24618	-0.39335	0.23864	5.24618	19.5786	11.5435	24.4454	SufD protein
CCNA_01194	-0.736826	0.885953	5.03828	5.03828	45.9748	63.4485	47.5328	TonB-dependent receptor
CCNA_00686	4.95741	NA	NA	4.95741	53.6664	7.86276	0	peptidase family S41 protein
CCNA_01281	4.81057	NA	NA	4.81057	53.3168	1.24864	0	glycerol kinase
CCNA_00345	4.79867	-0.220733	NA	4.79867	115.549	22.1027	2.08935	iroE protein
CCNA_00781	NA	4.76684	-0.894344	4.76684	0	16.9668	1183.41	two-component receiver protein cpdR
CCNA_03070	0.214167	4.75937	NA	4.75937	21.3267	23.9149	3.02956	4-oxalocrotonate tautomerase
CCNA_R0129	-1.68996	-1.68487	4.62465	4.62465	70.7977	100.829	50.9802	NA
CCNA_00386	0.0613574	0.243018	4.55515	4.55515	69.0496	36.2997	48.5775	DNA-3-methyladenine glycosylase
CCNA_03123	4.54144	-0.530788	0.384397	4.54144	48.2473	63.567	155.552	ArsR family transcriptional regulator
CCNA_01813	4.5028	1.74994	0.293462	4.5028	176.557	76.9993	77.4105	tRNA-dihydrouridine synthase
CCNA_02677	4.50075	0.370205	NA	4.50075	35.1366	11.0428	0	glutathione S-transferase
CCNA_01253	-0.366793	-0.176333	4.49042	4.49042	218.511	153.565	118.571	dihydrodipicolinate synthase
CCNA_02614	1.25797	2.0907	4.43208	4.43208	60.3092	15.3999	22.2516	fumarylacetoacetase
CCNA_03775	4.39348	0.496932	-0.227884	4.39348	43.5275	37.3518	11.387	hypothetical protein
CCNA_03009	1.87374	4.36047	NA	4.36047	60.1344	13.4041	1.77595	nicotinate-nucleotide pyrophosphorylase
CCNA_01349	1.3892	1.43836	4.34237	4.34237	140.022	188.016	39.8022	transposase
CCNA_03328	4.29806	NA	NA	4.29806	40.7305	8.01209	0	epimerase
CCNA_01459	NA	4.19327	1.5892	4.19327	0	11.7895	83.6786	hypothetical protein
CCNA_01346	4.18877	0.897663	0.330918	4.18877	40.9054	18.02	26.8482	outer membrane protein
CCNA_01595	0.905992	0.97925	4.18269	4.18269	339.654	26.2214	28.1018	hypothetical protein
CCNA_03374	4.16452	-0.250728	-0.469083	4.16452	108.557	89.2684	48.0551	hypothetical protein
CCNA_00727	4.15385	1.77141	-0.253526	4.15385	9.09008	56.264	27.1616	ribosomal-protein-alanine acetyltransferase
CCNA_00001	4.15067	2.38863	1.85333	4.15067	1719.6	203.664	64.9789	hypothetical protein
CCNA_03600	4.13813	2.02728	0.717821	4.13813	33.3886	39.2811	90.469	integral membrane protein
CCNA_02773	4.06286	-0.219557	-0.0845015	4.06286	20.1031	56.4634	256.259	methyl-accepting chemotaxis protein
CCNA_01829	-0.704258	4.02613	-0.775308	4.02613	77.9649	9.14117	22.8784	transcriptional regulator
CCNA_00170	4.00628	0.577099	-0.189961	4.00628	38.8076	49.4932	231.291	TonB-dependent receptor
CCNA_00223	0.234421	3.98228	1.32513	3.98228	36.7099	12.6921	45.0256	esterase lipase family protein
CCNA_03319	3.97181	0.334843	1.99212	3.97181	24.2985	13.2253	21.3114	hypothetical protein
CCNA_00101	NA	NA	3.93537	3.93537	0	1.42287	88.5886	16S rRNA m5C methyltransferase RsmB
CCNA_01816	3.91143	0.283086	0.764179	3.91143	59.7847	51.6014	64.7699	nitrogen regulation protein ntrY
CCNA_02469	3.89965	0.140587	0.626351	3.89965	61.8825	15.5484	51.1891	protein hipA
CCNA_03212	-2.11527	-0.878574	3.88906	3.88906	220.784	43.0953	29.042	hypothetical protein
CCNA_02702	0.198636	0.289654	3.86308	3.86308	620.223	59.7355	10.4468	xanthine dehydrogenase small subunit
CCNA_03929	-0.2771	-0.0606688	3.82928	3.82928	85.3069	26.2214	16.088	NA
CCNA_02743	2.38098	0.17822	3.82034	3.82034	61.1832	75.8014	42.3094	TonB dependent receptor
CCNA_01862	NA	3.80962	0.903851	3.80962	0.524428	84.8181	52.9651	hypothetical protein
CCNA_02408	3.80676	0.140485	-0.0820355	3.80676	19.229	40.4882	96.3192	hypothetical protein
CCNA_01712	1.74269	1.1498	3.77226	3.77226	78.6641	79.6201	52.2338	beta-lactamase repressor
CCNA_01888	1.87046	3.77161	NA	3.77161	48.597	23.003	0.731274	transcriptional regulator
CCNA_03248	-0.845096	0.691974	3.74588	3.74588	29.7176	426.29	13.7897	TonB-dependent receptor
CCNA_01648	NA	0.944881	3.73513	3.73513	0	10.692	70.2023	adenosylmethionine-8-amino-7-oxononanoate aminotransferase
CCNA_02764	-0.464802	3.71536	0.824537	3.71536	41.087	26.1121	104.572	hypothetical protein
CCNA_02287	3.66211	-1.1562	-0.362092	3.66211	72.1962	14.4842	10.4468	TetR family transcriptional regulator
CCNA_00827	-0.915162	-0.591697	3.65682	3.65682	50.345	40.7202	33.8475	TonB-dependent receptor
CCNA_00964	-0.86468	3.65141	0.833333	3.65141	20.2779	18.0448	23.5052	gluconate kinase
CCNA_01828	-0.474689	3.61183	NA	3.61183	15.0336	12.6099	6.47699	hypothetical protein
CCNA_02311	0.152245	3.6092	0.764512	3.6092	182.501	19.1826	42.1005	hypothetical protein
CCNA_01687	NA	0.737074	3.59021	3.59021	0	20.6157	19.8489	23S rRNA Um2552 2-O-methyltransferase
CCNA_02488	3.589	0.731693	0.918284	3.589	56.1138	32.4747	21.4159	acetate/3-ketoacid CoA transferase subunit A
CCNA_00109	0.337647	0.508512	3.58122	3.58122	202.079	117.268	115.123	thioredoxin
CCNA_03874	3.53086	-0.21256	-0.0651669	3.53086	65.9031	52.2167	42.9362	carboxymethylenebutenolidase
CCNA_02171	0.654552	-0.221987	3.50935	3.50935	56.813	62.4933	95.379	nucleoside permease nupC
CCNA_03375	0.975154	3.18472	3.50551	3.50551	58.7359	14.0985	69.262	RNA polymerase sigma factor SigJ
CCNA_00959	NA	3.49447	2.39969	3.49447	3.32137	9.6022	128.809	TetR family transcriptional regulator
CCNA_02809	3.48536	0.971174	0.660816	3.48536	38.6328	59.364	57.6661	AcrB-family cation/multidrug efflux pump
CCNA_03134	NA	3.4848	-0.173541	3.4848	0	7.6479	28.6241	dienelactone hydrolase
CCNA_03585	NA	0.648544	3.47953	3.47953	6.11832	47.8644	20.6846	chemotaxis receiver domain-containing protein CheYIV
CCNA_03218	1.41892	NA	3.47237	3.47237	54.016	0.51128	27.475	periplasmic multidrug efflux lipoprotein
CCNA_00281	3.46406	NA	NA	3.46406	118.346	4.78038	0	methionyl-tRNA formyltransferase
CCNA_01387	3.45877	-1.21202	-0.68559	3.45877	18.8794	10.4633	42.3094	tRNA (uracil-5-)-methyltransferase
CCNA_01492	3.4553	0.232936	-1.07701	3.4553	87.2298	36.7344	19.3265	3-mercaptopyruvate sulfurtransferase
CCNA_03271	3.43822	0.485835	0.335151	3.43822	108.731	64.2489	125.257	methionine gamma-lyase
CCNA_03285	3.43678	0.369315	0.0131441	3.43678	27.9695	11.3382	15.0433	magnesium and cobalt transport protein CorA
CCNA_03150	NA	NA	3.42689	3.42689	0	1.31931	42.2049	hypothetical protein
CCNA_00693	NA	3.41898	1.69215	3.41898	0	13.6458	139.046	heat shock protein 15
CCNA_01646	0.564725	3.38427	1.42821	3.38427	18.5298	18.0769	42.5183	dethiobiotin synthetase
CCNA_02784	2.68724	0.435236	3.37959	3.37959	14.3344	27.1579	54.8455	hypothetical protein
CCNA_01270	3.35708	-0.260443	0.421737	3.35708	115.199	69.2994	30.818	hypothetical protein
CCNA_01418	0.909526	0.729177	3.35664	3.35664	471.286	538.741	56.0991	transcriptional regulator
CCNA_R0156	3.3509	1.61384	NA	3.3509	63.4557	105.64	1.98489	NA
CCNA_03479	-1.15338	-0.62665	3.34419	3.34419	16.2573	18.2435	49.3087	MarR family transcriptional regulator
CCNA_02583	3.33499	1.12811	-0.146361	3.33499	74.9931	73.2854	25.8035	phosphoribosylformylglycinamidine synthase I
CCNA_01517	1.74622	3.3297	1.98477	3.3297	64.3298	14.6014	162.552	hypothetical protein
CCNA_03209	0.862768	2.51132	3.3186	3.3186	63.4557	16.5383	54.6366	acetyl-CoA acetyltransferase
CCNA_02170	3.31772	2.89564	-0.295614	3.31772	115.549	37.147	41.4737	glutathione S-transferase
CCNA_03457	NA	3.29674	2.40666	3.29674	0	36.7099	30.0867	hypothetical protein
CCNA_01180	0.106992	-0.184142	3.29455	3.29455	541.559	39.2117	29.3554	penicillin acylase
CCNA_01088	3.24246	-0.17272	0.680805	3.24246	47.3733	162.046	48.6819	hypothetical protein
CCNA_01708	3.23546	0.791795	0.36151	3.23546	73.2451	148.255	34.4743	hypothetical protein
CCNA_00477	1.6585	3.20559	NA	3.20559	63.8054	21.246	4.70104	excisionase
CCNA_00084	3.18004	NA	-0.226079	3.18004	95.2881	9.25169	26.5348	bifunctional phosphoribosylaminoimidazolecarboxamide formyltransferase/IMP cyclohydrolase
CCNA_00179	3.16374	NA	NA	3.16374	26.2214	4.46436	0	type II secretion pathway protein K
CCNA_01967	3.16178	-0.0186636	-0.1678	3.16178	35.4863	30.5916	136.644	hypothetical protein
CCNA_02435	3.15683	0.996405	NA	3.15683	47.7229	38.2954	0	UDP-N-acetylglucosamine 1-carboxyvinyltransferase
CCNA_01763	NA	-0.211991	3.13752	3.13752	0	75.4617	16.297	leucyl aminopeptidase
CCNA_03492	3.08485	0.353329	0.624653	3.08485	32.1649	56.3691	103.319	transporter
CCNA_00707	NA	NA	3.07757	3.07757	0	0.169483	35.7279	hypothetical protein
CCNA_03755	3.06207	-0.901979	-0.722316	3.06207	25.8718	10.2935	84.4099	bifunctional D-glycero-D-manno-heptose-7-phosphate 1-kinase/D-glycero-D-manno-heptose-1-phosphate adenylyltransferase
CCNA_00379	0.0830821	0.633649	3.0292	3.0292	236.517	57.9002	18.4908	thiol:disulfide interchange protein DsbA
CCNA_02423	0.556102	0.554464	3.0223	3.0223	298.05	98.2261	15.8791	hypothetical protein
CCNA_03154	-0.835971	0.427932	2.98261	2.98261	24.4733	12.2791	24.4454	PAS-family sensor histidine kinase/receiver protein
CCNA_03314	2.97879	0.64364	-0.557168	2.97879	43.5275	164.214	117.735	ferredoxin-NADP reductase
CCNA_03731	2.96899	2.95049	NA	2.96899	33.7382	32.6567	0	N-acyl-D-glucosamine 2-epimerase
CCNA_02053	2.94544	0.105005	0.371593	2.94544	14.5092	50.7936	56.4125	hypothetical protein
CCNA_02777	2.92218	-0.615753	-1.3094	2.92218	29.2793	80.9949	86.3947	vitamin B12 receptor
CCNA_00486	NA	0.707617	2.91992	2.91992	0	11.1204	28.1018	TonB-dependent receptor
CCNA_03682	1.18722	2.91607	NA	2.91607	92.1244	10.3576	0.417871	fumarylpyruvate hydrolase
CCNA_03644	2.91526	-0.748507	-1.4294	2.91526	79.5382	59.8336	8.04401	succinate dehydrogenase cytochrome B-556 subunit
CCNA_01398	0.551787	0.40901	2.91482	2.91482	23.9489	29.5452	57.6661	peptidyl-prolyl cis-trans isomerase
CCNA_02657	1.13394	2.9056	NA	2.9056	71.6718	38.4317	0	hypothetical protein
CCNA_02410	1.15847	2.89744	NA	2.89744	58.2115	8.56433	0	alpha-methylacyl-CoA racemase
CCNA_03267	2.89721	0.419426	NA	2.89721	87.5794	94.4455	0	transcriptional regulator
CCNA_03487	-0.308759	-0.489311	2.88367	2.88367	31.2908	40.2521	51.0847	hypothetical protein
CCNA_03155	2.88088	NA	0.169609	2.88088	38.1084	9.57288	11.0736	transporter
CCNA_01663	NA	2.8735	NA	2.8735	0	18.7208	0	potassium-transporting ATPase subunit A
CCNA_01634	-0.287605	1.09037	2.85825	2.85825	149.112	17.4501	11.9093	N-hydroxyarylamine O-acetyltransferase
CCNA_03346	-2.13455	NA	2.8568	2.8568	9.96412	8.28837	41.8915	Holliday junction resolvase
CCNA_03584	-0.59987	2.85593	NA	2.85593	14.684	72.3989	9.19315	histidine phosphotransferase chpT
CCNA_01381	2.85547	0.0254293	0.37329	2.85547	80.0626	152.192	68.9486	valyl-tRNA synthetase
CCNA_00252	2.84068	0.422239	-0.906398	2.84068	24.6481	49.1684	38.4441	multimodular transpeptidase-transglycosylase PBP 1A
CCNA_03463	0.393206	1.21186	2.83911	2.83911	101.739	104.204	56.9349	glycine dehydrogenase subunit 1
CCNA_02840	NA	2.817	NA	2.817	0	8.71093	9.50656	transcriptional regulator
CCNA_00226	1.00157	0.912028	2.81346	2.81346	43.1779	21.4711	42.8317	hypothetical protein
CCNA_03715	-0.00755966	-0.0282739	2.79137	2.79137	137.241	214.539	112.407	OstA-like protein
CCNA_03867	0.490324	1.4446	2.78703	2.78703	96.6695	48.1597	57.7706	DNA polymerase III subunit delta
CCNA_03607	0.0723561	0.330967	2.77432	2.77432	822.652	485.151	41.6826	ribonucleotide-diphosphate reductase subunit alpha
CCNA_00421	1.72739	2.77332	NA	2.77332	54.8901	7.70455	0	dihydroneopterin aldolase
CCNA_R0108	0.909352	2.7731	1.31874	2.7731	70.0985	121.226	118.675	NA
CCNA_03057	-1.18576	2.76939	2.5815	2.76939	7.5168	44.7769	215.517	glyoxalase family protein
CCNA_02994	1.56511	0.25653	2.76749	2.76749	82.8596	99.6969	8.35741	carbamoyl phosphate synthase large subunit
CCNA_03459	2.76207	1.12253	NA	2.76207	84.4328	11.1404	6.58146	methyl-accepting chemotaxis protein
CCNA_03631	1.9927	2.75199	1.27325	2.75199	170.789	71.9215	10.6557	hypothetical protein
CCNA_03418	2.74709	0.252814	NA	2.74709	83.5588	23.4554	0	thioesterase superfamily protein
CCNA_01863	0.302593	NA	2.74695	2.74695	17.1313	6.27707	47.8462	outer membrane efflux protein
CCNA_00609	-2.62531	-1.12596	2.74203	2.74203	9.09008	26.9477	80.2312	transcriptional repressor
CCNA_00285	2.73827	0.336825	-0.0442809	2.73827	35.6611	96.0877	82.1116	acetylglutamate kinase
CCNA_02487	-0.0881642	1.13334	2.72617	2.72617	19.0542	9.90013	54.0098	4-hydroxybenzoate 3-monooxygenase
CCNA_02916	-1.07881	2.33728	2.71125	2.71125	13.1107	56.3395	33.1162	hypothetical protein
CCNA_03211	2.71047	0.778438	1.17695	2.71047	41.7794	29.9636	242.365	L-Ala-D/L-Glu racemase
CCNA_03207	1.81337	-0.2486	2.70166	2.70166	52.7924	109.762	31.5492	hypothetical protein
CCNA_01746	2.70087	0.575542	0.194427	2.70087	20.1031	72.3377	78.6641	malonyl CoA-ACP transacylase
CCNA_02187	2.69821	0.715365	0.663208	2.69821	57.1626	360.236	184.803	hypothetical protein
CCNA_03234	2.69183	0.562008	NA	2.69183	80.4122	25.5921	0	glutamine amidotransferase
CCNA_01361	2.69112	-0.14263	-0.263232	2.69112	44.5763	704.91	496.953	hypothetical protein
CCNA_01487	NA	0.0618895	2.68971	2.68971	0	10.5307	21.9382	GntR family transcriptional regulator
CCNA_01275	NA	1.91854	2.67961	2.67961	0	61.0952	13.1629	bifunctional 5,10-methylene-tetrahydrofolate dehydrogenase/ 5,10-methylene-tetrahydrofolate cyclohydrolase
CCNA_03380	2.676	0.211763	0.284177	2.676	43.0031	431.248	898.004	hypothetical protein
CCNA_03673	2.66042	-0.174553	2.09823	2.66042	16.2573	13.5673	184.281	hypothetical protein
CCNA_01586	2.66037	1.38382	NA	2.66037	74.2939	7.25964	0	ABC transporter ATP-binding protein
CCNA_03008	-0.632903	0.756886	2.65825	2.65825	53.6664	95.527	27.9973	PD-(D/E)xK nuclease family protein
CCNA_00835	0.0816062	0.292163	2.65588	2.65588	600.295	337.465	159.731	flagellin
CCNA_01255	2.65532	1.56675	0.899452	2.65532	40.2061	170.439	87.7528	hypothetical protein
CCNA_01254	2.65187	1.85231	-0.303931	2.65187	85.8313	102.715	196.19	SsrA-binding protein
CCNA_00336	NA	2.65095	NA	2.65095	0	10.5644	0	lignostilbene-alpha,beta-dioxygenase
CCNA_00482	-1.72062	-0.796279	2.64479	2.64479	96.8443	39.0435	49.0998	protein hipA
CCNA_01754	2.64479	2.39598	0.887661	2.64479	82.1603	43.5309	44.7122	transglycosylase associated protein
CCNA_00417	NA	2.6444	0.565196	2.6444	9.09008	163.108	383.71	hypothetical protein
CCNA_01335	1.33731	1.18827	2.62627	2.62627	233.545	71.5804	70.2023	transporter
CCNA_01053	2.62381	NA	NA	2.62381	9.4397	2.5345	1.04468	acetyltransferase
CCNA_00053	NA	2.62115	2.22616	2.62115	0	9.18442	53.174	phosphate starvation-inducible protein PhoH
CCNA_02377	2.61953	0.349189	-0.481192	2.61953	213.792	175.933	140.718	hypothetical protein
CCNA_01028	0.122933	2.61196	NA	2.61196	89.7076	38.8934	0	cytosol aminopeptidase
CCNA_01781	2.60828	NA	0.254132	2.60828	24.1237	0	13.4763	hypothetical protein
CCNA_01149	2.60546	1.30501	-0.777188	2.60546	103.137	39.0387	29.2509	TonB-dependent outer membrane receptor
CCNA_01840	2.60183	1.00334	1.2289	2.60183	67.1267	74.8663	186.475	MerR family transcriptional regulator
CCNA_00350	2.58557	1.30567	NA	2.58557	60.1344	28.2621	0	hypothetical protein
CCNA_01734	2.58285	0.60883	NA	2.58285	33.0389	28.1679	5.64125	MarC family integral membrane protein
CCNA_03456	0.522814	NA	2.58195	2.58195	29.1931	6.29689	37.086	lipase
CCNA_00873	0.299576	NA	2.5795	2.5795	10.6995	6.63749	56.2036	amidophosphoribosyltransferase family protein
CCNA_01765	2.57938	0.183561	1.27365	2.57938	40.2061	13.7241	46.697	hypothetical protein
CCNA_03928	0.266758	2.57476	0.470665	2.57476	10.6634	38.1029	141.763	NA
CCNA_03174	2.56615	NA	NA	2.56615	23.4244	0.931049	8.98422	permease
CCNA_00424	1.52808	0.983685	2.56231	2.56231	115.724	114.682	99.5577	aldehyde dehydrogenase
CCNA_00055	2.55798	0.963998	1.04612	2.55798	179.354	593.58	421.631	ferric uptake regulation protein
CCNA_00913	0.512958	NA	2.55749	2.55749	38.6328	8.14789	69.3665	hypothetical protein
CCNA_03507	-0.331513	0.673873	2.55282	2.55282	146.84	23.8319	32.6984	diguanylate cyclase
CCNA_02750	-0.658893	1.09553	2.54791	2.54791	10.1389	60.8336	47.1149	ABC transporter permease
CCNA_03917	2.2321	2.54537	-0.689158	2.54537	73.0702	39.2072	184.281	NA
CCNA_00930	2.54517	-0.930981	-0.826719	2.54517	13.9847	49.1757	118.78	riboflavin synthase subunit alpha
CCNA_02164	-0.0677456	0.535771	2.54185	2.54185	111.878	52.9366	230.769	leucine dehydrogenase
CCNA_03343	NA	2.54015	-0.0656872	2.54015	0	9.61753	139.255	hypothetical protein
CCNA_02680	2.51706	0.320867	NA	2.51706	57.3374	58.5583	0	hypothetical protein
CCNA_00923	2.50843	1.67856	NA	2.50843	35.3115	23.0717	0	hypothetical protein
CCNA_02978	2.5019	0.023067	NA	2.5019	91.0756	28.6148	0	two-component sensor histidine kinase
CCNA_02699	2.49965	1.1133	1.45359	2.49965	93.8725	55.8656	11.8048	guanine deaminase
CCNA_03807	2.49646	1.51738	1.69254	2.49646	26.2214	3588.77	1168.26	organic solvent resistance transport system Ttg2D protein
CCNA_03391	NA	0.510895	2.49596	2.49596	4.71985	10.8163	12.7451	Cro/CI family transcriptional regulator
CCNA_03764	0.0216884	1.01064	2.49089	2.49089	268.857	450.241	66.2325	acyl-CoA thioesterase
CCNA_00277	NA	1.41629	2.49059	2.49059	0	12.196	37.7128	succinyl-diaminopimelate desuccinylase
CCNA_01271	1.17949	0.633001	2.48838	2.48838	35.1366	19.6415	23.7142	MarR family transcriptional regulator
CCNA_02296	NA	1.17348	2.48515	2.48515	0	22.5968	60.1734	diaminopimelate decarboxylase
CCNA_03853	2.48394	1.3499	NA	2.48394	88.9779	23.2409	0	imidazole glycerol phosphate synthase subunit HisF
CCNA_03810	-1.33317	1.0248	2.48309	2.48309	28.4939	88.2208	50.2489	organic solvent resistance transport system ATP-binding protein
CCNA_00904	NA	NA	2.48204	2.48204	0	1.60111	23.6097	inositol ABC transport system, permease protein IatP
CCNA_03177	2.47933	-0.587357	-0.773871	2.47933	93.5229	34.9882	44.8166	methylmalonyl-CoA mutase MeaA-like protein
CCNA_R0110	NA	2.47741	NA	2.47741	0	25.8128	0	NA
CCNA_00961	2.00739	2.46221	NA	2.46221	86.8802	75.4917	0	hypothetical protein
CCNA_02679	NA	1.44037	2.46046	2.46046	0	16.3666	18.6997	hypothetical protein
CCNA_03367	0.544157	2.45986	NA	2.45986	61.7076	18.737	0	chemotaxis receiver domain-containing protein CheYIII
CCNA_00831	2.45715	0.138907	1.48184	2.45715	8.39084	30.4051	16.088	alpha-glucosidase
CCNA_01237	-0.397538	2.4547	-0.646797	2.4547	14.1595	8.56908	10.3423	hypothetical protein
CCNA_03714	2.45371	0.83605	0.39994	2.45371	72.8954	218.926	551.276	ABC transporter ATP-binding protein
CCNA_03796	0.140844	1.31906	2.45175	2.45175	429.331	317.587	75.2167	tellurium resistance protein TerC
CCNA_01355	2.44198	-0.0928833	-0.517135	2.44198	73.2451	47.414	72.0827	transcriptional regulator IolR
CCNA_03575	2.4292	-0.688912	1.00497	2.4292	82.8596	29.3556	91.0958	3-ketoacyl-CoA thiolase
CCNA_01912	1.91874	2.42892	0.979391	2.42892	209.646	129.637	184.803	protein ydhR
CCNA_00416	2.42796	0.606724	1.3818	2.42796	294.379	375.445	287.182	hypothetical protein
CCNA_03097	2.42761	0.949985	0.879479	2.42761	137.75	76.8323	76.2614	aldo/keto reductase family protein
CCNA_00267	-0.662878	NA	2.42656	2.42656	63.2809	9.26934	61.1136	MutT-like protein
CCNA_03591	2.4236	1.0729	2.01482	2.4236	251.501	86.1606	92.7673	two-component response regulator
CCNA_03839	-0.675532	0.102188	2.42193	2.42193	14.684	56.4074	87.5439	acylamino-acid-releasing enzyme
CCNA_03994	NA	1.04429	2.41883	2.41883	1.34469	33.3042	10.9691	NA
CCNA_01916	0.363275	-0.124384	2.41877	2.41877	74.4687	620.015	42.5183	ribonuclease BN
CCNA_00442	-0.44199	-0.729945	2.41155	2.41155	446.987	65.5935	18.0729	chemotaxis histidine kinase protein CheAI
CCNA_01273	0.105092	2.411	NA	2.411	135.827	15.4377	0	EMG2 protein
CCNA_01269	1.92012	2.40774	0.923822	2.40774	50.208	16.5965	96.3192	hypothetical protein
CCNA_01121	2.40506	-0.393012	NA	2.40506	14.5092	10.9212	0	hypothetical protein
CCNA_01755	-0.122531	-0.177778	2.40244	2.40244	77.7901	97.3348	61.7404	two component sensor histidine kinase
CCNA_03786	2.39425	0.319996	NA	2.39425	17.1313	116.058	3.5519	heme chaperone heme-lyase
CCNA_02700	0.382015	0.356399	2.39001	2.39001	74.9931	36.251	106.244	XdhC protein
CCNA_03334	0.2691	0.63158	2.38938	2.38938	1375.57	524.358	192.429	cell division protein FtsH
CCNA_03604	2.38557	NA	-0.538938	2.38557	67.7919	1.54698	15.3567	hypothetical protein
CCNA_02917	2.38178	NA	NA	2.38178	71.1473	6.78946	0	MoxR-like ATPase
CCNA_00212	2.38175	0.592356	NA	2.38175	126.212	86.2114	0	N-carbamoylputrescine amidase
CCNA_02155	-0.620098	-0.212451	2.38071	2.38071	39.4516	83.6237	16.6104	hypothetical protein
CCNA_01372	2.37656	-0.222855	1.54201	2.37656	86.1809	177.952	126.197	lysine decarboxylase family
CCNA_03056	2.37625	2.21185	0.252532	2.37625	304.692	41.8197	8.77528	hypothetical protein
CCNA_00538	1.63959	1.02325	2.37469	2.37469	98.5924	21.1143	22.9829	methyl-accepting chemotaxis protein
CCNA_01173	NA	2.37283	-1.3812	2.37283	4.89466	14.8588	27.475	chorismate mutase
CCNA_02442	1.73527	0.172979	2.36864	2.36864	11.3626	64.2014	54.4276	beta-xylosidase
CCNA_03235	-0.580841	0.85732	2.36856	2.36856	27.6199	29.6077	27.1616	spermidine/putrescine transport ATP-binding protein PotA
CCNA_00426	2.36566	0.490448	NA	2.36566	74.8183	11.0206	0	very-short-patch-repair endonuclease
CCNA_03705	2.36113	0.800046	0.473923	2.36113	234.769	490.356	823.832	hypothetical protein
CCNA_01575	1.63168	1.24335	2.35894	2.35894	61.4622	172.01	57.2483	hypothetical protein
CCNA_00578	NA	2.35763	NA	2.35763	0	18.9067	0	hypothetical protein
CCNA_01493	1.51859	1.57127	2.3568	2.3568	101.564	86.7222	69.8889	cysteine synthase A
CCNA_03295	1.56242	2.35345	-0.435191	2.35345	111.353	17.5897	32.2805	PAS-family sensor histidine kinase
CCNA_01970	1.6188	2.35075	-0.243509	2.35075	74.9182	25.5676	11.7004	triosephosphate isomerase
CCNA_02763	-1.33998	0.606105	2.34827	2.34827	22.2008	119.559	57.3527	transposase
CCNA_03847	NA	NA	2.33941	2.33941	0	4.22576	34.4743	endonuclease III
CCNA_02364	2.33668	0.0786499	-0.965211	2.33668	161.699	32.7264	31.5492	methyl-accepting chemotaxis protein
CCNA_00909	NA	1.12904	2.33504	2.33504	0	12.2935	34.8922	hypothetical protein
CCNA_03594	2.33092	NA	NA	2.33092	60.8336	1.86512	0	NAD-dependent deacetylase
CCNA_03124	2.32945	NA	1.36971	2.32945	45.1008	4.31069	28.5197	NAD/mycothiol-dependent formaldehyde dehydrogenase
CCNA_03462	2.31148	1.40357	0.558534	2.31148	137.4	81.2846	132.987	glycine dehydrogenase subunit 2
CCNA_03574	2.30859	1.57992	NA	2.30859	65.9031	18.7031	0	TonB-dependent receptor
CCNA_03423	0.0406815	-0.790402	2.30855	2.30855	87.2048	10.6903	28.1018	hypothetical protein
CCNA_03582	0.564904	0.797274	2.30761	2.30761	22.3756	36.2433	16.297	3(2),5-bisphosphate nucleotidase
CCNA_02210	NA	1.61648	2.30341	2.30341	7.16718	29.4228	18.8042	dihydrofolate reductase
CCNA_02736	NA	NA	2.29855	2.29855	0	3.02718	44.7122	nitroreductase family
CCNA_03543	1.05143	2.29591	NA	2.29591	86.7054	10.6736	0	gamma-glutamyl phosphate reductase
CCNA_01726	2.29102	0.0481884	-0.267783	2.29102	33.7382	38.9982	49.9355	GTP-binding protein EngA
CCNA_00015	0.396394	1.80015	2.29078	2.29078	15.558	49.1176	43.4585	molybdenum cofactor biosynthesis protein B
CCNA_01224	-0.47227	-0.148971	2.28961	2.28961	25.1725	36.8517	58.6063	O-antigen and teichoic acid membrane transport protein
CCNA_03388	NA	2.28819	NA	2.28819	0	16.0723	9.19315	lantibiotic export permease protein
CCNA_01694	0.727511	2.28697	NA	2.28697	29.3679	17.7926	0.104468	7 beta-(4-carboxybutanamido)cephalosporanic acid acylase
CCNA_02436	NA	0.40423	2.28326	2.28326	6.99237	30.883	59.86	hypothetical protein
CCNA_02664	-0.0259376	2.27977	-0.591486	2.27977	12.5863	12.0558	50.4579	flagellar assembly regulator FliX
CCNA_00389	NA	0.883271	2.27604	2.27604	0	26.0558	17.4461	aminomethyltransferase family protein
CCNA_02901	0.924925	2.27413	NA	2.27413	91.2504	14.3767	8.67081	methyl-accepting chemotaxis protein
CCNA_01302	-0.694857	NA	2.26083	2.26083	63.2809	2.82981	11.8048	hypothetical protein
CCNA_02544	-0.024268	0.0697083	2.25895	2.25895	79.5382	27.47	86.6037	hypothetical protein
CCNA_03979	1.21522	2.25619	0.081392	2.25619	61.358	183.55	94.9611	NA
CCNA_01545	NA	2.25486	NA	2.25486	0	25.4449	4.07424	NAD(FAD)-utilizing dehydrogenase
CCNA_02278	2.25388	0.719886	2.05127	2.25388	18.0053	324.387	35.9369	membrane-associated alkaline phosphatase
CCNA_02740	2.25284	0.63916	-0.385903	2.25284	53.4916	94.9998	28.4152	transposase
CCNA_01571	NA	1.38998	2.25129	2.25129	0	35.5952	38.3396	arsenate reductase
CCNA_00016	NA	NA	2.24989	2.24989	0	2.19959	10.2378	molybdopterin converting factor large subunit
CCNA_00912	2.24696	1.76271	NA	2.24696	88.6283	67.9595	2.82063	6-aminohexanoate-dimer hydrolase
CCNA_02922	1.32652	1.46802	2.24371	2.24371	87.5794	220.697	43.0407	hypothetical protein
CCNA_03345	NA	2.24028	NA	2.24028	1.04886	21.2147	0	Holliday junction DNA helicase RuvA
CCNA_00850	2.23931	0.251543	0.275726	2.23931	249.278	302.692	168.82	cation/multidrug efflux pump AcrB2
CCNA_01082	2.23902	NA	NA	2.23902	22.7252	0	0	hypothetical protein
CCNA_02770	2.23683	1.0443	0.752078	2.23683	64.3298	37.8624	25.699	conjugal transfer protein TrbL
CCNA_02712	2.23551	-0.259548	-1.0634	2.23551	56.1138	48.538	91.8271	holdfast attachment protein HfaB
CCNA_03704	2.23299	1.7088	-0.123949	2.23299	143.398	35.8674	81.5892	3-phosphoshikimate 1-carboxyvinyltransferase
CCNA_01406	2.23208	0.205429	-0.528069	2.23208	143.868	662.991	116.69	metal-dependent hydrolase
CCNA_00500	1.66001	2.2262	NA	2.2262	41.4298	16.636	0	hydroxymethylglutaryl-CoA lyase
CCNA_01345	1.04646	2.22362	0.822321	2.22362	38.1084	56.2604	20.5801	gluconate 5-dehydrogenase
CCNA_03365	NA	NA	2.21992	2.21992	0	4.07888	82.8428	hypothetical protein
CCNA_02650	NA	2.2141	0.229244	2.2141	4.89466	20.826	11.9093	anhydro-N-acetylmuramyl-tripeptide amidase
CCNA_02197	2.20727	0.100266	-0.238491	2.20727	47.0237	28.7503	231.709	hypothetical protein
CCNA_R0073	2.20336	0.0561729	-2.72816	2.20336	30.9412	18.5735	8.56635	antisense sRNA to ISCc2 transposase
CCNA_02439	NA	2.20271	1.62495	2.20271	2.09771	10.6062	107.811	major facilitator superfamily transporter
CCNA_01010	-0.347646	2.19927	0.987355	2.19927	31.8153	30.7957	28.8331	histidine ammonia-lyase
CCNA_02397	1.1371	NA	2.19808	2.19808	84.7825	1.31107	55.4723	DeoR family transcriptional regulator
CCNA_03851	2.19244	1.52142	1.25931	2.19244	53.6664	88.9566	265.034	imidazole glycerol phosphate synthase subunit HisH
CCNA_01165	NA	2.19214	0.421407	2.19214	0	26.7804	14.7299	hypothetical protein
CCNA_02450	-0.0294384	-0.433491	2.18894	2.18894	576.346	181.243	25.3856	surface protein
CCNA_01566	NA	NA	2.18768	2.18768	0	0	65.9191	hypothetical protein
CCNA_02628	0.709528	2.18391	0.672781	2.18391	175.159	43.9338	92.1405	UDP-N-acetylenolpyruvoylglucosamine reductase
CCNA_00787	2.17252	-0.408367	1.38702	2.17252	118.521	213.189	159.627	flagellar motor protein MotA
CCNA_03909	2.17099	0.175842	NA	2.17099	62.2321	39.4227	0	NA
CCNA_03777	1.32226	0.226897	2.16914	2.16914	233.72	177.598	37.6084	Tas protein
CCNA_01099	1.18828	2.1689	-0.464767	2.1689	85.4817	27.3222	1532.02	tetracycline resistance protein
CCNA_02451	2.16839	1.38274	1.28377	2.16839	51.2191	68.1349	370.129	surface protein
CCNA_00430	2.15999	NA	NA	2.15999	70.2733	2.8195	0	hypothetical protein
CCNA_00138	2.15638	-1.23221	-1.29006	2.15638	79.3634	23.3756	45.4434	TonB-dependent receptor
CCNA_02215	-0.239915	-0.0644308	2.15536	2.15536	251.376	203.367	64.4565	acyl-CoA dehydrogenase
CCNA_03193	2.15477	0.683388	NA	2.15477	48.4221	24.4552	0	lactoylglutathione lyase
CCNA_00542	0.454698	0.66356	2.15335	2.15335	57.5122	20.4753	10.0289	hypothetical protein
CCNA_03206	1.97103	2.14601	1.22981	2.14601	147.189	23.8239	77.8284	L-serine dehydratase
CCNA_03542	2.14095	1.04096	1.38542	2.14095	164.845	144.218	71.5603	hypothetical protein
CCNA_00149	0.269002	0.498264	2.13783	2.13783	138.624	146.978	165.268	Cro/CI family transcriptional regulator
CCNA_03189	NA	2.13761	NA	2.13761	3.67099	11.7187	9.29762	hypothetical protein
CCNA_03236	2.1376	0.633513	-0.813026	2.1376	103.487	17.002	16.9238	spermidine/putrescine transport system permease protein PotC
CCNA_03904	2.13704	1.85514	0.0632251	2.13704	69.9237	18.9112	27.475	NA
CCNA_03110	-1.27551	-0.819065	2.13507	2.13507	148.937	103.109	23.0873	two-component receiver domain-containing protein
CCNA_01513	NA	2.13125	NA	2.13125	7.5168	24.436	0	C4-dicarboxylate-binding protein
CCNA_02612	2.12357	0.460251	-0.019901	2.12357	66.2527	69.5864	67.3816	alanyl-tRNA synthetase
CCNA_03586	2.12006	-0.59983	NA	2.12006	68.3504	21.1727	6.05912	chemotaxis protein methyltransferase
CCNA_00745	NA	NA	2.1196	2.1196	0	0	27.7884	hypothetical protein
CCNA_00908	2.11846	1.00334	0.492029	2.11846	49.471	43.0353	40.9513	3-oxoacyl-ACP synthase
CCNA_02396	2.11567	0.791561	-0.845849	2.11567	122.192	51.1119	52.6517	hypothetical protein
CCNA_01660	NA	0.992227	2.11512	2.11512	0	18.389	99.4532	hypothetical protein
CCNA_01686	2.11265	NA	NA	2.11265	52.2679	2.48712	0.522338	exopolyphosphatase
CCNA_03125	1.72481	2.11029	NA	2.11029	16.4321	8.68395	0	melibiose carrier protein
CCNA_03431	-0.102108	2.10986	NA	2.10986	59.0399	21.5893	0	membrane-bound lytic murein transglycosylase B
CCNA_02198	-0.866641	1.28868	2.10961	2.10961	42.4786	30.449	41.8915	trans-isoprenyl diphosphate synthase
CCNA_R0195	-1.17051	-1.03217	2.10891	2.10891	100.865	279.151	45.4434	NA
CCNA_03529	2.1087	0.0778858	-1.35128	2.1087	54.3657	36.8545	8.98422	polyphosphate kinase
CCNA_01976	NA	2.10853	0.442266	2.10853	0	10.9339	115.228	indole-3-glycerol-phosphate synthase
CCNA_03316	0.561637	0.273878	2.10729	2.10729	81.6359	12.0808	27.9973	UDP-N-acetylglucosamine 4,6-dehydratase/UDP-D-quinovosamine 4-dehydrogenase
CCNA_00879	-3.2394	2.10457	-0.0137523	2.10457	11.3626	27.6685	66.337	PAS-family sensor histidine kinase
CCNA_03194	0.694436	-0.262089	2.10397	2.10397	126.498	32.9393	56.4125	integral membrane protein
CCNA_01711	0.996518	2.10294	1.37799	2.10294	90.0267	21.3893	28.4152	transcriptional regulator
CCNA_01276	2.10096	NA	NA	2.10096	47.1321	0	0	cytochrome c5
CCNA_02484	2.10036	-0.231635	-0.74104	2.10036	17.6557	25.8097	34.5788	p-hydroxycinnamoyl CoA hydratase/lyase
CCNA_00193	NA	2.10033	NA	2.10033	0	11.7785	0	3-isopropylmalate dehydrogenase
CCNA_03670	2.09409	NA	NA	2.09409	86.3557	5.55096	0	diacylglycerol kinase catalytic subunit
CCNA_01159	-0.318161	-0.555562	2.09408	2.09408	180.578	79.3023	45.8613	major facilitator superfamily transporter
CCNA_R0196	1.47518	2.09165	1.44377	2.09165	123.59	267.227	410.453	NA
CCNA_00644	2.09093	NA	NA	2.09093	19.7534	7.4015	3.96977	hypothetical protein
CCNA_02348	1.28699	2.08974	NA	2.08974	51.3939	18.319	0	hypothetical protein
CCNA_00110	2.05246	2.08905	0.396015	2.08905	19.229	45.9262	229.411	DNA-binding protein
CCNA_02457	2.07536	-0.157267	0.301474	2.07536	37.0595	68.3889	14.3121	nitropropane dioxygenase/trans-enoyl-CoA reductase family protein
CCNA_00074	-1.36882	0.0188447	2.07447	2.07447	54.8901	180.906	62.6806	multifunctional fatty acid oxidation complex subunit alpha FadJ
CCNA_01635	2.07179	-0.248701	-1.47866	2.07179	17.3061	16.6928	19.9533	DNA repair protein RecO
CCNA_02670	0.0846811	0.0112551	2.071	2.071	379.686	35.8587	47.7417	ABC transporter ATP-binding protein
CCNA_R0138	-0.0540237	-0.509515	2.06826	2.06826	648.192	93.5064	13.7897	NA
CCNA_03770	2.068	0.0084765	-0.30991	2.068	41.9542	428.609	322.805	malate dehydrogenase
CCNA_02632	1.70278	2.06622	NA	2.06622	109.78	70.5928	0	SOUL domain heme-binding protein
CCNA_02892	2.05864	1.31947	NA	2.05864	56.1138	42.2014	1.88042	hypothetical protein
CCNA_01589	NA	2.05549	NA	2.05549	0	9.06333	0	acyltransferase 3
CCNA_00351	NA	NA	2.05356	2.05356	0	3.5933	37.7128	primosome assembly protein PriA
CCNA_03645	0.258588	-0.0898716	2.0511	2.0511	71.3321	54.1373	52.2338	MutT/nudix family phosphohydrolase
CCNA_02213	-0.919768	2.04857	NA	2.04857	140.782	68.0507	5.53679	NADH dehydrogenase
CCNA_02443	-1.98463	-0.170722	2.04749	2.04749	107.322	59.7519	35.4145	carboxymethylenebutenolidase
CCNA_00741	1.15919	2.04695	1.73138	2.04695	65.2038	44.9949	98.1996	3-hydroxybutyryl-CoA dehydratase
CCNA_01128	-0.550826	2.04575	NA	2.04575	11.887	9.69239	6.89486	hypothetical protein
CCNA_02259	-1.86574	0.942549	2.0429	2.0429	20.4527	51.4716	40.8468	hypothetical protein
CCNA_00784	2.04259	-0.421059	0.6958	2.04259	121.143	23.5007	120.451	heat resistant agglutinin
CCNA_00585	2.04164	0.915668	NA	2.04164	35.4863	11.2235	0	hypothetical protein
CCNA_03238	1.11681	0.348715	2.04103	2.04103	70.4481	33.0258	98.3041	transporter
CCNA_03828	2.03652	1.76842	-1.90271	2.03652	130.582	12.7745	18.8042	deoxyuridine 5-triphosphate nucleotidohydrolase
CCNA_03069	NA	NA	2.03619	2.03619	0	4.79316	26.2214	hypothetical protein
CCNA_00197	-0.947703	-0.679102	2.03351	2.03351	4210.98	466.049	261.796	50S ribosomal protein L19
CCNA_01833	NA	2.03247	NA	2.03247	0	9.85626	0	glucosylceramidase
CCNA_00014	2.0285	1.53018	1.88149	2.0285	115.724	32.4881	32.6984	molybdenum cofactor biosynthesis protein C
CCNA_00006	-0.0666263	2.02667	0.40287	2.02667	36.7099	21.8678	288.122	enoyl-CoA hydratase
CCNA_R0080	NA	NA	2.02513	2.02513	0	4.24392	114.079	antisense sRNA
CCNA_03861	0.662172	0.726019	2.02507	2.02507	92.4741	49.115	25.1767	pyridoxal 5-phosphate dependent enzyme class III
CCNA_00422	-1.68684	-0.245781	2.02064	2.02064	48.9466	19.0828	40.22	short chain dehydrogenase
CCNA_R0130	2.01805	0.969011	0.615402	2.01805	51.0443	50.9003	48.2641	NA
CCNA_03672	2.01348	1.1232	0.282866	2.01348	1017.39	762.869	22.565	superoxide dismutase
CCNA_01742	2.01303	-0.408457	-0.202433	2.01303	27.7947	358.637	47.8462	hypothetical protein
CCNA_03698	NA	2.01205	0.356807	2.01205	0	10.4886	19.1176	hypothetical protein
CCNA_03289	-0.515149	0.257826	2.01118	2.01118	345.248	212.685	75.0078	hypothetical protein
CCNA_02101	2.00349	-0.330426	-0.254617	2.00349	26.2214	22.6303	15.7746	glyoxalase family protein
CCNA_R0021	3.60331	12.4292	1.57956	12.4292	244.034	234.63	144.688	tRNA-Pro
CCNA_R0162	8.34197	10.8391	7.95494	10.8391	56.2886	77.9041	25.699	NA
CCNA_R0170	7.68605	10.5729	2.64177	10.5729	35.6611	64.7739	17.3416	NA
CCNA_03114	6.66475	10.4446	0.283869	10.4446	17.4809	59.2574	111.049	hypothetical protein
CCNA_02376	5.6789	10.432	2.18911	10.432	8.74046	58.7396	75.4256	hypothetical protein
CCNA_R0011	8.0122	10.4113	0.216006	10.4113	44.7512	57.9055	31.7582	antisense sRNA to ISCc2 transposase
CCNA_R0160	1.86368	10.3939	7.584	10.3939	100.69	57.2103	19.8489	NA
CCNA_00107	1.94453	10.3256	0.56275	10.3256	75.168	54.5617	136.435	hypothetical protein
CCNA_R0157	8.72769	10.26	-1.22655	10.26	73.5947	52.1343	8.56635	NA
CCNA_03975	0.863607	10.2303	0.454567	10.2303	62.2321	51.0717	40.3245	NA
CCNA_R0104	0.734658	2.7117	10.1915	10.1915	26.9206	76.8286	121.496	NA

## Sheet: 1845ND
	l2ratio utr	l2ratio cds	l2ratio down	Max L2ratio	RPKM utr	RPKM cds	RPKM down	Annotation
CCNA_03920	5.34439	9.97451	5.00792	9.97451	2.36951	3.94381	2.19044	NA
CCNA_01802	6.90548	9.9672	5.51798	9.9672	7.10852	3.92386	3.14921	hypothetical protein
CCNA_03978	5.59904	9.94581	-0.806286	9.94581	2.83847	3.86606	3.28197	NA
CCNA_00148	6.12795	9.9168	0	9.9168	4.12195	3.78902	0	hypothetical protein
CCNA_02926	5.56799	9.91678	4.83831	9.91678	2.77677	3.78896	1.93968	hypothetical protein
CCNA_R0152	4.4896	9.88486	1.47742	9.88486	1.28348	3.70595	0.125379	NA
CCNA_R0128	5.18163	9.88346	4.40288	9.88346	2.11034	3.70235	1.41604	NA
CCNA_01418	6.45086	9.86561	0	9.86561	5.17095	3.6568	0	transcriptional regulator
CCNA_03919	4.47629	9.86555	3.84109	9.86555	1.27114	3.65665	0.936651	NA
CCNA_00949	6.08912	9.81794	5.95147	9.81794	4.01088	3.5378	4.27762	hypothetical protein
CCNA_01435	4.54167	9.81614	3.70836	9.81614	1.33285	3.5334	0.848149	hypothetical protein
CCNA_R0054	4.26022	9.74226	4.37396	9.74226	1.08602	3.3568	1.38654	tRNA-Gly
CCNA_02601	5.98013	9.72946	4.89539	9.72946	3.71469	3.32711	2.02081	glutathione-dependent formaldehyde dehydrogenase
CCNA_00344	0.948718	9.70516	0.87952	9.70516	2.85081	3.27148	0.0590016	hypothetical protein
CCNA_02591	4.52883	9.69464	0	9.69464	1.32051	3.24768	0	glutaredoxin
CCNA_03281	6.97103	9.6902	4.11897	9.6902	7.44173	3.2377	1.15053	AsnC family transcriptional regulator
CCNA_R0078	5.42976	9.6842	2.01583	9.6842	2.5176	3.22423	0.213881	carbon starvation expressed sRNA
CCNA_01420	5.92238	9.66385	-1.35675	9.66385	3.5666	3.17902	3.46635	transcriptional regulator NrdR
CCNA_03764	5.53626	9.6547	0	9.6547	2.71506	3.15891	0	acyl-CoA thioesterase
CCNA_03132	6.09348	9.60478	2.71445	9.60478	4.02322	3.05133	0.390886	transcriptional regulator antitoxin protein HigA
CCNA_00701	1.70944	9.6	3.11484	9.6	0.135753	3.04122	0.53839	cold shock protein
CCNA_02328	6.62387	9.59398	0	9.59398	5.83738	3.02855	0	hypothetical protein
CCNA_02378	0	9.58795	5.79115	9.58795	0	3.01591	3.82036	hypothetical protein
CCNA_03927	0	9.56736	4.299	9.56736	0	2.9731	1.31279	NA
CCNA_01349	4.6285	9.5562	2.90846	9.5562	1.41924	2.95017	0.457263	transposase
CCNA_03936	4.6285	9.51445	2.40702	9.51445	1.41924	2.8659	0.302383	NA
CCNA_01186	5.53626	9.51438	3.2323	9.51438	2.71506	2.86576	0.590016	hypothetical protein
CCNA_00699	5.30737	9.50059	3.39949	9.50059	2.30796	2.83847	0.671144	50S ribosomal protein L28
CCNA_02533	2.67044	9.49362	0	9.49362	0.320871	2.82476	0	hypothetical protein
CCNA_02760	4.74412	9.48858	4.49307	9.48858	1.54265	2.8149	1.51192	hypothetical protein
CCNA_00858	0	9.46502	4.6093	9.46502	0	2.76924	1.64467	TonB-dependent receptor
CCNA_R0181	5.07966	9.45188	5.20964	9.45188	1.96225	2.7441	2.5297	NA
CCNA_01934	0	9.44969	1.63199	9.44969	0	2.73993	0.147504	HesB protein family
CCNA_01935	5.06194	9.4404	3.78726	9.4404	1.93756	2.72232	0.899775	hypothetical protein
CCNA_00273	5.71128	9.42218	2.59421	9.42218	3.07295	2.68811	0.35401	peptide deformylase
CCNA_01991	-2.14438	9.40987	3.45578	9.40987	4.7577	2.66523	0.700645	OmpH-like outer membrane protein
CCNA_03982	5.53626	9.3999	4.7111	9.3999	2.71506	2.64686	1.77005	NA
CCNA_01323	0	9.36375	6.83754	9.36375	0	2.58126	7.96522	30S ribosomal protein S5
CCNA_02216	0.56744	9.3539	0	9.3539	5.14627	2.56366	0	ABM family monooxygenase
CCNA_00764	6.54634	9.34341	4.23611	9.34341	5.52885	2.54506	1.25379	electron transfer flavoprotein subunit beta
CCNA_00374	4.9508	9.33566	5.02663	9.33566	1.78947	2.5314	2.21994	ATP synthase protein I
CCNA_02036	4.99815	9.32991	3.45578	9.32991	1.85118	2.52132	0.700645	DNA-binding protein HU
CCNA_R0021	5.8571	9.31784	3.5363	9.31784	3.40617	2.50029	0.744896	tRNA-Pro
CCNA_02273	2.10511	9.31651	3.35578	9.31651	0.197459	2.49797	0.649018	glutathione peroxidase
CCNA_R0115	6.05817	9.31553	-2.86333	9.31553	3.92449	2.49628	1.16528	NA
CCNA_R0040	5.77791	9.31266	1.58228	9.31266	3.22105	2.4913	0.140129	small non-coding RNA
CCNA_01361	0	9.30241	4.49977	9.30241	0	2.47365	1.51929	hypothetical protein
CCNA_03576	5.77248	9.29158	0	9.29158	3.20871	2.45511	0	hypothetical protein
CCNA_00044	5.78603	9.28228	5.28149	9.28228	3.23956	2.43931	2.66245	hypothetical protein
CCNA_03259	0	9.24771	0	9.24771	0	2.38146	0	cupin
CCNA_00417	3.57759	9.23391	2.73734	9.23391	0.654082	2.35876	0.398261	hypothetical protein
CCNA_R0106	2.67044	9.22477	4.18707	9.22477	0.320871	2.34383	1.20953	NA
CCNA_00982	6.34129	9.20563	0	9.20563	4.78838	2.31289	0	transcriptional regulator
CCNA_01799	-0.154443	9.1838	6.38382	9.1838	14.7681	2.2781	5.79691	pyruvate dehydrogenase E1 component subunit alpha
CCNA_02462	0	9.14902	5.90673	9.14902	0	2.22374	4.14487	hypothetical protein
CCNA_03014	4.3937	9.14375	0.704714	9.14375	1.19709	2.21561	0.0442512	hypothetical protein
CCNA_02551	0	9.14134	-1.2856	9.14134	0	2.21192	3.20821	hypothetical protein
CCNA_01946	5.14002	9.13642	2.12401	9.13642	2.04864	2.20438	0.236007	tyrosyl-tRNA synthetase
CCNA_R0035	3.30377	9.10961	4.93058	9.10961	0.530671	2.16371	2.07243	tRNA-Pro
CCNA_03906	5.47062	9.04641	1.7716	9.04641	2.59165	2.07081	0.16963	NA
CCNA_03248	0	9.03134	0	9.03134	0	2.04925	0	TonB-dependent receptor
CCNA_01139	0	9.01761	0	9.01761	0	2.0298	0	hypothetical protein
CCNA_00127	4.43973	9.00188	5.40457	9.00188	1.23784	2.00774	2.90583	hypothetical protein
CCNA_03231	0.270701	8.99282	3.61257	8.99282	0.0123412	1.99516	0.789147	anti-toxin protein relB-4
CCNA_03537	3.80764	8.99081	0	8.99081	0.777494	1.99237	0	glyoxalase family protein
CCNA_02415	4.79863	8.97393	2.64351	8.97393	1.60435	1.96914	0.36876	HTH transcriptional regulator
CCNA_02196	6.0492	8.96908	2.90846	8.96908	3.89981	1.96253	0.457263	hypothetical protein
CCNA_00998	5.23004	8.95849	0	8.95849	2.18439	1.94814	0	transcriptional regulator
CCNA_00521	5.26917	8.94101	1.1761	8.94101	2.24609	1.92464	0.0885025	hypothetical protein
CCNA_00718	6.74263	8.91044	0	8.91044	6.34337	1.8842	0	abortive infection protein
CCNA_03635	2.92687	8.9039	1.89888	8.9039	0.394918	1.87566	0.191755	hypothetical protein
CCNA_02726	4.25756	8.90116	1.30427	8.90116	1.08391	1.87209	0.103253	acetyltransferase/acyltransferase
CCNA_03979	4.75519	8.8979	3.29536	8.8979	1.55499	1.86785	0.619517	NA
CCNA_02819	3.91023	8.89418	3.97231	8.89418	0.8392	1.86304	1.03253	hypothetical protein
CCNA_R0003	3.87007	8.88498	3.61257	8.88498	0.814518	1.85118	0.789147	tRNA-Arg
CCNA_R0103	3.7424	8.88498	2.94825	8.88498	0.740471	1.85118	0.472013	NA
CCNA_R0010	3.55243	8.88498	3.16635	8.88498	0.641741	1.85118	0.560516	tRNA-Arg
CCNA_R0029	3.67406	8.88498	3.5363	8.88498	0.703447	1.85118	0.744896	tRNA-Thr
CCNA_R0076	4.44928	8.88498	5.81556	8.88498	1.24646	1.85118	3.88673	tRNA-Trp
CCNA_R0196	4.5028	8.88498	3.90314	8.88498	1.29582	1.85118	0.980902	NA
CCNA_00043	6.12369	8.86828	3.79819	8.86828	4.10961	1.82982	0.90715	transcription elongation factor NusA
CCNA_02009	0	8.85357	4.63391	8.85357	0	1.81122	1.67417	hypothetical protein
CCNA_03976	3.6972	8.85219	4.10143	8.85219	0.715788	1.80948	1.13578	NA
CCNA_03257	6.26203	8.84466	4.92061	8.84466	4.52921	1.80004	2.05768	chemotaxis receiver domain-containing protein CheYIII
CCNA_03984	4.0426	8.83065	3.06142	8.83065	0.925588	1.78261	0.516264	NA
CCNA_03921	4.98881	8.81889	4.88518	8.81889	1.83884	1.76811	2.00606	NA
CCNA_02327	0.498544	8.81868	4.67599	8.81868	0.0246824	1.76785	1.7258	ABC transporter permease
CCNA_02019	-3.25728	8.81824	-0.791652	8.81824	1.33285	1.7673	5.3544	NADH dehydrogenase subunit J
CCNA_02067	6.61782	8.8179	0	8.8179	5.81269	1.7669	0	hypothetical protein
CCNA_00031	6.17404	8.8086	0	8.8086	4.25771	1.75551	0	toxin protein VapC
CCNA_02676	3.36285	8.80072	3.56217	8.80072	0.555353	1.74593	0.759646	hypothetical protein
CCNA_01375	3.65054	8.80038	0	8.80038	0.691106	1.74552	0	lactoylglutathione lyase
CCNA_01043	5.57425	8.79723	0	8.79723	2.78911	1.7417	0	hypothetical protein
CCNA_01244	5.81541	8.78264	0	8.78264	3.30744	1.72414	0	hypothetical protein
CCNA_02640	0	8.77342	4.48632	8.77342	0	1.71313	1.50454	phospho-N-acetylmuramoyl-pentapeptide- transferase
CCNA_01061	4.60422	8.77314	5.23801	8.77314	1.39455	1.7128	2.58132	type I secretion adaptor protein RsaE
CCNA_02613	3.96845	8.77102	1.72655	8.77102	0.876224	1.71027	0.162255	Rieske (2Fe-2S) domain-containing protein
CCNA_01217	0	8.76806	4.0475	8.76806	0	1.70676	1.09153	phosphatidylglycerophosphate synthase
CCNA_02812	0	8.75973	5.3902	8.75973	0	1.69691	2.87633	glutaredoxin
CCNA_01979	3.44717	8.75694	4.30668	8.75694	0.592377	1.69363	1.32016	LexA repressor
CCNA_03716	4.68747	8.75082	4.21994	8.75082	1.48094	1.68644	1.23903	hypothetical protein
CCNA_R0133	4.94114	8.74993	3.89298	8.74993	1.77713	1.6854	0.973527	NA
CCNA_R0123	3.21035	8.74512	-1.09803	8.74512	0.493647	1.67977	2.69933	NA
CCNA_02028	0	8.73955	3.73135	8.73955	0	1.67329	0.862899	NTF2 enzyme family protein
CCNA_01220	7.2526	8.73923	0	8.73923	9.05842	1.67292	0	serine palmitoyltransferase
CCNA_03289	0	8.73574	3.35578	8.73574	0	1.66886	0.649018	hypothetical protein
CCNA_R0139	3.30377	8.73332	4.99848	8.73332	0.530671	1.66606	2.17569	NA
CCNA_03700	4.09582	8.72185	0	8.72185	0.962612	1.65284	0	large-conductance mechanosensitive channel
CCNA_00758	0	8.70397	5.65653	8.70397	0	1.63243	3.47372	elongation factor P
CCNA_01926	4.32108	8.68929	0	8.68929	1.13539	1.61586	0	GGDEF diguanylate cyclase DgcB
CCNA_02813	6.29653	8.68662	2.51694	8.68662	4.64028	1.61286	0.331884	transposase
CCNA_00059	-3.67843	8.68013	0	8.68013	0.580035	1.60561	0	hypothetical protein
CCNA_03858	0	8.67765	0	8.67765	0	1.60285	0	protein translocase subunit SecB
CCNA_00062	1.79773	8.67579	5.20964	8.67579	0.148094	1.60078	2.5297	tryptophanyl-tRNA synthetase
CCNA_03965	3.50076	8.67135	2.37818	8.67135	0.617059	1.59584	0.295008	NA
CCNA_03709	4.60422	8.67009	0.959572	8.67009	1.39455	1.59444	0.0663769	transposase
CCNA_02786	3.17781	8.64695	3.80904	8.64695	0.481306	1.56902	0.914526	guanylate cyclase
CCNA_01215	5.31477	8.64602	0	8.64602	2.32014	1.56801	0	histidine triad (HIT) protein
CCNA_R0079	3.52683	8.64357	2.0528	8.64357	0.6294	1.56533	0.221256	minimal medium expressed sRNA
CCNA_00447	7.31189	8.63172	0	8.63172	9.441	1.55249	0	chemotaxis protein CheD
CCNA_03355	0	8.62863	-0.0615191	8.62863	0	1.54917	266.525	acylamino-acid-releasing enzyme
CCNA_00368	0.695264	8.62359	2.64351	8.62359	0.0370235	1.54375	0.36876	phosphonates transport system permease protein phnE
CCNA_01724	0	8.61912	-2.8799	8.61912	0	1.53896	0.70802	hypothetical protein
CCNA_02737	0	8.61877	0	8.61877	0	1.53859	0	7-cyano-7-deazaguanine reductase
CCNA_R0092	2.88717	8.61767	-3.77417	8.61767	0.382577	1.53742	0.52364	minimal medium expressed sRNA
CCNA_03917	2.96551	8.61431	2.66755	8.61431	0.407259	1.53383	0.376136	NA
CCNA_03877	0	8.61248	-2.16688	8.61248	0	1.53188	0.53839	hypothetical protein
CCNA_00309	3.33361	8.60772	4.4452	8.60772	0.543012	1.52683	1.46029	hypothetical protein
CCNA_03442	1.70944	8.5864	2.80391	8.5864	0.135753	1.50436	0.420387	transposase
CCNA_02254	0	8.57647	3.50996	8.57647	0	1.49402	0.730145	isovaleryl-CoA dehydrogenase
CCNA_01592	0	8.57551	0	8.57551	0	1.49302	0	sn-glycerol-3-phosphate ABC transporter ATP-binding protein
CCNA_03633	3.24217	8.57538	0	8.57538	0.505988	1.49288	0	hypothetical protein
CCNA_R0093	0	8.57493	5.10352	8.57493	0	1.49242	2.34532	small non-coding RNA crfA
CCNA_03826	4.3061	8.57029	0	8.57029	1.12305	1.48761	0	hypothetical protein
CCNA_01959	3.65054	8.5687	0	8.5687	0.691106	1.48598	0	3-dehydroquinate dehydratase
CCNA_01348	0	8.56637	4.3219	8.56637	0	1.48357	1.33491	hypothetical protein
CCNA_03133	3.76447	8.56018	5.74672	8.56018	0.752812	1.4772	3.70235	toxin protein higB
CCNA_00547	5.59288	8.55562	1.81528	8.55562	2.82613	1.47253	0.177005	PurR-like transcriptional regulator
CCNA_03612	0	8.55512	-0.771897	8.55512	0	1.47202	5.54615	transcriptional regulator
CCNA_01433	6.48044	8.53746	1.5308	8.53746	5.27928	1.45406	0.132754	integration host factor subunit alpha
CCNA_03966	0	8.52612	0	8.52612	0	1.44264	0	NA
CCNA_03118	5.31477	8.51038	2.19188	8.51038	2.32014	1.42695	0.250757	hypothetical protein
CCNA_03428	4.4896	8.50952	1.1761	8.50952	1.28348	1.42609	0.0885025	hypothetical protein
CCNA_00535	1.95959	8.50376	3.45578	8.50376	0.172776	1.4204	0.700645	hypothetical protein
CCNA_01535	4.92162	8.50109	5.23801	8.50109	1.75245	1.41777	2.58132	single-strand DNA binding protein
CCNA_01785	3.22689	8.48655	-0.264469	8.48655	0.50003	1.40351	4.14487	hypothetical protein
CCNA_01427	3.65054	8.48578	-4.78295	8.48578	0.691106	1.40276	0	SmpA/OmlA family lipoprotein
CCNA_02167	4.14713	8.47475	0	8.47475	0.999635	1.39204	0	glutathione S-transferase
CCNA_01531	5.6234	8.47355	0	8.47355	2.88784	1.39088	0	acetyltransferase
CCNA_00224	4.60422	8.46768	0	8.46768	1.39455	1.38522	0	hypothetical protein
CCNA_02148	-3.82727	8.45216	3.77625	8.45216	0.666424	1.37035	0.8924	hypothetical protein
CCNA_R0171	5.48399	8.45101	4.299	8.45101	2.61633	1.36926	1.31279	NA
CCNA_R0004	3.03651	8.4455	1.42198	8.4455	0.430819	1.36402	0.118003	cell cycle regulated sRNA
CCNA_03212	0.0574855	8.44407	4.64606	8.44407	3.48021	1.36267	1.68892	hypothetical protein
CCNA_01805	-7.34945	8.43387	0	8.43387	0	1.35304	0	dihydrolipoamide dehydrogenase
CCNA_01729	6.61782	8.42776	3.98193	8.42776	5.81269	1.34731	1.0399	sodium/bile acid symporter family transporter
CCNA_00328	0	8.42435	0	8.42435	0	1.34412	0	monofunctional biosynthetic peptidoglycan transglycosylase
CCNA_02204	5.81011	8.42122	3.76516	8.42122	3.29509	1.3412	0.885025	ketol-acid reductoisomerase
CCNA_R0042	3.07556	8.41667	1.89888	8.41667	0.444282	1.33696	0.191755	antisense sRNA to ISCc2 transposase
CCNA_02575	6.62779	8.41351	0	8.41351	5.85344	1.33402	0	hypothetical protein
CCNA_00769	0	8.40742	5.48792	8.40742	0	1.32839	3.08284	TetR family transcriptional regulator
CCNA_01756	3.24217	8.40556	1.93892	8.40556	0.505988	1.32668	0.199131	hypothetical protein
CCNA_03810	4.21284	8.40413	4.03832	8.40413	1.049	1.32536	1.08416	organic solvent resistance transport system ATP-binding protein
CCNA_03947	5.18981	8.40311	1.42198	8.40311	2.12268	1.32442	0.118003	NA
CCNA_03981	2.29909	8.39028	5.11668	8.39028	0.234482	1.31265	2.36744	NA
CCNA_00228	4.36509	8.38005	0	8.38005	1.17241	1.30335	0	hypothetical protein
CCNA_R0194	2.96551	8.37023	1.89888	8.37023	0.407259	1.29448	0.191755	NA
CCNA_01534	4.44928	8.37017	2.37818	8.37017	1.24646	1.29443	0.295008	hypothetical protein
CCNA_02775	2.41529	8.36743	1.7716	8.36743	0.259165	1.29197	0.16963	hypothetical protein
CCNA_03818	0.868351	8.34989	0	8.34989	0.0493647	1.27631	0	hypothetical protein
CCNA_03780	2.71647	8.34776	0	8.34776	0.333212	1.27442	0	hypothetical protein
CCNA_02589	4.59192	8.34635	0.274936	8.34635	1.38221	1.27317	0.0147504	bolA-like transcriptional regulator
CCNA_02450	6.10218	8.3312	0	8.3312	4.04791	1.25983	0	surface protein
CCNA_01098	8.32231	-0.304972	0.923125	8.32231	19.0795	9.01643	5.99604	50S ribosomal protein L35
CCNA_01562	3.24217	8.30792	4.80619	8.30792	0.505988	1.2396	1.89543	keto-hydroxyglutarate-aldolase/keto-deoxy- phosphogluconate aldolase
CCNA_00152	4.43559	8.30555	6.21061	8.30555	1.23412	1.23756	5.13314	heat-inducible transcription repressor
CCNA_02032	2.06013	8.29437	3.6249	8.29437	7.15788	1.22798	0.796522	NADH dehydrogenase subunit B
CCNA_R0186	3.00313	8.28709	3.5493	8.28709	0.4196	1.22178	0.752271	NA
CCNA_02411	5.6592	8.2815	0	8.2815	2.96188	1.21704	0	lytic transglycosylase pleA
CCNA_03568	4.18036	8.27479	3.44191	8.27479	1.02432	1.21137	0.693269	LemA protein
CCNA_R0189	5.20604	8.26797	0	8.26797	2.14736	1.20564	0	NA
CCNA_01437	3.89029	8.26689	5.6323	8.26689	0.826859	1.20473	3.41472	transglycosylase associated protein
CCNA_02964	0	8.2625	6.10896	8.2625	0	1.20106	4.77913	thioredoxin-disulfide reductase
CCNA_03833	0	8.25862	3.57494	8.25862	0	1.19782	0.767021	enoyl-ACP reductase
CCNA_03195	8.24786	0.290151	3.11484	8.24786	18.1168	7.67712	0.53839	RNA polymerase factor sigma-32
CCNA_00007	5.25364	8.24577	-2.58288	8.24577	2.22141	1.18717	1.51929	30S ribosomal protein S20
CCNA_02749	4.44928	8.24284	0	8.24284	1.24646	1.18475	0	hypothetical protein
CCNA_00455	8.23589	-0.767707	0	8.23589	17.9666	0.501967	0	N-acetyl-glucosamine/N-acetyl-chitin oligosaccharide outer membrane transporter NagA
CCNA_02241	3.62663	8.23553	0	8.23553	0.678765	1.17874	0	translation initiation inhibitor
CCNA_02141	0	8.23365	3.64924	8.23365	0	1.1772	0.811273	flagellar fliL protein
CCNA_01368	5.3517	8.22498	4.70531	8.22498	2.38185	1.17013	1.76267	acyl-CoA dehydrogenase
CCNA_02090	5.62943	8.21129	0	8.21129	2.90018	1.15904	0	exodeoxyribonuclease III
CCNA_02333	1.51478	8.20965	0	8.20965	0.111071	1.15772	0	lipid A biosynthesis lauroyl acyltransferase
CCNA_R0048	3.30377	8.20535	1.93892	8.20535	0.530671	1.15426	0.199131	tRNA-Leu
CCNA_01768	5.52983	8.19498	0	8.19498	2.70272	1.14597	0	hypothetical protein
CCNA_00353	4.63674	8.19316	1.64271	8.19316	1.4277	1.14452	3.26722	O-antigen acetylase
CCNA_R0127	2.92687	8.18995	1.10747	8.18995	0.394918	1.14196	0.0811273	NA
CCNA_R0170	3.78622	8.18839	0	8.18839	0.765153	1.14073	0	NA
CCNA_01998	5.36621	8.18645	3.34091	8.18645	2.40653	1.13919	0.641643	uridylate kinase
CCNA_03916	0	8.18236	1.81528	8.18236	0	1.13595	0.177005	NA
CCNA_00876	0	8.17933	0	8.17933	0	1.13356	0	7,8-dihydro-8-oxoguanine-triphosphatase
CCNA_03769	3.91023	8.1772	7.32409	8.1772	0.8392	1.13188	11.1882	hypothetical protein
CCNA_02143	4.3937	8.17593	2.56891	8.17593	1.19709	1.13088	0.346635	flagellar basal body rod protein FlgG
CCNA_02355	0	8.16123	0	8.16123	0	1.11938	0	endonuclease III
CCNA_00020	-0.993459	8.15005	0	8.15005	1.48094	1.11071	0	hypothetical protein
CCNA_R0034	2.57373	8.15005	-4.00602	8.15005	0.296188	1.11071	0.331884	tRNA-Asn
CCNA_03838	5.85196	8.14957	3.69673	8.14957	3.39382	1.11033	0.840773	multifunctional gluconate 2-dehydrogenase/glyoxylate reductase/hydroxypyruvate reductase
CCNA_02771	5.95154	8.14826	0	8.14826	3.64065	1.10932	0	transposase
CCNA_02326	4.02442	8.14453	-2.89692	8.14453	0.913247	1.10645	0.87765	acetylornithine transaminase protein
CCNA_02387	0	8.13354	3.26417	8.13354	0	1.09802	0.604767	glutathione reductase
CCNA_01295	0	8.12526	4.17873	8.12526	0	1.09172	1.20216	integral membrane protein
CCNA_03597	0	8.1248	0	8.1248	0	1.09137	0	acetylglutamate kinase
CCNA_02846	4.07028	8.11996	4.24412	8.11996	0.944673	1.0877	1.26116	endopeptidase DegP
CCNA_03684	0	8.10863	5.5731	8.10863	0	1.07916	3.27459	carbonic anhydrase
CCNA_03808	-0.322092	8.10354	0	8.10354	6.84935	1.07534	0	organic solvent resistance transport system Ttg2C protein
CCNA_03636	4.11313	8.08899	4.00097	8.08899	0.974953	1.06452	1.05465	biotin synthase
CCNA_03307	0	8.08395	0	8.08395	0	1.06079	0	hypothetical protein
CCNA_03870	2.35836	8.07992	2.84664	8.07992	0.246824	1.05782	0.435137	methyltransferase gidB
CCNA_00611	5.30727	8.07012	0	8.07012	2.3078	1.05063	0	beta-lactamase
CCNA_R0177	3.2733	8.06834	0	8.06834	0.518329	1.04933	0	NA
CCNA_01096	4.65238	8.06173	2.90846	8.06173	1.44392	1.04452	0.457263	phenylalanyl-tRNA synthetase subunit alpha
CCNA_01130	0	8.05643	3.52319	8.05643	0	1.04067	0.737521	flagellar biosynthesis protein FliR
CCNA_02728	3.87007	8.05624	4.17034	8.05624	0.814518	1.04053	1.19478	hypothetical protein
CCNA_00636	0.868351	8.03841	2.98696	8.03841	0.0493647	1.02771	0.486764	hypothetical protein
CCNA_01652	5.11136	8.0271	4.03832	8.0271	2.00717	1.01965	1.08416	phosphopantetheine adenylyltransferase
CCNA_01297	5.70558	8.02701	4.83831	8.02701	3.06061	1.01958	1.93968	23S rRNA Gm2251-methyltransferase
CCNA_01800	6.19044	8.02469	-0.348474	8.02469	4.30707	1.01794	5.2659	pyruvate dehydrogenase subunit beta
CCNA_01730	5.18163	8.02385	5.85534	8.02385	2.11034	1.01735	3.99736	amidophosphoribosyltransferase
CCNA_00167	6.18636	8.02013	-0.781867	8.02013	4.29473	1.01472	8.9535	bis(5-nucleosyl)-tetraphosphatase
CCNA_03196	3.41961	8.00813	0	8.00813	0.580035	1.00628	0	hypothetical protein
CCNA_02972	0	8.00571	4.41713	8.00571	0	1.00458	1.43079	hypothetical protein
CCNA_00035	4.66417	8.00482	0.34537	8.00482	1.45626	1.00396	31.9051	tRNA pseudouridine synthase B
CCNA_00264	4.6285	8.00463	0	8.00463	1.41924	1.00383	0	C4-dicarboxylate transport protein
CCNA_02705	7.99941	1.68	-2.63034	7.99941	15.2414	16.5813	1.09153	cold shock protein
CCNA_01453	4.07829	7.979	3.38506	7.979	0.950271	0.986084	0.663769	electron transport complex I subunit NADH-ubiquinone oxidoreductase
CCNA_01353	0	7.97597	-4.17435	7.97597	0	0.984008	0	3-phytase/6-phytase
CCNA_R0187	5.42976	7.96434	1.85769	7.96434	2.5176	0.976075	0.18438	NA
CCNA_01578	4.42176	7.96133	0.704714	7.96133	1.22178	0.974035	0.0442512	beta-lactamase repressor
CCNA_02331	2.71647	7.96038	4.70531	7.96038	0.333212	0.973389	1.76267	M23 family peptidoglycan-specific endopeptidase
CCNA_03993	4.13023	7.95862	5.41526	7.95862	0.987294	0.972201	2.92796	NA
CCNA_01483	0	7.95844	3.58759	7.95844	0	0.972079	0.774397	hypothetical protein
CCNA_02710	0	7.95427	0	7.95427	0	0.969261	0	membrane protein
CCNA_01575	0	7.95327	0	7.95327	0	0.968586	0	hypothetical protein
CCNA_00527	4.81987	7.95177	-1.46038	7.95177	1.62904	0.967578	2.80995	hypothetical protein
CCNA_03391	0	7.94668	2.4353	7.94668	0	0.964155	0.309759	Cro/CI family transcriptional regulator
CCNA_03963	2.84635	7.94028	4.37396	7.94028	0.370235	0.959869	1.38654	NA
CCNA_02024	5.38058	7.92669	5.47436	7.92669	2.43121	0.950832	3.05334	NADH dehydrogenase I subunit F
CCNA_02527	0	7.92278	1.97789	7.92278	0	0.948249	0.206506	hypothetical protein
CCNA_03314	0	7.92001	3.97231	7.92001	0	0.946422	1.03253	ferredoxin-NADP reductase
CCNA_00808	4.36509	7.91961	0	7.91961	1.17241	0.946157	0	50S ribosomal protein L34
CCNA_03575	0	7.91914	3.77625	7.91914	0	0.945845	0.8924	3-ketoacyl-CoA thiolase
CCNA_01989	2.71647	7.91765	0	7.91765	0.333212	0.944871	0	(3R)-hydroxymyristoyl-ACP dehydratase
CCNA_R0104	0.498544	7.91648	4.96977	7.91648	0.0246824	0.9441	2.13143	NA
CCNA_R0075	2.03418	7.90657	2.34875	7.90657	0.185118	0.937609	0.287633	tRNA-Met
CCNA_01718	1.61539	7.90464	4.6093	7.90464	0.123412	0.936351	1.64467	extracytoplasmic function alternative sigma factor
CCNA_02733	0	7.89718	0	7.89718	0	0.931499	0	glutaminyl-peptide cyclotransferase
CCNA_03360	7.89069	0.134897	2.96773	7.89069	14.1306	2.50384	0.479388	fructose-1,6-bisphosphate aldolase
CCNA_02616	0	7.88803	4.6819	7.88803	0	0.925588	1.73317	4-hydroxyphenylpyruvate dioxygenase
CCNA_02191	4.75519	7.86935	0	7.86935	1.55499	0.91363	0	hypothetical protein
CCNA_R0197	4.26022	7.86615	0	7.86615	1.08602	0.911595	0	NA
CCNA_02448	0	7.86215	3.41377	7.86215	0	0.90906	0.678519	hypothetical protein
CCNA_02594	7.225	7.86212	0	7.86212	8.88565	0.909043	0	heat shock protein HtpX
CCNA_02646	6.35226	7.86032	0	7.86032	4.8254	0.907902	0	cell division protein MraZ
CCNA_03358	0	7.85633	0	7.85633	0	0.905387	0	glyceraldehyde 3-phosphate dehydrogenase
CCNA_00657	0	7.84602	0	7.84602	0	0.898908	0	type I restriction-modification system specificity subunit
CCNA_00269	4.3583	7.84383	3.69673	7.84383	1.16663	0.89754	0.840773	hypothetical protein
CCNA_R0179	5.36621	7.84194	0.274936	7.84194	2.40653	0.896359	0.0147504	NA
CCNA_01429	0	7.84129	3.35578	7.84129	0	0.895956	0.649018	ubiquinol-cytochrome C reductase chaperone
CCNA_02777	0	7.83382	5.86836	7.83382	0	0.891307	4.03424	vitamin B12 receptor
CCNA_02249	4.46285	7.83299	0	7.83299	1.2588	0.890792	0	hypothetical protein
CCNA_01033	3.54055	7.83215	2.54316	7.83215	0.635987	0.890275	0.339259	FecR family protein
CCNA_02515	4.87164	7.83025	0	7.83025	1.69074	0.889096	0	hypothetical protein
CCNA_03904	4.8408	7.82576	0	7.82576	1.65372	0.886321	0	NA
CCNA_02434	2.88717	7.82477	2.78206	7.82477	0.382577	0.88571	0.413012	hypothetical protein
CCNA_03408	5.98953	7.82404	0	7.82404	3.73938	0.885258	0	ABC transporter ATP-binding protein
CCNA_02164	5.19795	7.81876	0	7.81876	2.13502	0.882011	0	leucine dehydrogenase
CCNA_03806	7.06266	7.81092	4.15342	7.81092	7.93361	0.877213	1.18003	outer membrane lipoprotein
CCNA_01912	3.46895	7.80987	-0.880808	7.80987	0.602297	0.87657	0.944026	protein ydhR
CCNA_01629	0	7.80772	4.16191	7.80772	0	0.875261	1.18741	signal peptidase I
CCNA_03271	0	7.80719	0	7.80719	0	0.874934	0	methionine gamma-lyase
CCNA_02759	6.16577	7.80073	5.14691	7.80073	4.23302	0.871011	2.41907	methionine aminopeptidase
CCNA_R0032	4.59192	7.79823	4.84359	7.79823	1.38221	0.869492	1.94705	cell cycle regulated sRNA
CCNA_01434	0	7.79757	4.5263	7.79757	0	0.869097	1.54879	MerR family transcriptional regulator
CCNA_03618	0	7.7975	0	7.7975	0	0.869052	0	SCO1/SenC family protein
CCNA_01446	0	7.79697	4.299	7.79697	0	0.868734	1.31279	aminotransferase
CCNA_03980	4.81795	7.79381	0	7.79381	1.62679	0.866821	0	NA
CCNA_02374	0	7.79353	0	7.79353	0	0.866656	0	transposase
CCNA_03689	5.1734	7.79335	3.39949	7.79335	2.098	0.866544	0.671144	alanine dehydrogenase
CCNA_R0198	4.81987	7.78893	0.394965	7.78893	1.62904	0.863882	0.0221256	NA
CCNA_03525	3.65054	7.78352	0	7.78352	0.691106	0.860635	0	hypothetical protein
CCNA_02555	4.59192	7.78184	4.77334	7.78184	1.38221	0.859627	1.85118	adenosine 5-monophosphoramidase
CCNA_01253	4.19669	7.77495	0	7.77495	1.03666	0.855516	0	dihydrodipicolinate synthase
CCNA_03356	3.6972	7.77379	0	7.77379	0.715788	0.854825	0	hypothetical protein
CCNA_03404	3.15344	7.77071	0	7.77071	0.472239	0.852993	0	regulator of CtrA degradation rcdA
CCNA_01563	5.7226	7.77047	3.09725	7.77047	3.09764	0.852846	0.531015	2-dehydro-3-deoxygluconokinase
CCNA_02008	6.10524	7.76658	4.27574	7.76658	4.05665	0.850541	1.29066	prolyl-tRNA synthetase
CCNA_00239	0	7.76035	4.89539	7.76035	0	0.84686	2.02081	HPR(SER) kinase/phosphatase
CCNA_01088	4.72172	7.75711	0	7.75711	1.51796	0.84495	0	hypothetical protein
CCNA_03175	0	7.75043	1.30427	7.75043	0	0.841028	0.103253	hypothetical protein
CCNA_01830	0	7.74903	0	7.74903	0	0.840209	0	TonB-dependent receptor
CCNA_02278	0	7.74167	0	7.74167	0	0.835917	0	membrane-associated alkaline phosphatase
CCNA_02544	5.16513	7.73846	0	7.73846	2.08566	0.834047	0	hypothetical protein
CCNA_03015	0	7.73547	5.85534	7.73547	0	0.832312	3.99736	hypothetical protein
CCNA_00471	0	7.72994	-0.889311	7.72994	0	0.829113	4.67588	GDP-L-fucose synthase
CCNA_03871	0	7.72523	4.01976	7.72523	0	0.8264	1.0694	tRNA uridine 5-carboxymethylaminomethyl modification protein GidA
CCNA_01159	6.13644	7.72204	0	7.72204	4.14664	0.824565	0	major facilitator superfamily transporter
CCNA_02251	5.11446	7.71759	3.78726	7.71759	2.01161	0.822011	0.899775	methylglutaconyl-CoA hydratase
CCNA_01956	0	7.71741	0	7.71741	0	0.821912	0	outer membrane protein
CCNA_03705	3.87007	7.70969	0.137168	7.70969	0.814518	0.817505	3.96049	hypothetical protein
CCNA_03290	4.57952	7.69841	0	7.69841	1.36987	0.811103	0	hypothetical protein
CCNA_01862	0	7.68926	3.41377	7.68926	0	0.805954	0.678519	hypothetical protein
CCNA_R0014	3.07556	7.68385	1.47742	7.68385	0.444282	0.80292	0.125379	stationary phase expressed sRNA
CCNA_03726	0	7.68223	3.1997	7.68223	0	0.802017	0.575266	transcriptional regulator
CCNA_02087	0	7.67832	4.58427	7.67832	0	0.799833	1.61517	deoxyguanosinetriphosphate triphosphohydrolase
CCNA_00767	0	7.67601	3.56217	7.67601	0	0.798547	0.759646	hypothetical protein
CCNA_00472	0	7.67419	0	7.67419	0	0.797536	0	GDP-mannose 4,6-dehydratase
CCNA_03988	0	7.67118	2.78206	7.67118	0	0.795866	0.413012	NA
CCNA_01069	0	7.67039	4.48632	7.67039	0	0.795427	1.50454	methyltransferase
CCNA_02973	3.41961	7.65841	-4.81657	7.65841	0.580035	0.788818	0.140129	antitoxin protein RelB-3
CCNA_03396	0	7.6544	3.76516	7.6544	0	0.786616	0.885025	trypsin-like serine protease
CCNA_01719	5.59288	7.65108	0.608669	7.65108	2.82613	0.784803	0.036876	hypothetical protein
CCNA_01617	0	7.65096	0	7.65096	0	0.784738	0	acetyltransferase
CCNA_00275	5.8876	7.64867	0	7.64867	3.48021	0.783486	0	transposase
CCNA_03706	4.74412	7.64417	0	7.64417	1.54265	0.781033	0	small heat shock protein
CCNA_00005	3.17781	7.643	-6.84174	7.643	0.481306	0.780398	0	DNA polymerase III subunit epsilon
CCNA_01754	0	7.643	2.31871	7.643	0	0.780398	0.280258	transglycosylase associated protein
CCNA_02272	4.3061	7.63681	-4.19638	7.63681	1.12305	0.777037	0.405636	hypothetical protein
CCNA_R0081	4.74412	7.63643	0	7.63643	1.54265	0.776833	0	cell cycle regulated sRNA
CCNA_03167	0	7.63325	2.40702	7.63325	0	0.775113	0.302383	hypothetical protein
CCNA_R0020	3.14453	7.63206	-2.0237	7.63206	0.468965	0.774472	1.74792	rich medium expressed sRNA
CCNA_01727	5.044	7.62736	0	7.62736	1.91288	0.771938	0	methyl-accepting chemotaxis protein
CCNA_03258	5.84679	7.62622	0	7.62622	3.38148	0.771324	0	hypothetical protein
CCNA_02590	3.11046	7.62525	5.49129	7.62525	0.456624	0.770804	3.09021	hypothetical protein
CCNA_02534	3.87007	7.62117	0	7.62117	0.814518	0.768617	0	hypothetical protein
CCNA_02423	5.00744	7.61248	0	7.61248	1.86352	0.763978	0	hypothetical protein
CCNA_02721	1.70944	7.6058	0	7.6058	0.135753	0.760429	0	M16 family peptidase
CCNA_02380	0	7.58957	2.51694	7.58957	0	0.751878	0.331884	aspartate alpha-decarboxylase
CCNA_01971	4.76617	7.58937	5.81287	7.58937	1.56733	0.751776	3.87936	peptidyl-prolyl cis-trans isomerase
CCNA_02075	0	7.5871	0	7.5871	0	0.750586	0	peptidoglycan binding endopeptidase DipM
CCNA_00018	3.65054	7.58461	0	7.58461	0.691106	0.749286	0	molybdenum cofactor biosynthesis protein A
CCNA_03729	0	7.58073	4.2036	7.58073	0	0.747264	1.22428	translaldolase
CCNA_02790	0	7.5798	3.76516	7.5798	0	0.746782	0.885025	RNA polymerase ECF-type sigma factor
CCNA_03454	0	7.57861	3.94307	7.57861	0	0.74616	1.0104	UDP-2,3-diacylglucosamine hydrolase
CCNA_02395	0	7.57846	5.11668	7.57846	0	0.74608	2.36744	hypothetical protein
CCNA_02465	2.03418	7.57801	2.40702	7.57801	0.185118	0.745849	0.302383	UDP-glucose 6-dehydrogenase
CCNA_02330	1.61539	7.57756	0	7.57756	0.123412	0.745613	0	hypothetical protein
CCNA_02937	4.3061	7.57733	0	7.57733	1.12305	0.745497	0	hypothetical protein
CCNA_02773	4.65238	7.57716	-1.18974	7.57716	1.44392	0.745407	2.44119	methyl-accepting chemotaxis protein
CCNA_R0038	4.4896	7.57691	3.80904	7.57691	1.28348	0.745279	0.914526	tRNA-Pro
CCNA_02252	6.59774	7.56718	5.32369	7.56718	5.73153	0.740238	2.74358	methylcrotonyl-CoA carboxylase carboxyl transferase subunit
CCNA_01516	4.9794	7.56649	0	7.56649	1.82649	0.739886	0	NAD(P)H-dependent quinone reductase
CCNA_02413	3.69868	7.56578	0	7.56578	0.716585	0.739516	0	acyl-CoA dehydrogenase
CCNA_03413	5.51688	7.56335	4.1363	7.56335	2.67804	0.738267	1.16528	NAD(P) transhydrogenase subunit alpha
CCNA_02461	0	7.55989	5.39381	7.55989	0	0.73649	2.88371	hypothetical protein
CCNA_03959	0	7.55776	4.2679	7.55776	0	0.735399	1.28329	NA
CCNA_R0147	3.24217	7.54288	0	7.54288	0.505988	0.727813	0	NA
CCNA_00898	0	7.53359	0	7.53359	0	0.723116	0	ribosomal large subunit pseudouridine synthase F
CCNA_00372	7.53219	-2.06215	-2.7935	7.53219	11.0083	13.5835	3.15659	F0F1 ATP synthase subunit C
CCNA_R0051	3.07556	7.52614	0	7.52614	0.444282	0.719369	0	small non-coding RNA
CCNA_01948	6.70031	7.52078	0	7.52078	6.15825	0.716688	0	M23 family peptidoglycan-specific endopeptidase
CCNA_03997	0	7.51696	0	7.51696	0	0.714783	0	NA
CCNA_01182	0	7.50844	5.12538	7.50844	0	0.710553	2.38219	glutathione S-transferase
CCNA_03681	5.78695	7.50126	0	7.50126	3.24165	0.707003	0	ABC transporter ATP-binding protein
CCNA_02289	0	7.49934	1.93892	7.49934	0	0.706058	0.199131	MarR/EmrR family transcriptional regulator
CCNA_02347	4.59192	7.48679	0	7.48679	1.38221	0.699911	0	phosphomannomutase
CCNA_03657	3.67406	7.48653	4.96007	7.48653	0.703447	0.699781	2.11668	tryptophan synthase subunit alpha
CCNA_02155	3.4561	7.48109	0	7.48109	0.596428	0.697135	0	hypothetical protein
CCNA_00616	0	7.45815	0	7.45815	0	0.686072	0	transcriptional regulator
CCNA_01807	5.00744	7.45582	0	7.45582	1.86352	0.684959	0	acyl-acyl carrier protein synthetase
CCNA_00184	0	7.45067	3.88275	7.45067	0	0.682505	0.966152	hypothetical protein
CCNA_00188	2.23728	7.45048	2.40702	7.45048	0.222141	0.682417	0.302383	ABC transporter ATP-binding protein
CCNA_01459	0	7.44884	1.89888	7.44884	0	0.681635	0.191755	hypothetical protein
CCNA_01776	0	7.43944	4.51972	7.43944	0	0.677183	1.54142	ribonuclease D
CCNA_02215	2.67044	7.43826	3.18312	7.43826	0.320871	0.676626	0.567891	acyl-CoA dehydrogenase
CCNA_00284	4.43559	7.43572	2.51694	7.43572	1.23412	0.675429	0.331884	HAD superfamily hydrolase
CCNA_00675	2.2555	7.43088	0	7.43088	3.94918	0.673155	0	hypothetical protein
CCNA_00058	0	7.42975	0	7.42975	0	0.672623	0	hypothetical protein
CCNA_01637	0	7.42726	0	7.42726	0	0.671458	0	DNA topoisomerase IV subunit A
CCNA_03119	0	7.42006	4.84359	7.42006	0	0.668094	1.94705	hypothetical protein
CCNA_02460	6.11289	7.41371	0	7.41371	4.07853	0.665141	0	hypothetical protein
CCNA_02095	2.71647	7.40336	1.89888	7.40336	0.333212	0.660361	0.191755	NADP-dependent oxidoreductase
CCNA_R0156	0	7.40091	0	7.40091	0	0.659232	0	NA
CCNA_01004	4.02442	7.39986	0	7.39986	0.913247	0.658752	0	flagellar basal body rod protein FlgB
CCNA_01955	2.76108	7.39979	4.46591	7.39979	0.345553	0.658717	1.48242	zinc metalloprotease
CCNA_01264	0	7.39865	5.75235	7.39865	0	0.658196	3.7171	transposase
CCNA_03593	0	7.39841	0	7.39841	0	0.658087	0	integral membrane protein
CCNA_01603	0	7.39283	4.25209	7.39283	0	0.655529	1.26854	aspartate aminotransferase
CCNA_02015	-0.8513	7.38627	0	7.38627	2.99891	0.652537	0	NADH dehydrogenase subunit N
CCNA_02224	0	7.38148	0	7.38148	0	0.65036	0	methylenetetrahydrofolate reductase
CCNA_03481	4.07829	7.38013	4.63391	7.38013	0.950271	0.649751	1.67417	DNA integration/recombination/inversion protein
CCNA_03892	0	7.37765	0	7.37765	0	0.648629	0	NA
CCNA_00386	2.80435	7.37746	0	7.37746	0.357894	0.648542	0	DNA-3-methyladenine glycosylase
CCNA_03312	4.52883	7.37607	0	7.37607	1.32051	0.647912	0	hypothetical protein
CCNA_02906	2.29909	7.37513	3.87245	7.37513	0.234482	0.647489	0.958777	acyltransferase family protein
CCNA_02466	5.23521	7.3744	3.67318	7.3744	2.19246	0.647159	0.826023	UDP-glucose 4-epimerase
CCNA_01938	0	7.37333	0	7.37333	0	0.646678	0	ATP-dependent transporter SufC
CCNA_02076	0	7.36901	0	7.36901	0	0.64473	0	protein-L-isoaspartate O-methyltransferase
CCNA_00108	3.76447	7.36819	0	7.36819	0.752812	0.644362	0	ATP-dependent endopeptidase Lon
CCNA_00987	3.84956	7.36801	0	7.36801	0.802177	0.644282	0	hypothetical protein
CCNA_02698	4.90184	7.36676	0	7.36676	1.72776	0.643722	0	inosine-uridine preferring nucleoside hydrolase
CCNA_01351	4.5544	7.36393	5.62619	7.36393	1.34519	0.642452	3.39997	two-component response regulator protein
CCNA_00130	0	7.36309	0	7.36309	0	0.642075	0	Kup system potassium uptake protein
CCNA_00596	0	7.36298	3.07944	7.36298	0	0.642027	0.52364	RpoE-family sigma factor
CCNA_00259	4.18036	7.35955	3.07944	7.35955	1.02432	0.640492	0.52364	hypothetical protein
CCNA_01972	3.89029	7.35815	0	7.35815	0.826859	0.639868	0	anthranilate synthase component I
CCNA_R0118	3.00313	7.35599	0	7.35599	0.4196	0.638902	0	NA
CCNA_03663	0	7.3521	0	7.3521	0	0.637172	0	malic enzyme
CCNA_00233	4.8408	7.35098	0	7.35098	1.65372	0.636676	0	UDP-N-acetylglucosamine 4,6-dehydratase
CCNA_01600	0	7.34808	2.96773	7.34808	0	0.635387	0.479388	hypothetical protein
CCNA_01749	7.34524	0.205587	-2.62747	7.34524	9.66314	19.2694	1.18003	acyl carrier protein
CCNA_03492	4.42176	7.34479	2.40702	7.34479	1.22178	0.633932	0.302383	transporter
CCNA_02179	0	7.34208	0	7.34208	0	0.632735	0	long-chain fatty acid transport protein
CCNA_03629	7.34157	1.31645	-0.331031	7.34157	9.63846	8.34067	3.58435	hypothetical protein
CCNA_01347	3.84956	7.34122	3.29536	7.34122	0.802177	0.632358	0.619517	hypothetical protein
CCNA_02941	7.33973	-1.66026	0.189231	7.33973	9.62612	2.65179	3.04596	transcription elongation factor GreA
CCNA_02455	1.891	7.33567	1.89888	7.33567	0.161978	0.629914	0.191755	hypothetical protein
CCNA_03843	0	7.33436	3.35578	7.33436	0	0.629339	0.649018	ATP-dependent protease peptidase subunit
CCNA_02914	0	7.32704	4.7111	7.32704	0	0.626133	1.77005	zinc metalloprotease
CCNA_00526	3.82875	7.32269	4.07472	7.32269	0.789835	0.624234	1.11366	hypothetical protein
CCNA_02113	0	7.31891	0	7.31891	0	0.622593	0	aspartate racemase
CCNA_02629	0	7.31816	0	7.31816	0	0.622266	0	UDP-N-acetylmuramate--L-alanine ligase
CCNA_00454	6.0311	7.31139	0	7.31139	3.85045	0.619336	0	GntR family transcriptional regulator
CCNA_02761	5.59288	7.30611	0	7.30611	2.82613	0.617059	0	hypothetical protein
CCNA_01066	0	7.30196	3.61257	7.30196	0	0.615275	0.789147	glycosyltransferase
CCNA_00946	0	7.29981	3.60013	7.29981	0	0.614353	0.781772	basal-body rod modification protein FlgD
CCNA_03483	0	7.29698	2.96773	7.29698	0	0.613141	0.479388	ABC transporter ATP-binding protein
CCNA_01657	2.41529	7.29271	0	7.29271	0.259165	0.611319	0	hypothetical protein
CCNA_03338	0	7.28988	3.67318	7.28988	0	0.61011	0.826023	translocation protein TolB
CCNA_00515	6.246	7.28757	2.22465	7.28757	4.4785	0.609128	0.258132	5- methyltetrahydropteroyltriglutamate/homocysteine S-methyltransferase
CCNA_R0124	0	7.27621	0	7.27621	0	0.60432	0	NA
CCNA_02674	6.73706	7.27461	0	7.27461	6.31868	0.603645	0	transposase
CCNA_02010	-3.02021	7.27277	0	7.27277	1.19709	0.602874	0	hypothetical protein
CCNA_01524	0	7.26963	0	7.26963	0	0.601555	0	FlbA protein
CCNA_02587	4.27568	7.26289	0	7.26289	1.09836	0.59873	0	PAS-family sensor histidine kinase
CCNA_02394	5.95635	7.25997	0	7.25997	3.65299	0.597514	0	glutathione S-transferase
CCNA_00441	-0.127097	7.25833	-1.32825	7.25833	4.38112	0.596827	3.37784	chemotaxis receiver domain-containing protein CheYI
CCNA_00153	7.25765	-1.57192	0	7.25765	9.09042	1.20755	0	heat shock protein GrpE
CCNA_02697	4.19669	7.2536	4.21994	7.2536	1.03666	0.594863	1.23903	hypothetical protein
CCNA_R0047	0	7.2476	3.16635	7.2476	0	0.592377	0.560516	tRNA-Val
CCNA_01386	7.24477	0.937646	-0.119181	7.24477	9.00906	4.44052	4.28499	hypothetical protein
CCNA_00714	3.91023	7.24095	0	7.24095	0.8392	0.589634	0	hypothetical protein
CCNA_00709	0	7.23383	3.44191	7.23383	0	0.586712	0.693269	hypothetical protein
CCNA_01766	0	7.2274	0	7.2274	0	0.584086	0	hypothetical protein
CCNA_00762	0	7.2161	3.06142	7.2161	0	0.579499	0.516264	hypothetical protein
CCNA_01489	0	7.21453	2.78206	7.21453	0	0.578866	0.413012	alpha-L-arabinofuranosidase
CCNA_02240	2.03418	7.21435	0	7.21435	0.185118	0.578792	0	glycerophosphoryl diester phosphodiesterase
CCNA_03453	3.11046	7.20723	0	7.20723	0.456624	0.575922	0	transcriptional regulator
CCNA_03541	2.67044	7.2054	3.52319	7.2054	0.320871	0.575187	0.737521	2,5-diketo-D-gluconic acid reductase
CCNA_01731	3.20171	7.20524	3.21609	7.20524	0.490341	0.575123	0.582641	colicin V production protein
CCNA_00661	4.80929	7.20369	0	7.20369	1.61669	0.574503	0	transposase
CCNA_03586	0	7.1987	0	7.1987	0	0.572506	0	chemotaxis protein methyltransferase
CCNA_02285	5.69412	7.1951	0	7.1951	3.03593	0.571067	0	transcription elongation factor regulatory protein
CCNA_01742	0	7.19085	0	7.19085	0	0.569377	0	hypothetical protein
CCNA_03359	0	6.82649	7.18843	7.18843	0	0.441422	10.1778	phosphoglycerate kinase
CCNA_00768	5.54903	7.18661	2.34875	7.18661	2.73974	0.567694	0.287633	hypothetical protein
CCNA_03374	3.65054	7.18523	0	7.18523	0.691106	0.56715	0	hypothetical protein
CCNA_01581	5.23795	7.18493	0	7.18493	2.19673	0.567027	0	hypothetical protein
CCNA_01715	5.77248	7.18198	3.52319	7.18198	3.20871	0.565862	0.737521	phosphoglycolate phosphatase
CCNA_02299	2.62289	7.1792	0	7.1792	0.308529	0.564766	0	cell division ATP-binding protein FtsE
CCNA_00931	3.47421	7.17913	2.90846	7.17913	0.604718	0.56474	0.457263	GTP cyclohydrolase II/3,4-dihydroxy-2-butanone-4-phosphate synthase
CCNA_03903	-1.99108	7.17573	0	7.17573	2.50526	0.563402	0	NA
CCNA_03182	5.15681	7.17298	0	7.17298	2.07332	0.56232	0	hypothetical protein
CCNA_02034	5.52983	7.17291	0	7.17291	2.70272	0.56229	0	luciferase-like monooxygenase
CCNA_01760	5.64844	7.1727	2.46303	7.1727	2.93944	0.562209	0.317134	organic solvent tolerance protein
CCNA_02172	4.52883	7.17166	-7.35731	7.17166	1.32051	0.5618	0	transporter
CCNA_00300	4.94171	7.16213	0	7.16213	1.77786	0.558075	0	glyoxalase superfamily protein
CCNA_00863	5.18163	7.1606	2.96773	7.1606	2.11034	0.557481	0.479388	xylonolactonase xylC
CCNA_R0137	4.99815	7.15858	0	7.15858	1.85118	0.556694	0	NA
CCNA_03079	-2.49087	7.15796	0	7.15796	1.2588	0.556455	0	toxin protein parE-4
CCNA_R0180	0	7.14962	3.42791	7.14962	0	0.553225	0.685894	NA
CCNA_02936	5.13155	7.14862	4.11897	7.14862	2.03629	0.55284	1.15053	glutathione S-transferase
CCNA_03912	0	7.14509	4.75102	7.14509	0	0.551478	1.82168	NA
CCNA_03907	0	7.14371	0	7.14371	0	0.550945	0	NA
CCNA_01211	4.83037	7.13978	0	7.13978	1.64138	0.549436	0	hypothetical protein
CCNA_01853	0	7.13733	0	7.13733	0	0.548497	0	hypothetical protein
CCNA_03630	7.13607	0.866063	6.19829	7.13607	8.35086	9.02734	5.08889	hypothetical protein
CCNA_02577	5.78873	7.13509	0	7.13509	3.24573	0.54764	0	phosphoribosylformylglycinamidine synthase subunit PurS
CCNA_01064	0	7.13443	0	7.13443	0	0.547391	0	perosamine synthetase
CCNA_02203	0	7.13268	0	7.13268	0	0.546721	0	hypothetical protein
CCNA_01404	0	7.13267	4.31431	7.13267	0	0.546716	1.32754	glycyl-tRNA synthetase subunit beta
CCNA_03064	3.62663	7.12991	0	7.12991	0.678765	0.545664	0	PadR family transcriptional regulator
CCNA_03869	4.13023	7.11782	0	7.11782	0.987294	0.541078	0	chromosome partitioning protein ParA
CCNA_03835	7.11069	-0.0619933	0	7.11069	8.20422	0.594148	0	3-oxoacyl-ACP synthase
CCNA_03227	0	7.10782	0	7.10782	0	0.537314	0	TonB-dependent receptor
CCNA_00469	5.52983	1.27181	7.10508	7.10508	2.70272	9.96066	9.60252	glycosyltransferase
CCNA_00288	0	7.10421	3.48312	7.10421	0	0.53596	0.715395	sulfate-binding protein
CCNA_01638	0	7.10368	3.92324	7.10368	0	0.535762	0.995653	beta-lactamase family protein
CCNA_00747	3.2733	7.10252	0	7.10252	0.518329	0.535329	0	cyclic-di-GMP phosphodiesterase, flagellum assembly factor TipF
CCNA_02747	-6.52807	7.09577	0	7.09577	0	0.532811	0	ABC transporter substrate-binding protein
CCNA_02740	0	7.09344	3.18312	7.09344	0	0.531947	0.567891	transposase
CCNA_00827	0	7.09109	0	7.09109	0	0.531075	0	TonB-dependent receptor
CCNA_02693	0	7.09036	0	7.09036	0	0.530803	0	iron-regulated protein FrpC
CCNA_00889	3.57759	7.08685	0	7.08685	0.654082	0.529503	0	hypothetical protein
CCNA_03334	7.08507	1.315	0	7.08507	8.05879	2.61389	0	cell division protein FtsH
CCNA_02332	5.5617	7.08248	0	7.08248	2.76442	0.527889	0	chemotaxis receiver protein CheYIII
CCNA_02566	5.77791	7.0822	4.64	7.0822	3.22105	0.527785	1.68155	aminopeptidase N
CCNA_03786	0	7.08138	0	7.08138	0	0.527486	0	heme chaperone heme-lyase
CCNA_01424	4.3061	7.08089	4.96493	7.08089	1.12305	0.527305	2.12406	hypothetical protein
CCNA_00570	5.49063	7.08049	0	7.08049	2.62867	0.527156	0	GntR family transcriptional regulator
[truncated: 1,624 more rows]

## Sheet: MS94
	l2ratio utr	l2ratio cds	l2ratio down	Max L2ratio	RPKM utr	RPKM cds	RPKM down	Annotation
[truncated: 160 more rows]

[truncated: 4 more sheets: P1 (1933ND), P1 (1933ND) ncRNAs, P2 (1934ND), P2 (1934ND) ncRNAs]
