# Supplementary material for: The noncoding RNA CcnA modulates the master cell cycle regulators CtrA and GcrA in Caulobacter crescentus
Source: PLoS Biol. 2022 Feb 22;20(2):e3001528. doi: 10.1371/journal.pbio.3001528 (PMC8959179; doi:10.1371/journal.pbio.3001528)
Supplement: S5 Table — (XLSX) [file pbio.3001528.s005.xlsx]

## Sheet: Stalk Length 8D
WT	ΔpleC + Plac-ccnA NI	ΔpleC + Plac-ccnA I	ΔpleC + Plac-ccnA-as NI	ΔpleC + Plac-ccnA-as I	ΔpleC + Empty vector NI	ΔpleC + Empty vector I			Note the WT used is the same as PleC bacstalk figure.
0.980077	2.06122	3.51994	0.011	0.01	0.011	0.01
1.82761	2.01233	2.97317	0	0	0	0
0.746039	1.92182	2.72088	0	0	0	0
0.719529	1.77914	2.53804	0	0	0	0
0.942166	1.57161	2.53573	0	0	0	0
0.874039	1.55608	2.14033	0	0	0	0
1.49663	1.5451	2.12893	0	0	0	0
0.799058	1.51131	2.04157	0	0	0	0
0.73051	1.48068	1.97484	0	0	0	0
0.693019	1.48068	1.86055	0	0	0	0
1.18306	1.45459	1.85824	0	0	0	0
0.708128	1.37877	1.80522	0	0	0	0
1.4811	1.36408	1.78284	0	0	0	0
1.00617	1.3531	1.77459	0	0	0	0
0.746039	1.35268	1.75906	0	0	0	0
1.34127	1.22055	1.74808	0	0	0	0
0.836548	1.18677	1.70702	0	0	0	0
0.73051	1.10808	1.69961	0	0	0	0
0.693019	1.10808	1.68408	0	0	0	0
1.33302	1.0971	1.68408	0	0	0	0
1.23153	1.09668	1.66855	0	0	0	0
1.6731	1.08157	1.64659	0	0	0	0
0.798637	1.06604	1.63561	0	0	0	0
0.783529	1.05506	1.60455	0	0	0	0
0.85851	1.05506	1.57804	0	0	0	0
1.20957	1.05506	1.57804	0	0	0	0
0.911529	1.05506	1.57804	0	0	0	0
0.900548	1.03953	1.55153	0	0	0	0
0.949019	1.02855	1.5451	0	0	0	0
0.644548	1.00204	1.51404	0	0	0	0
1.69961	0.979657	1.51089	0	0	0	0
1.23566	0.979657	1.48753	0	0	0	0
1.71429	0.975529	1.47655	0	0	0	0
0.659657	0.964548	1.4697	0	0	0	0

## Sheet: Stalk length S3
WT	Plac-ccnA			Note the WT used is the same as PleC bacstalk figure.
0.980077	1.55608
1.82761	1.19404
0.746039	2.88266
0.719529	3.07837
0.942166	3.11628
0.874039	2.40773
1.49663	2.72361
0.799058	1.99638
0.73051	1.76361
0.693019	1.86965
1.18306	2.74697
0.708128	1.57161
1.4811	1.7257
1.00617	2.35471
0.746039	1.26259
1.34127	0.384
0.836548	1.51859
0.73051	2.13621
0.693019	1.68863
1.33302	1.2137
1.23153	1.5337
1.6731	1.6731
0.798637	2.16271
0.783529	1.09255
0.85851	0.832
1.20957	1.55608
0.911529	0.847529
0.900548	2.08319
0.949019	0.335108
0.644548	0.516548
1.69961	2.20063
1.23566	0.693019
1.71429	1.65071
0.659657	1.67268
