# Supplementary material for: The noncoding RNA CcnA modulates the master cell cycle regulators CtrA and GcrA in Caulobacter crescentus
Source: PLoS Biol. 2022 Feb 22;20(2):e3001528. doi: 10.1371/journal.pbio.3001528 (PMC8959179; doi:10.1371/journal.pbio.3001528)
Supplement: S6 Table — (XLSX) [file pbio.3001528.s006.xlsx]

## Sheet: NC_011916_transcripts_CtrA
Transcription Start	Translation Start	Translation Stop	Transcription Stop	Strand	Name	Synonym	Product	Raw Counts CtrA 30 Replicate 1	Raw Counts CtrA 30 Replicate 2	Raw Counts CtrA 30 Replicate 3	Normalized Counts CtrA 30 Replicate 1	Normalized Counts CtrA 30 Replicate 2	Normalized Counts CtrA 30 Replicate 3	RPKM CtrA 30	Expression CtrA 30	Raw Counts CtrA 37 Replicate 1	Raw Counts CtrA 37 Replicate 2	Raw Counts CtrA 37 Replicate 3	Normalized Counts CtrA 37 Replicate 1	Normalized Counts CtrA 37 Replicate 2	Normalized Counts CtrA 37 Replicate 3	RPKM CtrA 37	Expression CtrA 37	pValue CtrA 30 vs CtrA 37	qValue CtrA 30 vs CtrA 37
182			1	-	-	CCNA_R0094	-	59	79	65	31509	24871	24354	131	147	49	50	6	16902	17368	11185	108	83	0.7850954121894043	1.0
145	202	1107		+	-	CCNA_00001	ATP/GTP-binding protein	114	245	224	60112	77262	84077	75	81	315	246	53	108565	85106	86538	124	103	0.009781668528383601	0.02040769255399028
	1104	1703		+	-	CCNA_00002	septum formation protein Maf	94	160	138	49998	50604	51954	76	84	175	165	37	60478	57187	60184	116	98	0.009399205140311978	0.019639081036517847
	1700	2557	2557	+	-	CCNA_00003	shikimate 5-dehydrogenase	77	145	132	40781	45791	49782	48	52	157	166	27	54175	57464	44299	75	60	0.010535106993240026	0.021803769584527875
2558	2559	3158	3189	+	-	CCNA_00004	dephospho-CoA kinase	51	135	94	27100	42564	35563	54	58	183	113	25	63218	39288	40407	97	79	0.0012354922648941517	0.00293334924210933
3190	3190	3903	3903	+	dnaQ	CCNA_00005	DNA polymerase III, epsilon chain	449	840	695	237108	264439	260645	325	355	374	532	184	128853	184071	298281	288	285	0.39055387522945556	0.6006206117300191
3952	4022	4810	4810	+	-	CCNA_00006	enoyl-CoA hydratase	53	115	105	28389	36274	39660	40	44	125	106	27	43098	36910	44310	60	52	0.007934018946836692	1.0
4950			4292	-	-	CCNA_R0095	-	108	144	139	57211	45536	52428	69	78	140	138	37	48490	47840	60537	89	79	0.045486531713240956	0.08551214456968521
4812	4960	5235	5631	+	-	CCNA_00007	SSU ribosomal protein S20P	338	461	468	178417	144988	175391	537	602	118	290	66	40858	100465	107168	331	300	0.29364275108152627	0.46764583135076626
5636	5636	7108	7228	+	dnaA	CCNA_00008	chromosome replication initiator protein DnaA	890	1382	1403	469519	434671	525685	291	323	307	798	207	106001	275955	334706	172	162	0.3671705224705296	0.5689188330649179
8269	7790	7170	7042	-	alkB	CCNA_00009	alkylated DNA repair protein AlkB	27	83	71	14313	26227	26751	34	36	111	115	15	38505	40067	25421	72	55	1.1461350679719832E-4	1.0
7759	8165	10060	10060	+	dnaK	CCNA_00010	chaperone protein DnaK	1091	1526	1532	575524	480062	574286	256	286	659	1481	408	226938	512066	659365	258	245	0.2931582733762459	0.4671938260399447
8863			8743	-	-	predicted RNA	antisense: dnaK	27	83	48	14416	26187	18029	153	161	113	63	16	38991	22053	26968	288	242	1.6372873001756832E-4	4.5286036164595225E-4
9035			8921	-	-	predicted RNA	antisense: dnaK	10	42	25	5503	13281	9704	79	82	99	40	3	34081	14075	5336	220	155	9.605211054617252E-7	4.083530080127907E-6
9877			9611	-	-	predicted RNA	antisense: dnaK	28	113	88	14958	35763	33155	100	104	265	136	20	91315	47119	33375	283	214	5.6528277129602335E-8	3.1562751059174446E-7
10105	10223	11380	11466	+	dnaJ	CCNA_00011	chaperone protein DnaJ	344	429	356	181617	135113	133456	114	129	353	295	110	121625	102180	177992	120	115	0.2448821678525365	0.39705244717965815
10318			10141	-	-	predicted RNA	antisense: dnaJ	39	113	75	20722	35547	28192	149	158	358	88	27	123547	30506	44048	464	370	1.5414266112391034E-10	1.4668753241832613E-9
11478			11253	-	-	predicted RNA	antisense: mutS dnaJ	42	88	54	22531	27764	20437	96	104	275	74	23	94997	25609	38563	289	234	8.241755291861084E-10	6.806136081338562E-9
11467	11467	14178		+	mutS	CCNA_00012	DNA mismatch repair protein MutS	180	288	261	95118	90753	98097	31	34	255	336	66	87972	116172	106656	45	38	0.04800365335335114	1.0
11642			11533	-	-	predicted RNA	antisense: mutS	6	25	15	3372	8018	5892	50	52	80	12	4	27683	4378	8067	153	121	9.991811157840027E-11	9.913750133169401E-10
13417			13499	+	-	CCNA_R0096	-	2	3	2	1116	1168	1103	12	13	3	11	1	1365	3855	1843	37	28	1.8698426898251044E-10	1.0
14189	14199	17021	17021	+	-	CCNA_00013	protein-PII uridylyltransferase	259	522	417	136771	164225	156254	49	53	832	569	106	286488	196806	171779	97	77	0.0023482790112695404	0.005346391425592484
14739			14587	-	-	predicted RNA	antisense: CCNA_00013	15	55	46	8370	17498	17350	90	94	123	50	6	42469	17311	10218	208	152	2.8714149171545813E-5	9.238522890983303E-5
15045			14975	-	-	predicted RNA	antisense: CCNA_00013	10	20	16	5536	6407	6275	78	85	56	22	2	19329	7743	4449	202	147	9.713830310111473E-6	3.39935394369382E-5
15447			15343	-	-	predicted RNA	antisense: CCNA_00013	10	23	18	5320	7453	6825	57	62	90	23	7	31046	8293	12312	202	163	2.394615254613376E-13	3.741921152902558E-12
	17494	17018	17007	-	moaC	CCNA_00014	molybdenum cofactor biosynthesis protein C	32	49	41	17247	15653	15686	30	33	87	39	16	30146	13704	25876	53	48	3.446470959152142E-4	1.0
17042			17131	+	-	predicted RNA	antisense: moaC	4	14	12	2570	4518	4713	41	43	71	16	3	24641	5770	5609	176	133	2.3615904552667955E-20	8.868660930128263E-19
	18042	17491		-	moaB	CCNA_00015	molybdenum cofactor biosynthesis protein B	86	151	135	45827	47765	50657	79	87	112	189	25	38759	65527	41442	112	88	0.043612892423851336	0.08233406853529772
	18495	18043		-	moaE	CCNA_00016	molybdopterin converting factor, large subunit	7	20	18	4200	6374	7105	12	13	18	39	5	6503	13695	8761	27	21	3.28388534308886E-5	1.0
	18731	18492		-	moaD	CCNA_00017	molybdopterin converting factor, small subunit	1	0	1	706	214	715	1	2	3	2	0	1331	864	1217	5	4	2.3368207164125633E-7	1.0
19784	19784	18735	18735	-	moaA	CCNA_00018	molybdenum cofactor biosynthesis protein A	202	284	284	106653	89546	106497	85	96	338	309	68	116358	107074	110218	125	105	0.0401313645830539	0.07642245954542844
19586			19690	+	-	predicted RNA	antisense: moaA	11	29	21	6056	9392	7980	69	74	78	37	10	26901	13087	16340	215	178	8.812581754286262E-11	8.831547138262487E-10
	19815	20447		+	-	CCNA_00019	molybdopterin-guanine dinucleotide biosynthesis protein A	7	21	10	3998	6643	3791	7	7	32	21	2	11223	7547	4563	16	12	2.5715351123608044E-5	1.0
	20668	20444	20444	-	-	CCNA_00020	hypothetical protein	103	83	104	54502	26153	39212	151	177	102	108	18	35354	37535	30518	189	153	0.16524049029608182	0.2772531406961642
20576			20845	+	-	predicted RNA	antisense: CCNA_03911 CCNA_00021 CCNA_00020	28	73	70	14969	23025	26324	74	79	311	100	16	107352	34866	26149	278	207	1.0324939361998858E-13	1.7089976645393845E-12
20835	20778	20665		-	-	CCNA_03911	hypothetical protein	73	71	94	38972	22503	35335	245	283	75	109	20	26156	37804	33534	340	285	0.050524909191205516	0.0941612835380391
	23032	20840	20836	-	-	CCNA_00021	putative aerobic-type carbon monoxide dehydrogenase, large subunit CoxL	130	271	269	68962	85390	100788	35	38	365	400	74	125840	138452	119594	71	58	0.001129935789045147	1.0
21902			21959	+	-	predicted RNA	antisense: CCNA_00021	9	15	10	5108	4778	4110	72	80	43	19	0	14964	6862	967	195	130	2.1134800337351806E-5	6.943865491834542E-5
22476			22498	+	-	predicted RNA	antisense: CCNA_00021	2	7	5	1230	2474	2198	81	85	15	8	1	5498	2919	2378	201	156	3.2291571502780614E-7	1.5302349182287828E-6
23717	23559	23029		-	-	CCNA_00022	putative aerobic-type carbon monoxide dehydrogenase, small subunit CoxS	37	67	59	19685	21309	22373	36	39	78	94	14	26994	32711	23315	65	52	0.0017780016329452097	1.0
23549			23655	+	-	predicted RNA	antisense: CCNA_00022	15	29	25	8004	9418	9663	77	84	92	37	9	31940	13080	16044	233	190	9.214234048290524E-10	7.527652026585884E-9
	23742	24074		+	-	CCNA_00023	putative periplasmic protein	21	25	18	11366	7938	7027	23	26	38	28	4	13088	9780	6599	38	29	0.019364554539802573	1.0
	24091	24981		+	-	CCNA_00024	uroporphyrin-III C-methyltransferase/Precorrin-2 dehydrogenase/Sirohydrochlorin ferrochelatase	7	17	20	3735	5640	7708	5	6	23	20	5	8167	7169	8500	10	8	8.104478956736549E-4	1.0
26691	26643	24991	24991	-	-	CCNA_00025	major facilitator superfamily transporter	277	601	502	146233	189026	188303	97	105	822	640	119	283125	221318	192535	175	140	0.0083764582564429	0.017692640133430193
	29403	26701		-	-	CCNA_00026	PAS-family sensor histidine kinase	74	254	215	39408	79926	80752	23	24	372	316	46	128047	109531	75443	49	38	2.574186754220735E-4	1.0
29422			29404	-	-	predicted RNA	-	3	9	6	2079	2945	2386	121	130	47	4	1	16519	1624	2389	483	360	5.5299363699579324E-17	1.414893975976416E-15
25714			26091	+	-	predicted RNA	antisense: CCNA_00025	76	233	164	40396	73386	61746	146	154	430	222	56	148180	77008	90908	337	278	3.8872301652728936E-6	1.4653158502121513E-5
29384			29542	+	-	predicted RNA	antisense: CCNA_00027 CCNA_00026	32	55	34	16928	17343	12778	89	98	328	50	12	113031	17440	20732	422	316	4.334828543827294E-22	2.0597807740567105E-20
30270	30191	29502	29423	-	-	CCNA_00027	2OG-Fe(II) oxygenase	87	188	196	45885	59176	73486	79	86	317	287	24	109366	99472	38893	167	119	9.995990821694445E-4	0.0024151503247850465
30148			30333	+	-	predicted RNA	antisense: CCNA_00027 CCNA_R0097	53	140	74	27954	44127	27854	168	179	284	121	39	97943	42157	63313	427	364	7.439203785841764E-8	4.081919752089923E-7
30354			30271	-	-	CCNA_R0097	-	22	80	54	11750	25401	20507	219	228	99	61	12	34330	21138	19754	372	298	0.0018327043864781033	0.00424310246587655
32996	32658	30337		-	-	CCNA_00028	TonB-dependent receptor	174	824	659	92152	259311	247023	83	85	636	1060	106	219046	366647	172394	147	108	0.01398160763078649	0.0284230294822595
31439			31524	+	-	predicted RNA	antisense: CCNA_00028	7	21	12	3833	6640	4745	55	58	73	18	2	25138	6480	3777	190	137	3.640096925444532E-11	3.9481486062469025E-10
31634			31746	+	-	predicted RNA	antisense: CCNA_00028	11	47	31	5807	15020	11829	93	96	107	50	14	36866	17603	22872	272	228	6.063075587005517E-11	6.311071903156702E-10
32683	32914	33546	33546	+	-	CCNA_00029	lysine exporter protein	221	220	200	116565	69339	74962	118	137	136	178	40	47020	61591	65202	105	91	0.9090367271631002	1.0
33595	33595	34329	34329	+	-	CCNA_00030	ribonuclease T2	49	87	78	26269	27397	29400	34	37	112	121	19	38714	41913	31451	64	50	0.0014901771458176584	1.0
	34698	34312	34299	-	vapC	CCNA_00031	toxin protein VapC	89	148	162	47189	46789	60742	120	133	148	229	44	51213	79195	72303	206	174	0.0020127752734624676	0.004626936469702162
34941	34941	34699		-	vapB	CCNA_00032	antitoxin protein VapB	253	336	345	133834	105939	129403	450	506	295	491	147	101876	169873	237676	730	698	0.003628258732974591	0.008063360631626925
35692	35667	35047	34942	-	-	CCNA_03912	hypothetical protein	217	638	431	114573	200742	161622	242	256	1063	516	102	366186	178545	165430	484	381	0.0016668006130933371	0.0038764083932470816
35725			35693	-	-	predicted RNA	-	5	20	13	3079	6435	4941	139	146	26	18	2	8988	6293	3265	255	187	0.002497032095044996	0.005666591677676834
35823			35788	-	-	predicted RNA	-	20	43	24	10593	13644	9042	284	308	31	18	4	10873	6288	7225	272	225	0.5492648716973525	0.8124979095311324
38152	37962	35824	35824	-	-	CCNA_00033	polyribonucleotide nucleotidyltransferase/polynucleotide adenylyltransferase	2319	4060	3076	1222948	1276945	1152829	517	569	1051	2024	468	362058	699755	757726	316	283	0.7678820177731019	1.0
38494	38480	38211	38192	-	-	CCNA_00034	SSU ribosomal protein S15P	5154	8439	7120	2717781	2654046	2668065	8974	9925	278	4191	1112	95880	1448801	1797712	4124	4126	0.8478016180944044	1.0
39427	39427	38495	38495	-	-	CCNA_00035	tRNA pseudouridine synthase B	2799	2586	2705	1476231	813458	1013661	1014	1180	243	3111	510	83878	1075528	825557	827	709	0.5208653831256063	0.7752492437955166
39879	39879	39430	39430	-	-	CCNA_00036	ribosome-binding factor A	91	221	204	48072	69606	76549	134	143	257	166	34	88542	57434	56497	184	149	0.04566624238018451	0.08581616976744386
40827	40768	39980	39980	-	-	CCNA_00037	esterase lipase family protein	37	95	105	19934	30166	39579	35	37	194	97	20	66922	33783	32874	70	56	3.027609035584248E-4	1.0
	41403	40828	40828	-	-	CCNA_00038	hypothetical protein	29	50	50	15764	15801	19095	26	29	42	65	9	14535	22791	16044	38	30	0.025833442065971695	1.0
41921	41921	41403		-	-	CCNA_00039	hypothetical protein	18	36	21	9780	11565	7870	17	18	35	25	4	12123	8773	7703	22	18	0.07501941903350028	1.0
42553	42511	41960	41922	-	-	CCNA_00040	YcxB-like membrane protein	316	719	463	167076	226218	173510	317	342	928	430	123	319662	148801	200227	480	403	0.028249161478885107	0.05514823726383803
42584			42554	-	-	predicted RNA	-	43	60	39	23051	19046	14945	544	613	77	27	8	26825	9632	14098	653	543	0.13443095153192702	0.22970672314196355
34647			34800	+	-	predicted RNA	antisense: vapC vapB	26	102	65	14171	32372	24634	148	154	163	80	12	56373	27805	19720	297	224	3.641566556122454E-4	9.498260789587506E-4
34861			36150	+	-	predicted RNA	antisense: CCNA_03912 vapB CCNA_00033	358	991	651	189256	311689	244015	181	192	1918	816	185	660424	282168	300352	402	321	0.0011187788207917498	0.0026771737112813885
36447			36509	+	-	predicted RNA	antisense: CCNA_00033	11	21	20	6250	6605	7504	98	107	49	27	5	17015	9561	8625	235	186	1.5279802087998186E-5	5.1609969818504516E-5
37349			37425	+	-	predicted RNA	antisense: CCNA_00033	11	29	18	6060	9418	6888	90	96	60	29	5	20807	10243	8386	221	170	9.47815900325325E-6	3.3218735894492695E-5
37697			37848	+	-	predicted RNA	antisense: CCNA_00033	17	64	48	9026	20296	18042	99	103	204	45	13	70480	15739	22496	301	238	1.1119859206418236E-10	1.097065205604963E-9
37916			38013	+	-	predicted RNA	antisense: CCNA_00033	10	41	22	5540	13181	8308	89	91	80	31	10	27573	10941	16203	220	186	8.019458464832272E-8	4.3660107074710386E-7
38247			38549	+	-	predicted RNA	antisense: CCNA_00034 CCNA_00035	46	158	106	24270	49698	39951	119	125	278	157	23	95830	54459	38427	273	207	2.2289776617807118E-5	7.292463216645561E-5
39477			39613	+	-	predicted RNA	antisense: CCNA_00036	17	43	39	9147	13543	14963	85	91	153	54	9	52841	18935	14918	279	210	1.6057355487904705E-10	1.521853841017834E-9
40490			40570	+	-	predicted RNA	antisense: CCNA_00037	2	7	6	1545	2478	2347	24	26	55	10	3	19038	3790	5894	149	118	1.8231834423684002E-53	9.096383103530911E-51
40809			40873	+	-	predicted RNA	antisense: CCNA_00038	6	19	17	3617	6221	6440	78	83	46	25	3	15960	8957	5279	208	154	7.283273015368393E-7	3.197590321329241E-6
41905			42775	+	-	predicted RNA	antisense: CCNA_00039 CCNA_00041 CCNA_00040	178	698	445	94038	219708	166970	177	183	1548	523	105	532843	180914	170505	439	338	7.86347737530368E-5	2.3214872978231702E-4
45804	45614	42585	42585	-	-	CCNA_00041	protein translation initiation factor 2 IF-2	1752	2514	1996	924266	790849	747990	241	270	820	1408	362	282375	486859	586219	162	149	0.7789354569927097	1.0
44112			44316	+	-	predicted RNA	antisense: CCNA_00041	32	71	56	17294	22499	21354	92	99	267	84	22	92052	29040	35741	320	255	3.049826480423249E-13	4.6922991114000865E-12
45586			45825	+	-	predicted RNA	antisense: CCNA_00041 CCNA_R0098	40	130	80	21450	41173	30202	122	128	348	130	31	119828	44964	51354	376	300	2.6622163203011025E-10	2.4339765703276443E-9
46002			45805	-	-	CCNA_R0098	-	1197	1441	890	631528	453325	333744	2086	2388	147	600	202	50620	207408	327412	937	985	0.07413160117591945	0.13346702493197252
46615	46543	45893		-	-	CCNA_00042	Ylxr-like protein	937	1154	734	494130	362899	275074	507	579	164	516	168	56703	178616	272519	253	260	0.15211528964186372	0.25671063013974826
48268	48268	46622	46622	-	nusA	CCNA_00043	N utilization substance protein A NusA	352	637	615	185880	200345	230430	113	124	432	589	101	148879	203638	163859	128	104	0.3766499426971684	0.5811574662557369
47019			47083	+	-	predicted RNA	antisense: nusA	1	19	11	941	6265	4150	58	58	47	20	5	16273	6989	9012	200	165	2.539191244085034E-17	6.8479732972718E-16
48235			48267	+	-	predicted RNA	antisense: nusA	4	12	10	2321	3943	3770	95	101	24	15	2	8303	5309	4517	232	183	1.2979865270605246E-6	5.350304267855566E-6
48945	48846	48271	48269	-	-	CCNA_00044	ribosome maturation protein RimP	354	478	508	187150	150554	190502	272	305	153	445	73	52750	154085	118502	226	188	0.7721343864283786	1.0
48778			48975	+	-	predicted RNA	antisense: CCNA_00044	16	72	58	8488	22938	21796	86	89	193	74	16	66487	25579	26046	253	198	7.703670092382545E-10	6.413603765827422E-9
49258			48946	-	-	predicted RNA	antisense: CCNA_00045	50	176	135	26654	55503	50657	135	141	389	147	41	133909	51156	67853	327	269	3.556088452186292E-7	1.6659475411483066E-6
48976	49105	49638	50190	+	-	CCNA_00045	inorganic pyrophosphatase	940	1599	1174	495752	502908	439949	813	898	291	586	197	100332	202680	319697	385	388	0.11894268165356328	0.20580000776570212
50131	50031	49645	49432	-	-	CCNA_00046	hypothetical protein	89	155	143	47434	48938	53919	117	129	165	194	39	57013	67327	64508	193	162	0.0035620424789943	0.007933949845591577
50812	50812	50132	50132	-	-	CCNA_00047	tRNA m7-G46 methyltransferase	27	51	48	14573	16179	18023	21	23	55	58	6	19151	20313	10628	32	24	0.0334834456696842	1.0
50881			50871	-	-	predicted RNA	-	3	6	4	1973	2100	1718	159	175	7	4	0	2685	1433	398	198	136	0.5372182440471198	0.7972104173930596
52244	52125	50902	50882	-	metK	CCNA_00048	S-adenosylmethionine synthetase	492	611	524	259456	192345	196646	155	176	284	361	83	97962	125024	135491	111	97	0.5173277564709224	0.7704764134220454
52706	52679	52245	52245	-	hipB	CCNA_00049	HTH transcriptional regulator	93	255	225	49122	80500	84363	154	163	332	236	67	114394	81808	108454	266	233	0.0019597043208441065	0.004519159683425581
	54299	52707	52707	-	-	CCNA_00050	apolipoprotein N-acyltransferase	236	601	443	124815	188993	166077	94	100	797	456	101	274339	157906	164360	153	124	0.013804703987768547	0.028071574193468212
55222	55222	54296		-	corC	CCNA_00051	magnesium and cobalt efflux protein CorC	75	95	96	40023	30007	36160	33	38	63	122	10	21800	42362	17467	40	29	0.35799830204543875	1.0
55723	55686	55231	55223	-	-	CCNA_00052	metal-dependent hydrolase/metalloproteinase	190	254	221	100626	80044	83011	171	192	201	186	57	69207	64633	93035	180	165	0.30305521345241065	0.4808629604861091
	56668	55724		-	phoH	CCNA_00053	phosphate starvation-inducible protein PhoH	43	57	54	23014	18136	20489	19	21	65	70	19	22604	24325	31326	30	27	0.0027814147406817996	1.0
58038	58011	56665		-	-	CCNA_00054	tRNA 2-methylthioadenosine synthase	178	336	324	94272	105797	121702	72	79	278	520	84	96016	179990	136834	125	102	0.007865367081569853	0.01666856464343611
58160			58043	-	-	predicted RNA	-	37	108	89	19715	34067	33362	232	246	21	86	25	7558	29782	41226	221	221	0.13189268806724763	0.2259123163682503
50852			50911	+	-	predicted RNA	antisense: metK	7	28	20	3848	8920	7823	110	114	45	17	6	15492	6129	10685	205	179	1.3957477663653248E-4	3.934341464108876E-4
51447			51476	+	-	predicted RNA	antisense: metK	2	6	5	1534	2179	1959	58	63	21	9	0	7259	3187	876	182	125	9.386026430004381E-9	6.371369738929115E-8
51757			51892	+	-	predicted RNA	antisense: metK	20	71	63	10575	22512	23746	133	139	69	88	12	23820	30458	19765	233	181	0.0018751245846577232	0.004332697725383459
52080			52274	+	-	predicted RNA	antisense: hipB metK	37	80	61	19781	25449	23015	107	116	159	74	8	54880	25763	13427	221	160	8.889905587202428E-4	0.0021665639696815116
52325			52580	+	-	predicted RNA	antisense: hipB	87	184	146	45962	58138	54805	191	206	308	149	35	106353	51504	57658	345	280	0.00125022645926796	0.002965307917822309
52642			52896	+	-	predicted RNA	antisense: hipB CCNA_00050	71	136	110	37903	42806	41238	145	159	663	87	26	228458	30239	43502	521	395	2.3341276093822053E-12	3.147467442381217E-11
53037			53325	+	-	predicted RNA	antisense: CCNA_00050	39	129	93	21051	40865	34897	106	111	277	109	27	95621	38002	44333	254	205	2.2203567163107337E-6	8.70813681270661E-6
53519			53616	+	-	predicted RNA	antisense: CCNA_00050	34	39	28	17990	12268	10543	120	138	92	35	6	31960	12239	10263	242	185	0.001225772744757356	0.002914235065394871
55261			55377	+	-	predicted RNA	antisense: CCNA_00052	19	39	20	10066	12454	7642	79	85	123	36	8	42672	12575	14087	253	197	3.208845005485862E-10	2.8883740158915913E-9
55497			55545	+	-	predicted RNA	antisense: CCNA_00052	5	15	13	2914	4944	4902	81	86	35	18	1	12216	6537	3049	205	148	6.0821445213688945E-6	2.2046590286331982E-5
58653	58608	58201	58161	-	-	CCNA_00055	ferric uptake regulation protein	258	500	397	136193	157496	148975	331	361	217	315	153	74915	109197	247314	318	352	0.13364172529159116	0.22862783520983695
58198			58385	+	-	predicted RNA	antisense: CCNA_00055	28	112	71	14914	35438	26788	132	136	189	86	15	65365	29992	25659	277	214	9.963993695286389E-5	2.8771598165182067E-4
58570			58695	+	-	predicted RNA	antisense: CCNA_00056 CCNA_00055	11	62	35	5917	19573	13221	100	102	125	40	9	43124	13840	14861	243	190	8.830676925469539E-7	3.7946479266428625E-6
	59106	58654		-	-	CCNA_00056	ribosomal-protein-S18-alanine acetyltransferase	26	70	56	13896	22226	21073	39	42	92	57	9	31946	19963	15248	63	49	0.007764877058173819	1.0
59750	59750	59115	59115	-	-	CCNA_00057	glycoprotease family protein	25	26	29	13274	8484	10962	14	17	30	43	12	10379	14972	20471	25	24	7.174195010225881E-4	1.0
60474	60386	59754	59754	-	-	CCNA_00058	hypothetical protein	78	91	96	41180	28922	36147	49	55	61	93	19	21010	32280	30712	51	44	0.301226485324835	0.47819704545317554
61190	61121	60534	60534	-	-	CCNA_00059	oxygen-insensitive NADH nitroreductase	204	266	273	107902	83844	102489	148	166	337	244	66	116053	84573	107157	201	174	0.0701322125309304	0.12694456597249024
60801			60927	+	-	predicted RNA	antisense: CCNA_00059	15	35	25	8026	11294	9526	70	75	135	28	8	46603	9678	13711	234	183	2.0197931601937732E-11	2.3090434081756965E-10
61050			61224	+	-	predicted RNA	antisense: CCNA_00059 CCNA_00060	20	65	36	10688	20715	13852	82	86	343	44	13	118330	15209	22257	391	296	1.0890772363384355E-25	8.179789780455883E-24
62290	61763	61191	61191	-	-	CCNA_00060	mitochondrial-type Fe-S cluster assembly protein NFU	160	220	207	84774	69411	77747	120	134	161	231	47	55653	79955	76672	144	123	0.19813247364707526	0.3267127781928283
61741	61885	63153	63195	+	-	CCNA_00061	cytochrome p450	235	514	397	124050	161803	149103	105	114	712	543	105	245209	187913	170710	196	158	0.003478099685167872	0.007749450175724908
63159			62989	-	-	predicted RNA	antisense: CCNA_00061	221	196	152	116569	61903	57207	390	459	170	114	37	58726	39540	61071	343	310	0.8510146992109943	1.0
64439	64361	63327	63206	-	trpS	CCNA_00062	tryptophanyl-tRNA synthetase	331	489	465	174781	153854	174513	145	162	359	434	103	123758	150311	167808	162	142	0.3070785520060924	0.4863817881547745
64487	64487	64440	64440	-	-	CCNA_03913	hypothetical protein	12	15	21	6576	4784	8153	120	135	3	24	2	1173	8487	4665	127	99	0.7074019323150915	1.0
66166	66091	64529	64529	-	mviN	CCNA_00063	MviN-family integral membrane protein	160	257	245	84781	81038	92100	49	55	258	252	52	88982	87334	85514	66	55	0.09831228163278502	0.17323695439076775
66315			66258	-	-	predicted RNA	-	5	10	10	2907	3408	4110	55	59	44	16	3	15331	5777	5757	197	154	5.5920084193576224E-14	9.716462390351491E-13
68127	68127	66331	66331	-	-	CCNA_00064	methyl-accepting chemotaxis protein	61	123	107	32575	38792	40161	19	20	198	162	32	68431	56012	51763	40	32	6.877252984229219E-5	1.0
68178			68135	-	-	predicted RNA	-	7	12	9	3841	3865	3492	76	84	43	10	0	15026	3537	1502	215	152	1.809135651182959E-6	7.245878740546427E-6
63665			63715	+	-	predicted RNA	antisense: trpS	2	14	13	1530	4452	4980	69	71	34	16	3	12021	5530	4995	188	147	1.3902451537759066E-8	9.092567789442609E-8
63810			63957	+	-	predicted RNA	antisense: trpS	44	76	32	23713	24030	12070	121	134	190	62	21	65480	21496	34524	326	273	4.0289363401507074E-8	2.3335091489181337E-7
66207			66341	+	-	predicted RNA	antisense: CCNA_00064	13	32	33	7319	10113	12710	69	74	132	26	5	45688	9254	8386	210	156	1.677425191652977E-8	1.0769131400455923E-7
68116			68337	+	-	predicted RNA	antisense: CCNA_03914 CCNA_00065 CCNA_00064	22	75	39	11941	23842	14769	72	75	336	47	11	115974	16576	18718	305	227	8.438626534337241E-19	2.679263924652074E-17
	68196	68179		-	-	CCNA_03914	hypothetical protein	3	6	4	1801	1932	1729	92	101	24	4	0	8435	1615	637	282	197	1.4249741541394233E-8	9.267639168215895E-8
69067	69062	68289	68197	-	-	CCNA_00065	S-adenosylmethionine-dependent methyltransferase	62	193	138	33091	60744	51936	59	62	279	196	29	96055	67802	47337	118	90	3.6432146713831243E-4	9.49901249705529E-4
68548			68672	+	-	predicted RNA	antisense: CCNA_00065	18	67	35	9766	21333	13255	113	118	108	79	11	37478	27307	17888	289	220	5.588470474096897E-7	2.5184171781656015E-6
	69488	69120		-	-	CCNA_00066	Rieske (2Fe-2S) domain protein	2	4	2	1431	1528	1003	3	3	5	5	0	2039	1903	1502	6	4	2.005031103707021E-4	1.0
	69774	69493	69493	-	-	CCNA_00067	YciI-like protein	5	11	9	3006	3598	3414	10	11	9	17	2	3205	6136	3834	19	15	0.002187554352116296	1.0
	70804	69794		-	gpsA	CCNA_00068	NAD(P)H-dependent glycerol-3-phosphate dehydrogenase	2	11	6	1508	3509	2371	2	2	10	16	1	3456	5708	2753	5	3	2.5870566885819412E-5	1.0
	71904	70801		-	-	CCNA_00069	O-sialoglycoprotein endopeptidase	10	24	15	5749	7798	5690	5	5	33	38	4	11389	13170	7919	12	9	2.2046947981635592E-5	1.0
71915			71962	+	-	predicted RNA	-	3	16	9	1633	5079	3495	69	70	33	12	2	11539	4311	3789	177	136	1.619881707770957E-7	8.223018698241377E-7
	71977	72945	72945	+	-	CCNA_00070	porphobilinogen deaminase	29	34	33	15449	10796	12385	11	13	41	55	7	14250	19306	11788	20	15	0.0077473980409868345	1.0
	72950	73636		+	-	CCNA_00071	uroporphyrinogen-III synthase	9	14	10	4756	4616	3945	5	6	14	27	3	5053	9496	5314	12	9	1.5797852097073565E-4	1.0
	73680	74576		+	-	CCNA_00072	hypothetical protein	5	7	5	2658	2491	2075	2	2	9	10	2	3165	3535	3368	4	3	6.052337380586672E-4	1.0
	74573	76108		+	-	CCNA_00073	HemY domain membrane protein	9	12	17	5232	4057	6484	3	3	16	33	2	5574	11586	4528	6	4	8.762612230430937E-4	1.0
76150			76225	+	-	CCNA_R0001	Thr tRNA	726	896	632	382884	281924	237129	3472	3955	73	285	215	25352	98603	348964	1472	2074	0.4591768767571584	0.693331276296747
76380			76159	-	-	predicted RNA	antisense: CCNA_R0001	63	175	98	33263	55090	36970	177	188	315	114	29	108461	39712	48258	366	294	6.593697556980522E-5	1.9766943105368649E-4
78702	78678	76477	76477	-	-	CCNA_00074	multifunctional fatty acid oxidation complex subunit alpha FadJ	837	909	853	441590	285859	319894	138	158	870	812	183	299661	280981	295823	156	132	0.17302688871760905	0.28899876080643216
79974	79908	78703	78703	-	-	CCNA_00075	3-ketoacyl-CoA thiolase	189	214	196	99941	67413	73463	58	66	163	188	45	56181	65225	73862	61	53	0.4116398948022666	0.6290318672487053
	80358	79975	79975	-	-	CCNA_00076	hypothetical protein	14	20	16	7671	6472	6269	15	17	36	18	4	12588	6272	7851	27	23	0.0031893843475472774	1.0
81532	81530	80355		-	-	CCNA_00077	acyl-CoA dehydrogenase, long-chain specific	280	501	378	147929	157724	141903	115	126	620	429	76	213553	148495	123998	174	137	0.050838266553368316	0.09464426755737679
83337	83326	81533	81533	-	-	CCNA_00078	acyl-CoA dehydrogenase	344	520	478	181874	163757	179130	87	97	498	596	111	171679	206291	179676	125	103	0.06782255061132761	0.12308145388935395
84130	83893	83414	83414	-	-	CCNA_00079	MerR-family transcriptional regulator	567	409	481	299033	128749	180354	355	422	83	309	116	28625	107141	188108	206	224	0.40714852050934036	0.6229862904179063
	84087	84728		+	-	CCNA_00080	LexA-related transcriptional repressor	10	28	18	5547	9088	6914	10	11	13	42	7	4708	14527	12847	19	16	3.9129044216663136E-4	1.0
84995	84972	84763	84690	-	-	CCNA_00081	hypothetical protein	1603	1084	1233	845629	341109	462154	2184	2617	68	672	239	23518	232612	386959	925	1020	0.040287639325992636	0.07665735785673074
85081			84996	-	-	predicted RNA	-	37	49	35	19528	15585	13328	166	187	100	44	5	34533	15380	9035	310	228	0.004396653244705669	0.009694009758292014
84928			85063	+	-	predicted RNA	antisense: CCNA_00081	28	76	48	15288	23943	18223	132	140	133	47	12	46095	16578	19924	252	202	3.6825188528059893E-4	9.594328305427019E-4
86910	86880	85222	85135	-	lysS	CCNA_00082	class 1 lysyl-tRNA synthetase	536	811	700	283075	255048	262487	144	160	578	557	154	199083	192579	250398	144	129	0.3682741471188992	0.5701229870623916
85793			85967	+	-	predicted RNA	antisense: lysS	33	119	80	17847	37637	30058	156	162	181	89	18	62487	30988	30200	296	235	4.996202025947146E-4	0.0012713468543257128
	88683	87043	87043	-	-	CCNA_00083	phosphoglucomutase/phosphomannomutase	80	170	137	42447	53657	51703	27	30	247	177	35	85269	61319	56690	51	41	9.026486750326456E-4	1.0
88550	89053	90642	90654	+	purH	CCNA_00084	phosphoribosylaminoimidazolecarboxamide formyltransferase/IMP cyclohydrolase	109	143	189	57618	45202	71115	32	36	173	188	40	59547	65207	65225	47	39	0.022360830207113425	1.0
88836			88684	-	-	predicted RNA	-	68	142	100	35944	44942	37520	237	257	279	115	33	96340	39770	54631	498	415	3.900033826467776E-5	1.2221505732560526E-4
90676			90565	-	-	predicted RNA	antisense: CCNA_00085 purH	19	28	26	10296	8997	10037	78	87	98	31	5	34022	10989	8340	212	158	2.3856155968273093E-6	9.309231812200422E-6
90655	90655	91413		+	-	CCNA_00085	dienelactone hydrolase-related protein	39	78	59	20744	24838	22341	27	29	79	68	12	27477	23537	19811	38	31	0.03349856605206272	1.0
96455	96290	91467	91367	-	-	CCNA_00086	NAD-specific glutamate dehydrogenase	2120	2828	2389	1118001	889482	895378	177	200	1738	1881	456	598476	650214	738029	157	137	0.4383343003040557	0.6648784120790073
92636			92820	+	-	predicted RNA	antisense: CCNA_00086	27	85	59	14614	26864	22407	109	115	202	70	12	69822	24480	19902	272	205	3.088680501130077E-6	1.1837233440450032E-5
94177			94277	+	-	predicted RNA	antisense: CCNA_00086	9	34	20	5188	10857	7766	75	78	96	35	6	33382	12144	11219	243	187	1.1680957664200232E-10	1.1427379451602048E-9
94359			94529	+	-	predicted RNA	antisense: CCNA_00086	27	95	74	14533	30077	27778	134	141	239	91	18	82451	31462	29870	361	280	1.4137416616386355E-7	7.314804078922866E-7
95769			95989	+	-	predicted RNA	antisense: CCNA_00086	47	127	67	25174	40135	25208	128	136	258	108	24	88844	37334	40168	314	250	2.2413590945396653E-6	8.780646817363747E-6
96234			96466	+	-	predicted RNA	antisense: CCNA_R0002 CCNA_00086	59	122	79	31425	38432	29843	131	142	571	84	24	196735	29335	39064	500	379	1.0374999680804634E-13	1.7132239425631294E-12
96584			96456	-	-	CCNA_R0002	-	38	23	32	20476	7492	12314	86	104	24	42	13	8576	14799	21142	119	115	0.01563717549405701	0.03155899185957475
97737	97737	96628	96585	-	-	CCNA_00087	conserved membrane spanning protein	253	559	447	133461	176039	167515	132	143	739	553	107	254491	191261	173987	230	186	0.008567408996088856	0.018068644878526767
96900			97247	+	-	predicted RNA	antisense: CCNA_00087	113	282	189	59595	88810	70947	196	210	413	209	65	142190	72410	105689	355	306	0.001449094791209133	0.0033977600257119145
97752	97841	99385	99385	+	-	CCNA_00088	HerA helicase-related ATPase	171	510	342	90464	160508	128399	77	81	676	424	76	232961	146819	124351	138	108	0.0060161439441472515	0.013001867152464664
98392			98283	-	-	predicted RNA	antisense: CCNA_00088	4	25	28	2493	7986	10863	62	64	102	36	10	35128	12533	16522	238	194	2.1228608865971443E-17	5.792259098781661E-16
98737			98513	-	-	predicted RNA	antisense: CCNA_00088	40	144	98	21242	45488	36928	147	153	328	111	24	113043	38473	39087	363	282	1.862034736682468E-6	7.432178648986878E-6
101895	101895	99466	99466	-	-	CCNA_00089	MHYT/PAS-family GGDEF/EAL protein	109	329	237	57567	103494	88867	32	34	534	356	57	184127	123222	93013	70	54	4.025706884628706E-4	1.0
103080	102943	101960	101896	-	-	CCNA_00090	UDP-glucose 4-epimerase	58	167	137	31052	52823	51367	43	45	160	183	28	55151	63303	46370	70	55	0.004658946367701438	1.0
	104042	103149	103149	-	-	CCNA_00091	transporter, drug/metabolite exporter family	32	74	66	17009	23495	24922	22	24	87	99	17	29996	34375	28334	42	34	5.29551783251257E-4	1.0
	104929	104039		-	-	CCNA_00092	short chain dehydrogenase	35	57	52	18788	18024	19698	19	21	75	77	12	26069	26706	20186	34	27	0.0021211766846804714	1.0
105006			104930	-	-	predicted RNA	-	10	24	14	5305	7785	5402	74	80	75	16	4	25852	5798	7464	217	169	1.4045004533548734E-8	9.177208294372114E-8
	105237	105028	105028	-	-	CCNA_00093	hypothetical protein	6	15	8	3226	4976	3317	17	18	17	16	2	5862	5655	3777	31	24	0.0017667476917338355	1.0
	106230	105310	105310	-	hfsJ	CCNA_00094	WecG/TagA-family glycosyltransferase HfsJ	21	63	46	11589	19889	17497	16	17	149	90	14	51297	31363	23964	49	38	1.5058239507086916E-9	1.0
106329			106231	-	-	predicted RNA	-	12	27	26	6653	8518	10035	78	84	90	18	4	31029	6459	7737	198	152	4.30898047417783E-6	1.6086706901193023E-5
99691			99914	+	-	predicted RNA	antisense: CCNA_00089	23	99	50	12512	31287	18883	90	93	223	99	24	77017	34378	38825	276	223	2.0359163074081846E-11	2.3236724521644067E-10
101825			101961	+	-	predicted RNA	antisense: CCNA_00090 CCNA_00089	23	59	40	12398	18824	15257	105	113	105	49	13	36409	17126	21506	220	182	2.9741242832274507E-5	9.538226867926421E-5
102936			103015	+	-	predicted RNA	antisense: CCNA_00090	9	18	20	4837	5832	7773	70	76	59	32	7	20607	11199	11413	223	180	1.216970391884586E-10	1.1855701795416783E-9
104892			105009	+	-	predicted RNA	antisense: CCNA_00092	7	36	18	4053	11582	6951	62	63	149	41	6	51523	14414	9888	291	214	5.751748159005225E-22	2.6963732141376847E-20
106003			106075	+	-	predicted RNA	antisense: hfsJ	8	26	17	4529	8278	6513	83	88	56	23	4	19563	8208	7020	206	158	4.1278445288561735E-6	1.5509948377654854E-5
106198			106330	+	-	predicted RNA	antisense: hfsJ	12	29	22	6723	9182	8434	56	61	138	27	9	47539	9402	15248	227	180	3.930847552283148E-17	1.0400367482082498E-15
	107332	106334	106334	-	-	CCNA_00095	quinone oxidoreductase	18	51	42	9956	16232	15841	13	14	90	91	11	31156	31518	18821	35	27	1.5848631848913296E-7	1.0
107294			107401	+	-	predicted RNA	antisense: CCNA_00095	13	34	24	7074	10827	9298	78	83	143	37	5	49458	13100	9626	302	222	9.046826884934483E-14	1.5190405238285425E-12
107427			107333	-	-	predicted RNA	antisense: CCNA_00096	9	18	13	4991	5970	5190	52	56	85	28	7	29353	9844	12096	224	179	1.287279294945388E-21	5.876892728884663E-20
	107402	108280		+	-	CCNA_00096	L-asparaginase	8	19	15	4518	6182	5732	5	6	50	25	3	17342	8793	6395	16	12	8.567503833117574E-8	1.0
108302	108334	108792	109043	+	-	CCNA_00097	hypothetical protein	36	46	40	19411	14716	15021	31	35	127	69	15	44024	24074	24704	83	67	3.697093065814904E-7	1.7262162476415176E-6
108523			108426	-	-	predicted RNA	antisense: CCNA_00097	10	21	15	5690	6616	5709	56	61	80	20	5	27590	7035	8181	187	145	4.31825018040407E-11	4.619138975516452E-10
108942			108783	-	-	predicted RNA	antisense: CCNA_00097	52	111	58	27657	35108	22032	163	176	220	68	17	75987	23549	28390	336	266	2.3033618438175242E-4	6.228796933436084E-4
109233	109233	108943		-	-	CCNA_00098	hypothetical protein	19	51	29	10146	16197	10949	40	42	60	35	4	20801	12153	7965	62	46	0.017765564959295117	1.0
	110969	109239		-	fzlC	CCNA_00099	FtsZ-binding protein FzlC	5	10	7	3050	3144	2711	1	1	14	20	1	4923	7106	2230	3	2	3.853407291354851E-5	1.0
111744	111638	110979	110979	-	-	CCNA_00100	Ribulose-5-phosphate 3-epimerase	101	137	147	53550	43389	55122	68	76	90	186	46	31252	64589	75887	94	86	0.013494657966365738	0.027473094111065195
	113034	111745		-	rsmB	CCNA_00101	16S rRNA m5C methyltransferase RsmB	9	11	12	4950	3507	4543	2	3	29	15	3	10281	5270	5040	6	5	4.22774040544339E-5	1.0
	113151	113375		+	-	CCNA_00102	hypothetical protein	0	2	2	472	893	762	2	3	3	5	0	1337	1825	1604	8	7	1.5910152635409484E-10	1.0
113463	113463	115160	115160	+	-	CCNA_00103	gamma-glutamyltranspeptidase	73	179	152	38639	56488	57050	27	29	255	235	30	87814	81499	48691	56	42	4.773132808368596E-4	1.0
114485			114371	-	-	predicted RNA	antisense: CCNA_00103	13	51	29	7089	16048	10952	95	98	120	52	7	41332	18043	12903	278	209	9.779935197563015E-9	6.61946195300171E-8
	115990	115289		-	-	CCNA_00104	orotidine 5'-phosphate decarboxylase	10	11	17	5551	3710	6589	6	7	17	19	2	5876	6735	4210	10	7	0.03701848370857796	1.0
116065	116088	116786	116786	+	-	CCNA_00105	MarC family integral membrane protein	53	88	67	28415	27775	25289	35	38	161	89	22	55535	30870	36811	70	58	2.1632195296941066E-4	1.0
116834	116834	118099		+	-	CCNA_00106	2-polyprenyl-6-methoxyphenol hydroxylase	31	47	45	16364	15074	17070	11	12	41	69	12	14233	23892	19481	18	15	0.006041733727341922	1.0
118466	118457	118260	118053	-	-	CCNA_00107	Trm112p-like protein	19	36	32	10509	11320	12359	52	57	20	61	7	7016	21173	12255	87	68	0.007600584967777176	0.01614171055029601
119159	119144	118467	118467	-	-	CCNA_00108	lon endopeptidase-related protein	55	88	108	29440	27937	40517	43	48	80	151	24	27666	52385	39474	72	58	0.00626310698589297	1.0
120145	120059	119160	119160	-	-	CCNA_00109	thioredoxin	236	292	313	124548	91939	117499	109	123	153	301	95	52987	104111	153777	116	115	0.1772851901816236	0.295487490269183
119969			120137	+	-	predicted RNA	antisense: CCNA_00109	32	109	59	17148	34560	22153	139	145	174	85	14	60168	29490	23258	290	222	1.6245340006838983E-4	4.4976204918010344E-4
120782	120675	120169	120150	-	-	CCNA_00110	DNA-binding protein	84	164	137	44695	51720	51367	89	97	172	176	37	59375	61089	61049	141	119	0.00472938514391834	0.010381758400461849
120581	120752	121498	121498	+	-	CCNA_00111	hypothetical protein	215	373	280	113541	117398	105245	136	150	514	374	59	177104	129513	96199	231	179	0.017189294686747028	0.034561664763076566
	121503	121892	121892	+	-	CCNA_00112	glyoxalase family protein	6	19	14	3680	6287	5444	12	13	72	32	5	24971	11257	9274	50	38	1.4080430288782999E-18	1.0
121893			121971	+	-	predicted RNA	-	12	21	15	6558	6627	5850	72	80	161	22	8	55597	7814	13302	416	323	2.130010516314474E-34	3.8149034503734877E-32
	121972	122544	122544	+	-	CCNA_00113	hypothetical protein	24	37	52	12761	11934	19666	23	25	50	60	11	17421	20857	18240	39	32	0.002337402304371391	1.0
122547	122547	122852	122852	+	-	CCNA_00114	MarR/EmrR-family transcriptional regulator	49	53	70	26082	16845	26484	66	75	59	67	13	20539	23371	22086	85	71	0.08184260678092414	0.14628214134205608
	122939	126268		+	-	CCNA_00115	TolB protein	135	284	255	71694	89598	95611	23	25	429	323	54	147883	111665	87744	44	34	0.004888707425316625	1.0
124282			124027	-	-	CCNA_R0099	-	1	10	6	1006	3408	2305	8	8	12	19	4	4350	6586	7248	26	23	1.1153725195421202E-16	1.0
128021	127753	126407	126331	-	-	CCNA_00116	phosphoglucosamine mutase	96	173	162	51136	54642	61067	37	41	207	206	34	71312	71208	55780	61	49	0.008108279750038772	1.0
127688	127915	129735	129736	+	-	CCNA_00117	glucosamine-fructose-6-phosphate aminotransferase, isomerizing	113	241	174	59837	75792	65479	33	36	249	255	52	85774	88479	85036	56	47	0.005140444702033181	1.0
129746	129746	131989		+	-	CCNA_00118	porphyrin biosynthesis protein	796	1832	1384	419788	576251	518817	209	225	2277	1529	390	783887	528798	630518	340	288	0.08970782324404215	0.15936143066114813
130020			129897	-	-	predicted RNA	antisense: CCNA_00118	29	50	43	15408	16002	16344	116	128	117	59	15	40520	20442	24670	278	230	1.7949340417079219E-6	7.201386721039537E-6
130365			130155	-	-	predicted RNA	antisense: CCNA_00118	64	149	106	34065	46979	40074	177	191	266	124	29	91857	42948	47849	356	288	1.5234555821389136E-4	4.256534896496125E-4
131286			130496	-	-	predicted RNA	antisense: CCNA_00118	223	720	457	117616	226517	171487	207	217	1039	564	138	357795	195218	224101	396	327	0.0022339283983790073	0.005097677184801492
131620			131351	-	-	predicted RNA	antisense: CCNA_00118	30	141	88	15826	44370	33115	112	115	221	146	27	76303	50700	43741	265	210	2.561896299857958E-6	9.936060885345828E-6
	131977	132438		+	-	CCNA_00119	hypothetical protein	29	37	42	15485	11650	15770	27	30	36	60	10	12639	20811	17102	44	36	0.006809650383584319	1.0
	132435	132953		+	-	CCNA_00120	putative acetyltransferase	20	33	38	10805	10414	14452	20	22	42	59	5	14555	20468	9171	38	28	0.004140340040152204	1.0
	133408	132950		-	-	CCNA_00121	hypothetical protein	10	17	19	5283	5612	7257	12	13	30	33	5	10549	11662	8545	28	22	1.6618998690821213E-5	1.0
133934	133827	133417	133410	-	-	CCNA_00122	hypothetical protein	19	29	34	10051	9134	12749	23	25	76	36	10	26159	12690	17444	53	45	5.445101510125424E-6	1.0
133772			133899	+	-	predicted RNA	antisense: CCNA_00122	39	52	35	20780	16544	13323	116	131	245	31	8	84412	10718	13302	378	282	3.424283117547728E-9	2.5204022735585754E-8
	133900	134682		+	-	CCNA_00123	3-hydroxyacyl CoA dehydrogenase	34	48	38	18078	15094	14248	17	20	136	72	8	46961	24948	13814	49	36	1.4294872364848352E-6	1.0
135508	135413	134826	134678	-	-	CCNA_00124	hypothetical protein	268	415	446	141491	130557	167198	224	249	153	406	84	52688	140560	136527	211	186	0.6069650498087634	0.8869562495636427
134765			134827	+	-	predicted RNA	antisense: CCNA_00124	13	21	7	6917	6828	2685	78	86	47	15	5	16327	5221	8705	189	160	1.009312638562276E-6	4.275347956553971E-6
135393			135548	+	-	predicted RNA	antisense: CCNA_00125 CCNA_00124	19	25	24	10102	7900	9013	51	57	222	29	7	76509	10026	12312	283	211	9.415364422739068E-28	9.531350796062665E-26
136177	136177	135509		-	-	CCNA_00125	amino acid efflux permease	19	60	53	10381	19114	19947	23	24	103	97	6	35526	33797	10184	57	39	3.2785445639391266E-5	1.0
136591	136591	136184		-	-	CCNA_00126	glutathione S-transferase	20	35	39	11007	11012	14926	27	30	67	70	8	23188	24286	13427	66	49	2.411380942314704E-5	1.0
136707	136811	137011	137131	+	-	CCNA_00127	KTSC domain protein	336	367	270	177329	115426	101362	566	653	203	271	63	70037	93789	102833	503	442	0.8954219913884433	1.0
137012			136714	-	-	predicted RNA	antisense: CCNA_00127	49	209	127	26251	65932	47799	151	156	362	176	36	124926	60955	59672	344	273	4.681133297631419E-6	1.7309537365778434E-5
138554	138472	137246	137246	-	-	CCNA_00128	argininosuccinate synthase	374	704	575	197268	221564	215560	157	172	486	440	105	167486	152203	169970	155	133	0.5768006981488136	0.8487366497934408
137441			137559	+	-	predicted RNA	antisense: CCNA_00128	17	39	29	9092	12449	11237	85	91	116	35	7	40068	12439	12323	235	181	1.4829582164530877E-7	7.627734272404137E-7
138177			138241	+	-	predicted RNA	antisense: CCNA_00128	4	13	12	2321	4371	4810	55	58	47	18	4	16465	6560	7055	194	154	1.8422015143782634E-14	3.422281270726641E-13
138366			138540	+	-	predicted RNA	antisense: CCNA_00128	11	72	51	5994	22949	19218	90	91	181	57	12	62555	19866	20152	252	195	3.9128444881381945E-9	2.8529455897333287E-8
	138917	138555	138555	-	-	CCNA_00129	hypothetical protein	17	33	27	9194	10595	10171	25	27	51	39	5	17884	13660	8898	48	37	0.0013182279440238527	1.0
140956	140918	138921	138918	-	-	CCNA_00130	Kup system potassium uptake protein	486	833	721	256680	262047	270214	119	131	653	702	121	224822	242743	196301	137	110	0.27679934963045366	0.4433486487431137
139093			139252	+	-	predicted RNA	antisense: CCNA_00130	25	122	67	13350	38657	25189	157	160	231	93	16	79553	32308	26968	378	289	3.6337876772304094E-6	1.3756022275163791E-5
140274			140444	+	-	predicted RNA	antisense: CCNA_00130	101	105	148	53319	33093	55541	242	276	37	159	35	12964	55118	57453	266	244	0.14514178112457143	0.24583301191928503
140985			141118	+	-	predicted RNA	-	113	137	101	60020	43145	38120	308	351	180	124	64	62253	43026	104995	506	523	2.0997979168419577E-4	5.708146225399088E-4
	141119	141541	141541	+	-	CCNA_00131	Rrf2 family protein	19	30	19	10329	9536	7414	19	21	41	33	8	14411	11441	13916	36	31	3.8940732043200675E-4	1.0
141552	141633	142433	142433	+	hetN	CCNA_00132	ketoacyl reductase hetN	60	114	95	31762	35875	35764	39	43	135	104	34	46549	36161	55951	62	57	0.0015656232755714924	1.0
142583			142610	+	-	predicted RNA	-	6	9	3	3405	2932	1328	80	91	22	6	0	7795	2205	1354	185	135	1.9869234188652968E-4	5.434087737186413E-4
141127			141014	-	-	predicted RNA	antisense: CCNA_00131	9	41	27	5038	13076	10396	80	83	105	31	7	36333	10724	12278	221	173	2.6575800948414233E-8	1.611388625214179E-7
142678			142570	-	-	predicted RNA	-	14	25	11	7821	8130	4378	56	62	113	19	4	39072	6616	7771	216	163	4.0458579963284106E-13	6.1302208469314424E-12
142611	142680	143894	143894	+	-	CCNA_00133	radical SAM family enzyme	161	256	240	85261	80769	90035	63	70	177	271	62	60938	93685	100534	79	70	0.11370760902360925	0.19747579538287188
143281			143227	-	-	predicted RNA	antisense: CCNA_00133	3	13	14	1874	4398	5478	68	71	41	25	5	14120	8812	8431	236	190	3.879537954694571E-15	8.113345093874723E-14
143926	143989	144417	144417	+	-	CCNA_00134	surface protein	100	106	95	53147	33425	35867	82	95	52	122	27	18053	42432	44048	90	81	0.17781533964112564	0.29621754051830734
	144443	145276		+	-	CCNA_00135	trypsin-like peptidase	7	7	16	3899	2421	6141	4	4	9	15	2	3255	5314	3595	6	4	0.095813497840773	1.0
146964	146952	145273	145267	-	-	CCNA_00136	AmpG protein	84	229	195	44699	72128	73426	35	37	261	320	45	89885	110794	74066	69	54	6.617652027578308E-4	1.0
	148530	146986		-	shkA	CCNA_00137	hybrid two-component histidine kinase/receiver protein ShkA	7	20	19	3789	6298	7249	3	3	42	33	2	14456	11501	4710	9	6	4.254749522238948E-6	1.0
148539	148752	150944	151058	+	-	CCNA_00138	TonB-dependent receptor	129	461	393	68296	145200	147372	52	54	375	557	71	129093	192685	115748	86	66	0.01663890107111735	0.0334935803982002
148751			148585	-	-	predicted RNA	-	45	87	63	23754	27506	23672	137	149	365	90	21	125939	31319	35036	498	383	7.573886845458654E-13	1.0885514324182859E-11
150992			150947	-	-	predicted RNA	-	4	9	6	2204	3059	2287	50	54	35	7	1	12388	2726	2469	170	127	1.4419736998932385E-11	1.684312089256567E-10
152600	152600	150993		-	chlI	CCNA_00139	magnesium chelatase subunit ChlI-like ATPase	27	58	43	14599	18472	16373	9	10	118	56	11	40734	19401	18707	20	16	4.001865706684198E-5	1.0
152581			152907	+	-	predicted RNA	antisense: CCNA_00140 chlI	71	235	146	37943	74047	54970	162	170	593	169	53	204415	58547	85958	437	355	2.319944224925411E-8	1.428995627081481E-7
153710	153662	152709	152601	-	-	CCNA_00140	glutathione synthetase	409	595	406	215698	187220	152334	173	194	507	357	156	174641	123641	252981	196	192	0.12231775521242173	0.21101247719406416
153341			153362	+	-	predicted RNA	antisense: CCNA_00140	2	5	5	1072	1867	1936	69	73	15	7	0	5388	2710	1251	197	141	1.2883588092031831E-8	8.473810058648054E-8
153576			153626	+	-	predicted RNA	antisense: CCNA_00140	13	38	21	6990	12002	7933	166	175	36	18	4	12704	6328	7567	210	173	0.07288795272832213	0.1314260148951287
	154533	153718		-	-	CCNA_00141	tetratricopeptide repeat family protein	5	14	10	3072	4474	3938	4	4	17	20	4	6096	7127	7100	9	8	2.5679760852411594E-6	1.0
	154912	154535		-	-	CCNA_00142	endonuclease	6	13	11	3163	4264	4420	9	10	16	19	4	5566	6712	6884	19	16	2.778662803991852E-5	1.0
	155784	154912		-	-	CCNA_00143	ribosomal RNA small subunit methyltransferase I	20	23	32	10904	7247	12283	10	11	13	53	6	4579	18424	10923	16	12	0.01809485736080248	1.0
	156973	155819		-	-	CCNA_00144	oxygen-independent coproporphyrinogen-III oxidase	15	29	29	8154	9383	10912	7	8	37	36	5	12986	12448	9035	12	9	0.006661366331890508	1.0
157747	157568	156966		-	-	CCNA_00145	xanthosine triphosphate pyrophosphatase	73	120	124	38796	37766	46551	61	68	135	147	23	46594	50896	37790	94	74	0.017433098723787996	0.034981383104182466
157455	157593	158186	158224	+	-	CCNA_00146	glutathione S-transferase	119	221	204	63067	69531	76471	107	117	257	236	56	88737	81702	91454	171	146	0.009141557563294945	0.019146560593587762
158231			158307	+	-	predicted RNA	-	32	49	26	16998	15528	9791	163	183	69	27	13	23761	9381	22564	255	241	0.0014647541024622609	0.0034321728969134158
158400			158235	-	-	predicted RNA	antisense: CCNA_00147	17	42	37	8993	13371	14227	68	73	158	40	15	54652	13985	25568	226	189	2.9593151041832486E-13	4.59351466727111E-12
158308	158354	158470	158470	+	-	CCNA_00147	hypothetical protein	328	201	161	173419	63314	60642	692	847	79	136	46	27477	47020	74374	425	424	0.36787658821110253	0.5698864423718233
158471	158546	159079	159095	+	-	CCNA_00148	hypothetical protein	350	307	314	185067	96794	117767	213	249	317	294	69	109138	101912	112380	235	201	0.4335743389565209	0.6582301146731794
158709			158536	-	-	predicted RNA	antisense: CCNA_00148	12	49	31	6810	15432	11968	63	65	199	40	7	68640	13909	12118	245	181	2.410162437395397E-15	5.2212085856068215E-14
159096	159096	159323	159492	+	-	CCNA_00149	Cro/CI-family transcriptional regulator	81	66	80	42985	20944	30092	117	137	41	92	11	14191	31893	18297	121	94	0.6562058610350223	0.9521516634993192
160463	160297	159320	159307	-	-	CCNA_00150	PDZ domain family protein	71	90	79	37928	28437	29688	28	32	83	119	31	28729	41157	51308	45	41	0.004099378078341229	1.0
160287			160473	+	-	predicted RNA	antisense: CCNA_00151 CCNA_00150	110	108	118	58131	34222	44492	211	243	223	80	31	76780	27824	51081	317	277	0.011074796738004636	0.022866525336967893
	161180	160464		-	-	CCNA_00151	ribonuclease PH	31	81	90	16760	25698	33734	33	35	81	112	10	28176	38986	17330	53	39	0.017183409436644564	1.0
161142	161320	162396	162396	+	-	CCNA_00152	winged helix-turn-helix transcription repressor HrcA	261	298	335	137972	93767	125698	97	110	139	323	112	48177	111987	181725	102	105	0.14369665277200572	0.24379915463018215
161312			161182	-	-	predicted RNA	-	10	52	30	5785	16489	11573	84	86	123	45	8	42483	15557	13916	238	183	9.181766480697217E-9	6.244852859558915E-8
162428			162377	-	-	predicted RNA	antisense: grpE CCNA_00152	3	23	20	2013	7363	7823	108	110	37	23	4	12828	8270	7294	229	182	2.519841016306306E-5	8.178944934432875E-5
162397	162409	163035	163035	+	grpE	CCNA_00153	adenine nucleotide exchange factor GrpE	236	251	266	124852	79212	99840	140	161	167	221	91	57758	76556	147598	144	149	0.1790350144984238	0.2981071695522027
162789			162665	-	-	predicted RNA	antisense: grpE	6	24	20	3475	7569	7509	47	49	140	21	6	48425	7268	10537	230	176	2.1809101471793307E-26	1.792194985652662E-24
	163235	162975	162975	-	-	CCNA_00154	hypothetical protein	3	13	7	1808	4173	2942	11	11	19	8	2	6754	2875	4608	21	18	4.21074327622759E-5	1.0
163193	163413	164531	164650	+	-	CCNA_00155	DNA polymerase III, beta chain	352	568	560	186000	178775	210160	154	171	198	499	88	68237	172553	142455	135	114	0.9999975675084187	1.0
164651			164663	+	-	predicted RNA	-	2	7	5	1171	2393	1923	134	140	23	3	1	7978	1299	2230	374	295	6.575843740082419E-10	5.527348799575896E-9
164664	164664	164951	164951	+	-	CCNA_00156	ArsR-family transcriptional regulator	16	41	38	8898	13080	14319	39	42	121	55	9	41747	19203	15031	115	87	1.4125827855082657E-8	9.212783152918054E-8
164960	165022	165393	165452	+	-	CCNA_00157	glyoxalase family protein	69	167	127	36460	52568	47736	114	122	289	122	29	99667	42280	47507	211	169	7.240647923513149E-4	0.0017922014792962208
165492			165575	+	-	CCNA_R0100	-	2	5	5	1559	1574	2085	18	20	0	7	1	36	2728	2935	23	22	0.017556956161023225	1.0
165621	165621	166784		+	recF	CCNA_00158	DNA replication and repair protein recF	211	292	315	111677	92083	118251	82	92	236	280	82	81427	96796	133284	96	89	0.1310357474281504	0.22449955746520253
	166781	169246	169278	+	gyrB	CCNA_00159	DNA gyrase subunit B	774	1226	1137	408649	385733	426361	148	165	692	1075	227	238201	371899	367307	153	132	0.23684330805123746	0.3854497918774217
169279			169310	+	-	predicted RNA	-	5	8	4	2709	2635	1676	65	73	28	7	1	9911	2629	1638	203	147	1.2084245252529444E-8	8.000801240655751E-8
169364	169387	170526	170536	+	-	CCNA_00160	methyl-accepting chemotaxis protein	55	133	120	29334	42085	45053	31	34	271	138	29	93485	47907	47086	69	55	3.605872414456464E-5	1.0
170537	170951	171577	171634	+	-	CCNA_00161	hypothetical protein	452	452	385	238727	142428	144259	240	279	62	232	64	21476	80522	104961	112	110	0.041668058829797745	0.07902562881513366
171635			171648	+	-	predicted RNA	-	26	44	38	13735	13877	14389	907	1000	6	27	5	2223	9600	9251	558	501	0.3704093415438052	0.5731744020122905
164729			164573	-	-	predicted RNA	antisense: CCNA_00156	29	62	53	15573	19619	19954	108	117	198	56	16	68186	19486	27105	302	243	1.3783560677081161E-8	9.023258793759317E-8
165077			164949	-	-	predicted RNA	antisense: CCNA_00157 CCNA_00156	27	64	49	14343	20143	18705	128	137	182	47	12	62792	16559	20106	328	256	5.919868786371527E-7	2.6506591969746873E-6
165440			165330	-	-	predicted RNA	antisense: CCNA_00157	11	41	21	5855	13150	8125	78	81	115	25	6	39611	8713	9911	228	174	8.04947599614941E-9	5.5394669786309E-8
166646			166500	-	-	predicted RNA	antisense: recF	12	45	27	6389	14174	10205	67	69	118	22	11	40782	7766	18434	179	151	3.8830038772773845E-9	2.834146508127746E-8
166834			166761	-	-	predicted RNA	antisense: gyrB recF	8	31	21	4295	9816	8111	96	100	49	33	10	16998	11632	16351	229	202	1.472263506686707E-7	7.589491213436642E-7
167467			167431	-	-	predicted RNA	antisense: gyrB	1	13	8	889	4192	3275	75	75	26	14	2	9096	4857	3868	207	160	1.717564862082549E-9	1.3359900402724503E-8
168539			168403	-	-	predicted RNA	antisense: gyrB	23	48	38	12369	15129	14442	93	102	147	43	18	50646	14900	29278	267	230	2.662859190763823E-10	2.4339765703276443E-9
169310			169187	-	-	predicted RNA	antisense: gyrB	32	42	39	17056	13452	14850	108	121	131	32	6	45248	11204	10571	238	180	2.0022719283653874E-4	5.471779898134676E-4
169529			169393	-	-	predicted RNA	antisense: CCNA_00160	31	50	36	16401	16018	13729	101	112	200	46	13	69013	16145	22041	330	260	6.062604505394628E-11	6.311071903156702E-10
170969			170551	-	-	predicted RNA	antisense: CCNA_00161	144	401	290	76238	126209	108973	233	247	932	235	82	320928	81239	133067	520	425	7.269975150775022E-5	2.1581290449708258E-4
171649	171649	172917	172963	+	-	CCNA_00162	hypothetical protein	5451	8436	6521	2874704	2653096	2443363	1881	2093	1295	4090	1079	446069	1413854	1744173	989	946	0.9893149884040706	1.0
172065			171651	-	-	predicted RNA	antisense: CCNA_00162	51	161	101	27382	50840	37942	88	93	428	140	39	147649	48522	64132	258	209	6.370593027955953E-10	5.387238777272679E-9
173089			172177	-	-	predicted RNA	antisense: CCNA_00162 CCNA_00163	154	563	377	81207	177214	141550	140	146	1171	530	111	403207	183430	180837	354	280	1.6155024128280307E-5	5.426033914148916E-5
172964	172964	175183		+	-	CCNA_00163	exopolysaccharide transport family protein	2630	4405	3445	1386912	1385252	1290805	552	610	2060	2264	606	709245	782596	980006	413	371	0.7372870546961283	1.0
173698			173332	-	-	predicted RNA	antisense: CCNA_00163	70	265	168	37412	83333	63037	160	166	628	203	45	216313	70336	72963	420	326	3.2961756402247826E-7	1.5567131066240775E-6
174843			174168	-	-	predicted RNA	antisense: CCNA_00163	164	433	272	86605	136294	102093	150	160	844	423	86	290720	146434	139872	359	284	3.639372273870317E-5	1.1466402946767778E-4
175224			175106	-	-	predicted RNA	antisense: CCNA_00164 CCNA_00163	19	32	23	10461	10296	8973	75	83	109	30	7	37792	10536	12744	217	171	4.22993724564206E-8	2.43002332260288E-7
	175173	177098	177191	+	-	CCNA_00164	O-antigen polymerase	385	741	675	203522	233298	252992	109	119	485	679	124	167221	234818	200398	125	104	0.2549956343867361	0.41182531935060157
175591			175578	-	-	predicted RNA	antisense: CCNA_00164	2	5	3	1266	1692	1412	96	104	9	5	0	3348	1742	1274	199	151	5.196994371903746E-5	1.5907539740467864E-4
177938	177745	177092	176956	-	pssY	CCNA_00165	polyisoprenylphosphate hexose-1-phosphotransferase pssY	78	144	148	41579	45514	55452	66	72	171	189	27	59186	65552	44549	110	86	0.0068815311656141	0.014731074223663652
177672	177944	178090	178312	+	-	CCNA_03915	hypothetical protein	6	23	11	3482	7368	4422	33	34	58	16	3	20124	5811	5848	93	72	8.240075259255499E-9	5.643744536580205E-8
177967			177939	-	-	predicted RNA	antisense: CCNA_03915	1	6	2	900	2017	1024	43	45	23	4	0	8131	1610	864	171	121	4.923113255745002E-19	1.612318901128757E-17
179383	179070	178252	178085	-	-	CCNA_00166	putative transglutaminase-like cysteine proteinase	72	171	139	38207	53825	52088	54	58	329	185	33	113418	63971	54893	120	94	4.138693910529271E-5	1.288269918228474E-4
178515			178680	+	-	predicted RNA	antisense: CCNA_00166	17	88	63	9480	27873	23623	119	122	235	90	16	80947	31255	27309	365	280	2.1650859801123478E-10	2.0164167428112998E-9
179017			179069	+	-	predicted RNA	antisense: CCNA_00166	3	12	7	2024	3893	2955	53	55	56	9	2	19588	3369	3652	223	167	8.235375511423905E-20	2.9052574720856556E-18
179070	179311	180120	180182	+	-	CCNA_00167	metallophosphatase family protein	253	468	460	133845	147355	172645	170	186	379	452	96	130732	156321	155541	214	182	0.13407690451033508	0.22931615524110935
180185	180205	180801	180801	+	-	CCNA_00168	polysaccharide export protein	4550	4640	3783	2399326	1459289	1417662	2542	2945	505	2643	951	173995	913755	1536879	1348	1465	0.8238521245223369	1.0
180802			180813	+	-	predicted RNA	-	10	11	6	5727	3489	2591	281	327	8	7	1	2852	2498	3049	267	233	0.7425774056564556	1.0
180906			181370	+	-	predicted RNA	-	336	602	445	177318	189421	166836	348	382	990	289	122	340884	100168	198031	530	458	0.024315175083937792	0.0479642750526138
180291			179990	-	-	predicted RNA	antisense: CCNA_00168 CCNA_00167	54	149	98	28532	46918	36912	116	124	691	138	28	237921	48025	46665	491	367	8.407342710689938E-18	2.406774132547919E-16
180629			180492	-	-	predicted RNA	antisense: CCNA_00168	20	62	47	10696	19730	17774	110	116	115	72	19	39837	25192	31304	273	232	4.9672554903239116E-8	2.820835739830286E-7
181370			180919	-	-	predicted RNA	-	104	397	264	55018	125085	98975	198	205	1058	221	61	364324	76462	99237	513	398	5.6959619217545094E-6	2.080873118381551E-5
181371	181379	182917	182964	+	-	CCNA_00169	hypothetical protein	177	271	273	93646	85495	102339	54	60	397	313	49	136923	108307	79392	90	70	0.028010457335728926	0.05471282004755776
182255			182210	-	-	predicted RNA	antisense: CCNA_00169	2	6	5	1179	1989	1904	34	36	31	8	2	10983	2928	4153	163	130	1.4087745022634977E-34	2.733413860641814E-32
182503			182397	-	-	predicted RNA	antisense: CCNA_00169	11	37	24	5950	11689	9204	79	83	96	32	6	33159	11386	9774	222	169	8.111169759900478E-8	4.409067764428392E-7
182965	182997	185663	185852	+	-	CCNA_00170	TonB-dependent receptor	394	1077	803	208022	338851	301202	99	105	1976	1105	220	680270	382184	355564	222	177	0.001029309237347733	0.0024800707219296016
183665			183408	-	-	predicted RNA	antisense: CCNA_00170	55	182	129	29232	57320	48509	166	174	356	160	34	122796	55323	55951	381	302	5.996175456727589E-6	2.1757550942982966E-5
184272			183731	-	-	predicted RNA	antisense: CCNA_00170	91	415	254	48130	130634	95482	164	168	862	326	71	296981	113011	116329	411	323	7.394069691034321E-6	2.635639867321107E-5
184622			184567	-	-	predicted RNA	antisense: CCNA_00170	9	26	13	4811	8374	5077	103	108	39	17	5	13638	6014	9171	199	171	8.840285206646338E-5	2.576111479700654E-4
185000			184876	-	-	predicted RNA	antisense: CCNA_00170	11	39	40	6309	12550	15238	86	90	106	50	6	36623	17474	10263	233	171	6.658047931610134E-7	2.953068092469871E-6
185210			185088	-	-	predicted RNA	antisense: CCNA_00170	18	53	36	9740	16878	13590	103	108	108	63	13	37323	22053	21404	272	218	4.944409493389781E-8	2.8101464858688057E-7
185850			185537	-	-	predicted RNA	antisense: CCNA_00170	85	184	135	45259	58021	50817	151	163	457	145	38	157603	50165	62960	359	287	5.810703586636693E-6	2.1183593190322183E-5
185853	185853	186290		+	-	CCNA_00171	type II secretion pathway protein C	20	17	20	10729	5621	7784	15	18	28	29	4	9744	10367	7123	26	20	0.020065582129086722	1.0
	186287	188350		+	pulD	CCNA_00172	type II secretion pathway protein D	57	119	116	30334	37454	43648	16	17	249	172	36	86028	59678	58329	40	32	1.623120446223769E-6	1.0
186485			186390	-	-	predicted RNA	antisense: pulD	8	14	6	4346	4546	2476	35	39	81	23	3	28174	8249	6190	199	147	5.492647180302119E-32	8.115736634123699E-30
	188347	189822		+	pulE	CCNA_00173	type II secretion pathway protein E	27	69	58	14266	21813	22024	12	13	73	123	13	25172	42551	21734	26	20	9.754671976116033E-5	1.0
	189809	191020	191020	+	pulF	CCNA_00174	type II secretion pathway protein F	32	118	93	17060	37390	35080	23	24	203	156	27	70088	54065	44833	58	46	9.790776051031172E-7	1.0
191021	191032	191484		+	-	CCNA_00175	type II secretion pathway protein G	25	63	55	13233	20077	20927	37	39	90	100	10	31099	34790	17011	82	61	1.0859392429617003E-4	1.0
	191399	191956		+	-	CCNA_00176	type II secretion pathway protein H	14	43	30	7876	13663	11400	18	19	62	42	7	21549	14762	11879	36	28	3.3595470755745616E-4	1.0
	191925	192308		+	-	CCNA_00177	type II secretion pathway protein I	8	17	15	4672	5586	5685	12	13	23	25	5	8159	8745	8579	26	22	4.197283523115462E-5	1.0
	192305	192895		+	-	CCNA_00178	type II secretion pathway protein J	3	23	20	1750	7282	7561	9	9	55	54	6	18967	18753	10377	36	27	2.1760345291540638E-17	1.0
	192892	193866		+	-	CCNA_00179	type II secretion pathway protein K	30	114	82	16119	35991	31043	27	28	183	108	24	63048	37477	39963	58	48	1.9507465966489072E-5	1.0
193853			193774	-	-	predicted RNA	antisense: CCNA_00180 CCNA_00179	3	32	25	1786	10244	9416	89	89	66	21	7	22917	7429	11595	209	174	4.481106081359384E-7	2.0606007885645357E-6
	193848	194954		+	-	CCNA_00180	type II secretion pathway protein L	59	180	141	31436	56887	52981	40	42	199	166	32	68694	57431	52309	66	53	0.003013516122147606	1.0
194761			194740	-	-	predicted RNA	antisense: CCNA_00180	5	13	9	2742	4225	3419	147	157	15	9	1	5335	3177	2548	215	167	0.04098050001601659	0.0778484614119869
	194951	195427		+	-	CCNA_00181	type II secretion pathway protein M	18	51	49	9897	16081	18495	29	31	101	51	11	35066	17958	18582	62	50	3.248171957620808E-5	1.0
	195424	196140		+	-	CCNA_00182	type II secretion pathway protein N	9	29	27	5053	9147	10318	10	11	48	46	9	16637	16163	15191	26	22	3.457953994417106E-7	1.0
197011	197011	196250	196159	-	pulO	CCNA_00183	type II secretory pathway, prepilin signal peptidase	78	152	114	41546	47945	42789	53	57	237	147	39	81576	50822	63461	100	85	2.147813966826849E-4	5.828469525363457E-4
197069			197038	-	-	predicted RNA	-	3	12	6	1794	3922	2365	81	84	23	7	0	8046	2620	1581	175	127	1.3318497184968596E-4	3.7709648494935405E-4
196159			196230	+	-	predicted RNA	-	3	16	9	1607	5081	3482	46	47	54	12	4	18874	4295	7180	173	140	2.5004121120810516E-19	8.437380967577849E-18
196655			196753	+	-	predicted RNA	antisense: pulO	15	30	18	8162	9617	7058	76	83	92	22	6	31895	7604	10855	213	169	9.793522794251496E-8	5.214005847396852E-7
197028			197110	+	-	predicted RNA	antisense: CCNA_00184	7	25	13	3694	7903	4912	63	66	67	23	4	23391	8224	7669	204	157	2.0419300166025707E-11	2.326734284823647E-10
	197267	197070	197070	-	-	CCNA_00184	hypothetical protein	7	19	15	4093	6158	5900	25	27	42	18	1	14631	6468	2696	56	40	2.5139765295949343E-4	1.0
200124	199810	197285	197285	-	-	CCNA_00185	TonB-dependent receptor	268	475	342	141513	149554	128370	50	55	862	490	116	296857	169403	188450	104	86	6.535630512976063E-4	0.0016333230459083291
197513			197539	+	-	predicted RNA	antisense: CCNA_00185	5	6	4	2724	2052	1590	69	78	19	4	1	6737	1426	1945	159	124	2.4487393419466836E-5	7.977819171407455E-5
198556			198710	+	-	predicted RNA	antisense: CCNA_00185	32	86	79	17301	27356	29824	150	160	155	63	8	53693	22086	14326	261	193	0.006016039318076706	0.013001867152464664
198985			199035	+	-	predicted RNA	antisense: CCNA_00185	5	10	8	2951	3295	3170	56	61	35	14	2	12363	4906	4494	183	142	3.6514797133825915E-11	3.9543543872833185E-10
199758			200255	+	-	predicted RNA	antisense: CCNA_R0003 CCNA_00185	94	324	232	49789	101978	87184	152	159	524	295	58	180690	102113	94355	317	252	4.81395453617445E-4	0.0012281034490569222
200201			200125	-	-	CCNA_R0003	Arg tRNA	224	329	247	118308	103489	92713	1216	1361	98	140	61	34033	48548	99772	738	789	0.7200559865258234	1.0
	201602	200286	200202	-	-	CCNA_00186	guanine-hypoxanthine permease	65	163	141	34717	51530	52955	32	35	162	183	31	55814	63550	51399	53	43	0.004438759580747911	1.0
202681	202681	201599		-	-	CCNA_00187	NUP-family purine nucleoside permease	42	91	88	22347	28922	33024	24	25	95	104	21	32863	36136	34535	38	31	0.005486156736172896	1.0
203789	203725	202763	202755	-	-	CCNA_00188	ABC transporter ATP-binding protein	199	291	256	104980	91531	96140	90	101	221	267	89	76365	92379	144060	112	108	0.05754118196181642	0.10618894478290297
203564			203730	+	-	predicted RNA	antisense: CCNA_00188	30	81	63	16093	25484	23722	122	130	135	67	20	46501	23422	32965	240	205	7.161549673036359E-5	2.1295625570948897E-4
	203869	204135		+	-	CCNA_00189	zinc-finger domain protein	3	1	2	1973	578	867	3	4	0	5	0	189	1848	796	4	3	0.5873044191434554	1.0
204137	204137	204571	204571	+	-	CCNA_00190	acyl-CoA hydrolase	8	12	15	4551	4044	5987	10	11	22	31	4	7699	10865	8067	25	20	8.581446261172613E-7	1.0
	204697	205173		+	-	CCNA_00191	N-acetylglutamate synthase domain protein	18	31	45	9934	9768	17088	23	25	61	48	8	21205	16870	13563	45	36	6.201969984768917E-4	1.0
	206793	205174		-	-	CCNA_00192	long-chain-fatty-acid--CoA ligase	56	131	117	29913	41284	44044	22	23	245	239	25	84468	82649	41477	58	42	2.0248317063180068E-6	1.0
206401			206497	+	-	predicted RNA	antisense: CCNA_00192	2	20	13	1193	6531	5224	44	44	78	17	2	27121	5945	3356	174	125	3.979720368720157E-17	1.0489942179437847E-15
	208041	206989	206989	-	leuB	CCNA_00193	3-isopropylmalate dehydrogenase	27	55	48	14335	17437	18215	14	15	58	67	16	20164	23503	25898	25	22	6.021227355789703E-4	1.0
	208345	208043		-	-	CCNA_00194	Antibiotic biosynthesis monooxygenase family protein	2	7	5	1153	2306	2035	5	6	21	6	1	7324	2382	1843	16	12	6.039883378380879E-10	1.0
	209095	208487	208481	-	leuD	CCNA_00195	3-isopropylmalate dehydratase small subunit	87	220	171	46365	69304	64363	92	98	243	232	46	83842	80508	74567	158	130	0.0019742081370336725	0.004549602057796174
208607			208641	+	-	predicted RNA	antisense: leuD	4	10	8	2365	3229	3125	77	83	25	16	2	8757	5535	4563	229	179	9.23595117709176E-10	7.536579319157236E-9
	210531	209092		-	leuC	CCNA_00196	3-isopropylmalate dehydratase large subunit	75	129	108	39869	40832	40719	25	28	132	126	27	45722	43872	44162	36	30	0.01706299406709258	1.0
210480			210597	+	-	predicted RNA	antisense: leuC	20	57	50	10897	18033	18809	127	134	96	64	8	33083	22341	13552	260	194	3.0192961562195667E-4	7.982507059497983E-4
210769			210637	-	-	CCNA_R0004	-	32	63	45	16873	19920	17051	123	134	61	81	15	21270	28165	25546	224	187	6.316876909116131E-4	0.0015831856910719833
210716			211089	+	-	predicted RNA	antisense: CCNA_R0004	107	281	183	56472	88596	68799	179	190	635	209	30	218705	72337	48577	410	302	3.239277806123477E-4	8.525378852966272E-4
	211522	211121	210770	-	rplS	CCNA_00197	LSU ribosomal protein L19P	1255	1675	1375	661796	526971	515445	1253	1413	114	750	316	39498	259293	510946	578	671	0.29079368640487396	0.46395475092234917
211452			211782	+	-	predicted RNA	antisense: rplS trmD	66	201	139	35277	63340	52439	144	152	534	177	51	183853	61291	83022	406	330	3.329158228680713E-9	2.4636089046482966E-8
212417	212256	211519		-	trmD	CCNA_00198	tRNA (guanine-N1) -methyltransferase	4369	5228	3989	2303973	1644171	1494733	2154	2458	529	2426	1093	182397	838793	1766363	1073	1259	0.9526879385657103	1.0
212106			212184	+	-	predicted RNA	antisense: trmD	8	22	13	4276	7084	5025	65	69	57	28	5	19896	9865	9376	208	165	1.345286824005915E-11	1.5740081182045755E-10
212296	212387	214267	214441	+	-	CCNA_00199	TadG/vWA-family protein	386	1044	650	203892	328363	243769	129	137	1603	849	151	552053	293473	244970	248	193	0.0073941051531445255	0.015770328089989166
212888			212697	-	-	predicted RNA	antisense: CCNA_00199	48	129	88	25727	40742	33068	162	172	282	85	27	97266	29391	45209	361	298	1.1544510364136923E-5	3.995956634960179E-5
213612			213142	-	-	predicted RNA	antisense: CCNA_00199	220	507	322	116364	159475	120738	260	280	782	460	104	269371	159307	168240	516	422	0.0011113090339493	0.0026620348429821196
215462	215255	214320	213810	-	-	CCNA_00200	2OG-Fe(II) oxygenase superfamily protein	913	1074	871	481800	338048	326534	357	408	314	446	87	108322	154396	140714	170	143	0.009004349209368611	0.018887501269501426
215131	215418	216098	216139	+	-	CCNA_00201	outer membrane protein	56	67	67	29847	21300	25449	33	37	103	82	18	35549	28515	30018	55	46	0.005031062394223351	1.0
216200	216215	217270	217296	+	-	CCNA_00202	DesA-family fatty acid desaturase	174	291	283	91790	91773	106403	83	91	300	366	56	103546	126837	91397	128	101	0.039935722240312874	0.07607275538580446
216235			216207	-	-	predicted RNA	antisense: CCNA_00202	4	11	8	2409	3570	3065	97	103	20	12	3	7149	4394	5370	229	194	3.8947038283607596E-7	1.8100137219627348E-6
217297	217328	218332	218332	+	-	CCNA_00203	sterol desaturase family protein	151	215	212	79948	67784	79565	67	75	452	226	36	155662	78261	59740	127	97	0.008061819930107227	0.01705901611990275
217874			217763	-	-	predicted RNA	antisense: CCNA_00203	35	44	33	18759	14006	12665	119	135	102	34	6	35312	11950	10104	225	170	0.002654490803747723	0.006004410059643085
218107			217970	-	-	predicted RNA	antisense: CCNA_00203	16	49	47	8923	15686	17680	96	102	151	46	11	52163	16154	18445	266	209	1.8883137849129018E-8	1.1953001559284565E-7
	220237	218336	218336	-	kefB	CCNA_00204	glutathione-regulated potassium-efflux system protein kefB	27	71	73	14562	22359	27697	10	11	102	99	18	35131	34543	29085	21	17	1.308711513100548E-4	1.0
	220822	220241	220241	-	-	CCNA_00205	NAD(P)H-quinone reductase	63	127	109	33391	40240	40868	60	65	119	150	24	40977	52152	39781	94	76	0.009690523384461941	0.020223575094253557
221189	221085	220822		-	-	CCNA_03916	hypothetical protein	57	128	109	30224	40509	41180	131	141	146	149	29	50547	51666	48020	229	189	0.001305226661756396	0.0030884174228890337
220830	220931	221641		+	-	CCNA_00206	succinyl-CoA:3-ketoacid-coenzyme A transferase subunit A	598	681	687	315379	214249	257587	323	369	547	470	122	188333	162545	197928	295	257	0.7454434951518039	1.0
221241			221190	-	-	predicted RNA	antisense: CCNA_00206	6	8	6	3317	2705	2578	48	55	80	10	2	27657	3682	3994	306	226	2.1544327834061274E-40	5.573597404478444E-38
221547			221421	-	-	predicted RNA	antisense: CCNA_00206	13	74	54	7041	23571	20536	131	134	137	60	11	47254	20919	18616	293	227	8.912375282676373E-6	3.136168329949344E-5
	221641	222282	222335	+	-	CCNA_00207	succinyl-CoA:3-ketoacid-coenzyme A transferase subunit B	281	290	269	148229	91262	100964	153	176	216	263	50	74551	90929	81121	154	128	0.6725828713179427	0.9716785551737216
221933			221805	-	-	predicted RNA	antisense: CCNA_00207	19	59	47	10348	18568	17850	114	120	131	54	12	45200	18765	19583	272	215	2.0067209544407423E-6	7.950621592041172E-6
	223272	222283		-	-	CCNA_00208	type 1 glutamine amidotransferase (GATase1)-like domain protein	18	42	39	9795	13345	14670	11	12	69	56	8	23772	19373	14098	24	19	1.4968967017159058E-4	1.0
225170	224927	223353	223273	-	-	CCNA_00209	undecaprenyl-phosphomannose:protein mannosyltransferase	114	219	204	60511	69025	76754	40	43	281	245	46	96910	85023	75455	67	54	0.008993759904474928	1.0
224899			224934	+	-	predicted RNA	antisense: CCNA_00209	5	11	8	3035	3518	3039	81	88	48	9	0	16741	3452	876	283	195	5.145292179803377E-10	4.431549429830652E-9
224935	225115	227526	227526	+	-	CCNA_00210	TonB-dependent receptor	4745	6714	5261	2502519	2111336	1971267	811	910	1934	3212	914	665827	1110630	1477093	476	449	0.7178119677169683	1.0
	227686	228693		+	-	CCNA_00211	Porphyromonas-type peptidyl-arginine deiminase	50	107	94	26804	33667	35484	29	31	81	115	21	27987	39779	34683	40	33	0.02878319265523238	1.0
	228693	229571		+	-	CCNA_00212	N-carbamoylputrescine amidase	115	250	225	61045	78915	84567	78	85	233	205	46	80481	70922	75512	101	86	0.09264335338247337	0.16424208715141536
	229568	230116	230116	+	-	CCNA_00213	ribosomal-protein-alanine acetyltransferase	13	48	32	6920	15393	12112	20	20	81	62	6	27886	21489	9797	49	35	9.69991658144404E-6	1.0
230117			230217	+	-	predicted RNA	-	15	36	20	8407	11508	7601	84	90	99	30	6	34380	10711	10537	238	183	8.104781858877105E-8	4.4090265797707616E-7
225404			225277	-	-	predicted RNA	antisense: CCNA_00210	13	62	58	6975	19806	21736	122	126	136	62	12	47105	21549	19799	294	230	1.1068101065021406E-6	4.6460748761523145E-6
225921			225719	-	-	predicted RNA	antisense: CCNA_00210	48	129	78	25833	40736	29232	147	157	544	93	28	187492	32237	46756	565	437	4.796496146500939E-15	9.825080816219666E-14
226108			225994	-	-	predicted RNA	antisense: CCNA_00210	15	24	12	8279	7831	4642	53	60	114	25	8	39501	8727	13017	223	177	9.024610962703477E-17	2.2757006344578985E-15
226652			226535	-	-	predicted RNA	antisense: CCNA_00210	14	25	23	7517	8093	8654	62	68	118	23	2	40915	8127	3550	210	148	8.461654957173843E-9	5.7832348215126506E-8
227238			226736	-	-	predicted RNA	antisense: CCNA_00210	112	333	213	59537	104928	80100	153	162	632	294	69	217540	101917	113063	354	286	5.7934013386731974E-5	1.752572903881866E-4
229054			229029	-	-	predicted RNA	antisense: CCNA_00212	8	15	9	4423	4821	3707	151	166	19	11	2	6562	3848	3982	226	184	0.022848555683396617	0.04517326958633608
230253			230111	-	-	predicted RNA	antisense: CCNA_00213	11	47	34	6009	14996	12809	76	78	162	29	8	55775	10121	14087	241	186	5.943953483404313E-11	6.196793295758078E-10
	230262	232307	232307	+	-	CCNA_00214	TonB-dependent receptor	73	220	170	38804	69311	63967	26	28	400	276	46	137707	95586	74578	64	50	4.549808546942859E-6	1.0
231848			231837	-	-	predicted RNA	antisense: CCNA_00214	1	2	2	739	840	943	64	70	8	4	0	2886	1437	1001	196	147	4.31448039811309E-9	3.126208047802898E-8
232420			232497	+	-	CCNA_R0101	-	2	4	4	1402	1513	1579	17	19	4	6	0	1625	2214	1251	28	21	0.007481969050205865	1.0
232510	232614	233402	233444	+	-	CCNA_00215	SapC surface layer protein	1582	3063	2499	834464	963487	936446	1059	1155	801	1546	435	276007	534730	703288	673	639	0.5900040092488318	0.8650667515959467
232656			232513	-	-	predicted RNA	antisense: CCNA_00215	17	52	38	9308	16360	14436	87	92	196	42	13	67698	14716	22337	304	242	7.153817120960685E-14	1.2247405046546665E-12
233444			233033	-	-	predicted RNA	antisense: CCNA_00215	93	214	158	49342	67402	59340	132	142	754	194	37	259680	67133	60867	416	313	3.078063736353216E-9	2.294586467281453E-8
	233862	233470		-	-	CCNA_00216	hot dog superfamily protein	12	31	34	6492	10003	12775	23	24	45	36	5	15621	12695	8170	40	30	0.004366410360268966	1.0
233864			233976	+	-	predicted RNA	-	26	62	51	14013	19627	19292	145	156	127	49	13	43832	17066	21995	298	244	6.370189158211115E-5	1.9146201062867745E-4
234003			233871	-	-	predicted RNA	antisense: CCNA_00217	31	69	48	16595	21715	18343	131	141	133	42	8	46027	14591	13154	242	184	0.0018939325448081936	0.0043747086063112535
	233977	236127		+	-	CCNA_00217	thiol:disulfide interchange protein DsbD	77	160	150	40883	50436	56427	21	22	187	215	35	64690	74448	57350	38	30	0.001520975228552577	1.0
237027	236877	236131	236055	-	-	CCNA_00218	hypothetical protein	116	217	190	61671	68343	71414	82	89	247	267	35	85159	92392	56975	136	104	0.01731039591141182	0.03476512807395387
236881			237029	+	-	predicted RNA	-	24	63	46	13006	19907	17471	105	112	264	38	8	91019	13255	13347	356	263	5.344216440302892E-11	5.613436366242963E-10
	237030	237635		+	-	CCNA_00220	thiol-disulfide isomerase and thioredoxin	28	81	66	15181	25707	25048	34	36	133	110	11	45807	38357	18320	77	56	9.706273845996524E-5	1.0
237507			237425	-	-	predicted RNA	antisense: CCNA_00220	13	22	22	7070	6983	8373	81	90	62	34	4	21388	11918	7942	219	165	3.087938995634363E-6	1.1837233440450032E-5
	238136	237642		-	-	CCNA_00221	hypothetical protein	56	81	54	29693	25500	20468	45	50	76	44	7	26379	15329	11629	46	35	0.5671745973707996	1.0
238135			238223	+	-	predicted RNA	antisense: CCNA_00221	7	20	19	4123	6426	7171	62	66	79	17	4	27465	5950	7567	197	153	1.494956677276906E-10	1.428491435127112E-9
238213			238138	-	-	predicted RNA	-	23	36	26	12472	11630	10019	134	149	62	18	3	21388	6533	5245	194	145	0.07247942936613086	0.13075124331674173
	238241	239860		+	-	CCNA_00222	glucose-6-phosphate isomerase/glucose-6 phosphate 1-epimerase	61	125	98	32553	39343	37032	20	22	95	162	26	32750	56307	43092	33	27	0.005879111496645755	1.0
	239869	240651		+	-	CCNA_00223	esterase lipase Family protein	6	23	26	3456	7525	9770	8	8	35	36	4	12055	12455	6952	17	13	2.798497954505764E-4	1.0
242853	242693	240648	240641	-	-	CCNA_00224	TonB-dependent receptor protein	744	897	1013	392621	282204	379772	151	171	741	858	150	255321	296776	242375	159	129	0.39353493789932215	0.6044066713339413
240963			240988	+	-	predicted RNA	antisense: CCNA_00224	8	16	12	4566	5217	4606	168	184	12	17	2	4437	5977	3345	232	176	0.11264350889507917	0.19592004721915537
241206			241402	+	-	predicted RNA	antisense: CCNA_00224	27	91	70	14606	28633	26327	112	117	295	98	17	101565	34080	28823	367	278	6.953888576853061E-11	7.101302881479332E-10
241887			242140	+	-	predicted RNA	antisense: CCNA_00224	24	58	45	12743	18378	16871	58	62	213	68	12	73637	23830	19594	203	153	3.884985236868967E-12	5.0253003480610615E-11
242685			242899	+	-	predicted RNA	antisense: CCNA_00224	36	124	93	19242	39144	35020	138	144	620	104	21	213745	36122	34148	596	440	3.0348244751617663E-18	9.059080751711511E-17
242893			242854	-	-	predicted RNA	-	2	15	9	1351	4963	3581	81	82	73	8	1	25414	2958	2389	356	256	2.733129101096084E-21	1.1857706069041085E-19
243017	243024	243056	243156	+	-	CCNA_00225	hypothetical protein	11	14	22	5902	4476	8316	168	188	10	28	5	3628	9731	8864	258	224	0.011097792443728386	0.022907234107400348
243157	243157	243432	243516	+	-	CCNA_00226	hypothetical protein	36	60	57	19455	18920	21621	65	72	40	84	14	13787	29160	22792	96	79	0.017950629033532443	0.035968199598171
	244056	243490		-	-	CCNA_00227	methyltransferase	7	12	7	4178	3788	2871	5	6	13	15	1	4491	5265	3152	9	7	0.010401037444804398	1.0
244680	244670	244056		-	-	CCNA_00228	putative membrane spanning protein	196	441	280	103533	138729	104975	174	188	314	300	71	108117	103945	114781	206	177	0.1623325729403114	0.27270154448967654
244357			244481	+	-	predicted RNA	antisense: CCNA_00228	17	37	39	9139	11866	14942	88	95	118	44	5	40757	15327	9512	238	174	1.7071442800408586E-6	6.9006960625494205E-6
244543			244676	+	-	predicted RNA	antisense: CCNA_00228	27	47	41	14632	14952	15367	101	111	123	42	9	42647	14644	14644	230	178	3.739287252199115E-5	1.177058199937396E-4
244790	244790	245764	245764	+	-	CCNA_00229	CAAX amino terminal protease family protein	20	91	54	10809	28795	20476	20	20	139	110	19	48084	38196	32294	50	40	1.1784207087895921E-7	1.0
	247003	245765	245765	-	-	CCNA_00230	ribosomal large subunit pseudouridine synthase B	60	139	93	32004	43926	34957	27	29	235	121	23	80950	41906	37938	54	43	3.707057919658631E-4	1.0
246290			246430	+	-	predicted RNA	antisense: CCNA_00230	12	64	32	6477	20298	12136	90	91	147	57	16	50787	19864	26365	278	229	1.6357864648358595E-12	2.2492063891493068E-11
	247055	247540		+	-	CCNA_00231	tRNA-specific adenosine deaminase	4	19	12	2479	6156	4687	8	9	38	16	4	13195	5816	6497	21	17	1.5737358482499192E-7	1.0
	247953	247537		-	-	CCNA_00232	hypothetical protein	10	20	16	5500	6332	6319	13	14	46	29	4	15971	10360	7271	35	26	1.405318556096998E-6	1.0
248006	248082	249119		+	-	CCNA_00233	UDP-N-acetylglucosamine 4,6-dehydratase	231	395	327	121897	124478	122546	107	118	470	305	54	162027	105583	88131	145	114	0.13616759956126573	0.23243662828334338
248273			248181	-	-	predicted RNA	antisense: CCNA_00233	4	23	18	2193	7492	7100	58	60	74	19	4	25567	6758	7146	184	141	4.3105041362877395E-11	4.617925060118077E-10
248885			248791	-	-	predicted RNA	antisense: CCNA_00233	7	29	16	3789	9329	6186	65	67	66	35	5	22838	12234	9376	203	155	4.080814819194953E-10	3.563061439009593E-9
	249116	250276		+	-	CCNA_00234	WecE-family cell wall biogenesis enzyme	37	85	62	19663	26987	23334	18	20	69	93	12	23865	32158	20584	28	21	0.020068047889245724	1.0
250610	250548	250273	250260	-	-	CCNA_00235	hypothetical protein	26	102	88	13768	32234	33000	91	95	193	114	24	66572	39436	39724	217	176	1.7723524483692806E-6	7.135378588967968E-6
250436			250686	+	-	predicted RNA	antisense: CCNA_00236 CCNA_00235	31	118	80	16397	37318	30223	107	111	316	97	26	109014	33573	42262	307	245	3.0884647861720285E-9	2.2998855577197886E-8
	252308	250611	250611	-	-	CCNA_00236	hypothetical protein	80	239	182	42590	75159	68464	34	36	364	251	37	125547	86823	60377	69	53	4.547072647924856E-4	1.0
252231			252255	+	-	predicted RNA	antisense: CCNA_00236	2	10	7	1091	3426	2947	97	99	18	8	3	6246	2968	5564	216	197	3.779231253681164E-8	2.203500025622949E-7
252256	252525	253232		+	chvI	CCNA_00237	two-component response regulator chvI	638	1245	963	336464	391703	361148	470	512	480	898	224	165528	310651	363086	432	395	0.3437125727938317	0.5377004078308879
252601			252309	-	-	predicted RNA	antisense: chvI	28	162	104	15046	50967	39239	117	119	303	170	38	104373	58777	62357	314	256	7.958032343813622E-9	5.4890368822683856E-8
252825			252699	-	-	predicted RNA	antisense: chvI	16	50	41	8923	15782	15678	100	105	114	47	8	39340	16426	13381	237	181	7.897589668619491E-6	2.803082511956664E-5
253195			253075	-	-	predicted RNA	antisense: chvI	13	35	24	7206	11235	9235	71	76	127	35	6	43866	12416	10298	244	183	3.4344626571778617E-11	3.7483940094355255E-10
	253207	254811		+	chvG	CCNA_00238	two-component sensor histidine kinase chvG	106	200	202	56325	63048	75839	37	40	150	225	32	51929	78079	52571	48	37	0.12107250248155654	1.0
	254808	255242	255242	+	hprK	CCNA_00239	serine kinase/phosphatase HprK	36	79	71	19407	24917	26636	50	54	109	64	14	37724	22145	23167	78	63	0.008903303161011917	0.01869238730978907
255404			255179	-	-	predicted RNA	antisense: hprK CCNA_00240	31	114	83	16694	36032	31441	119	124	228	80	36	78718	27713	59057	270	244	2.4550226042768E-7	1.1950057763674878E-6
255243	255318	255725		+	-	CCNA_00240	PTS system, IIA component	245	314	238	129415	98881	89241	228	259	165	157	42	57064	54477	68286	165	146	0.6560781612630241	0.9521516634993192
	255722	256000	256256	+	-	CCNA_00241	phosphocarrier protein HPr	42	108	107	22563	34169	40263	108	115	66	92	19	22985	32117	31213	120	103	0.1422285315814236	0.24160172497476748
256411	256344	256240	255974	-	-	CCNA_03917	hypothetical protein	13	37	27	6994	11670	10297	86	91	35	48	4	12329	16661	7976	158	117	0.003178649186310989	0.0071185843431812315
256364			256377	+	-	predicted RNA	-	4	7	6	2511	2345	2287	153	170	6	6	1	2398	2281	3026	204	183	0.028456460662627817	0.05552189322023891
	256810	256412	256412	-	-	CCNA_00243	hypothetical protein	11	36	23	6206	11473	8958	21	22	45	47	7	15810	16405	12323	46	37	2.4075331855406316E-5	1.0
256844	256953	257594	257614	+	-	CCNA_00244	HAD superfamily phophatase	48	134	140	25376	42424	52798	58	62	223	187	20	76921	64695	32897	123	90	3.3640040684099686E-4	8.827035468761695E-4
257623	257623	257907	257930	+	-	CCNA_00245	pterin-4-alpha-carbinolamine dehydratase	47	118	97	25207	37137	36404	107	115	233	108	19	80510	37560	32248	226	175	1.9014442790783756E-4	5.216648974612118E-4
257792			257692	-	-	predicted RNA	antisense: CCNA_00245	9	37	29	5049	11825	11007	88	92	88	55	8	30400	19115	13848	272	209	6.331440917209233E-10	5.3606199765704835E-9
257965			257861	-	-	predicted RNA	antisense: CCNA_00246 CCNA_00245	11	23	15	6320	7531	5808	57	62	100	21	5	34499	7450	9501	210	163	4.1840640781127163E-13	6.312243539010221E-12
257931	257952	258737	258860	+	-	CCNA_00246	cyclohexanol dehydrogenase	93	214	157	49525	67520	59144	69	74	365	212	46	125905	73399	74522	143	116	1.305781350664663E-4	3.701656953893129E-4
258320			258264	-	-	predicted RNA	antisense: CCNA_00246	7	17	12	4075	5658	4614	78	83	41	24	3	14112	8349	5791	217	165	5.619820091282152E-8	3.1403554670084667E-7
258547			258417	-	-	predicted RNA	antisense: CCNA_00246	21	43	50	11252	13701	18836	102	111	141	50	7	48803	17488	12482	269	200	1.7083432494410993E-6	6.9015486392979056E-6
259513	259436	258879	258639	-	spdR	CCNA_00247	two-component receiver protein SpdR	35	62	65	18576	19560	24692	34	37	178	81	16	61584	28192	27253	88	69	8.711668076528911E-7	3.746982851881431E-6
259357			259539	+	-	predicted RNA	antisense: CCNA_00248 spdR	32	41	28	17020	12912	10551	64	73	294	32	12	101230	11114	19674	314	240	1.5408179451172932E-22	7.855922150835251E-21
261032	260914	259514	259514	-	-	CCNA_00248	sensor histidine protein kinase	76	139	126	40396	43968	47348	28	31	338	212	36	116606	73371	58192	75	59	4.923644681524069E-7	1.0
259820			259829	+	-	predicted RNA	antisense: CCNA_00248	0	1	0	256	473	214	30	31	6	1	0	2386	684	864	165	131	1.5994233034144184E-33	2.598132970779003E-31
260867			260880	+	-	predicted RNA	antisense: CCNA_00248	0	3	2	465	1159	772	55	57	17	3	0	6006	1071	955	259	191	1.7650663225316873E-25	1.245352349786246E-23
260881	260971	261561	261580	+	-	CCNA_00249	SCO1/SenC family protein	201	358	301	106393	112646	112917	170	187	417	348	72	143609	120588	116954	260	214	0.026350662692035322	0.051673042926408404
261581			261621	+	-	predicted RNA	-	16	32	20	8546	10241	7621	197	214	74	24	3	25615	8455	5996	439	325	1.9088533920183357E-4	5.232865362342258E-4
261281			261090	-	-	predicted RNA	antisense: CCNA_00249	35	70	46	18770	22193	17489	93	101	186	72	14	64180	25215	23964	253	196	2.1114963280539516E-7	1.0430552935966656E-6
261653			261516	-	-	predicted RNA	antisense: CCNA_00249 CCNA_00250	23	71	48	12362	22383	18021	120	127	156	69	12	53918	23890	20095	307	236	7.497017099362735E-7	3.283176453858853E-6
261622	261642	262904	262950	+	-	CCNA_00250	poly(3-hydroxyalkanoate) depolymerase	517	744	662	273016	234071	248210	178	199	492	552	128	169690	191097	208340	173	150	0.5466248562155009	0.8091067219040632
262695			262416	-	-	predicted RNA	antisense: CCNA_00250	49	167	115	26148	52563	43342	138	145	288	208	32	99348	72219	52321	344	266	1.158298882833576E-6	4.82739719367096E-6
262880			262837	-	-	predicted RNA	antisense: CCNA_00250	3	13	8	1611	4144	3353	66	69	32	12	1	11107	4456	3129	189	141	1.112858995797849E-8	7.424374484859576E-8
	262953	263672		+	-	CCNA_00251	zinc metalloprotease	17	21	21	9260	6870	8148	9	11	23	33	7	7970	11566	12243	16	14	0.0028052397293480188	1.0
265818	265745	263784	263784	-	pbpX	CCNA_00252	multimodular transpeptidase-transglycosylase PbpX	406	682	553	214200	214718	207265	97	108	467	559	114	160898	193266	184672	108	91	0.33834213215043335	0.5297735469784302
264539			264635	+	-	predicted RNA	antisense: pbpX	14	45	33	7689	14201	12579	112	118	80	32	9	27626	11072	14827	222	183	1.006900906041001E-4	2.905081713629241E-4
265218			265432	+	-	predicted RNA	antisense: pbpX	40	82	75	21589	25897	28459	108	117	108	102	27	37315	35276	44446	204	181	1.4243094516006672E-4	4.01161351589946E-4
265743			265851	+	-	predicted RNA	antisense: pbpX	14	20	15	7510	6304	5698	53	59	87	30	8	30174	10455	14531	205	168	1.5147016210130314E-15	3.424009975008422E-14
265873			265819	-	-	predicted RNA	-	4	11	6	2230	3697	2491	48	51	48	13	2	16736	4567	4585	205	156	4.254353038408048E-21	1.758382010253267E-19
265971	265999	267027	267163	+	-	CCNA_00253	aspartate-semialdehyde dehydrogenase	495	720	744	261258	226443	279054	222	248	600	604	112	206641	209116	181804	237	193	0.4548484694530587	0.687687566911172
266234			266031	-	-	predicted RNA	antisense: CCNA_00253	21	108	57	11256	34016	21579	107	109	298	86	18	102677	29840	29244	345	264	1.6794551465794503E-11	1.9354303425694886E-10
266673			266518	-	-	predicted RNA	antisense: CCNA_00253	22	109	60	11812	34342	22661	144	147	166	96	20	57451	33216	32498	327	263	3.585832853962824E-6	1.3605128997789422E-5
267168			267038	-	-	predicted RNA	antisense: CCNA_00254	23	63	47	12138	20086	17615	119	126	159	57	11	54948	19818	18718	307	237	4.670203533554913E-7	2.1419154091845745E-6
267164	267164	268066	268066	+	-	CCNA_00254	RarD family membrane permease	66	154	155	34915	48680	58201	48	52	217	220	34	75019	76365	56417	97	76	2.8190417108336116E-4	7.487074657860372E-4
	269187	268063		-	-	CCNA_00255	esterase	14	16	20	7843	5090	7771	5	6	16	38	3	5764	13276	5883	10	7	0.010210784185434214	1.0
	270057	269206		-	-	CCNA_00256	pyridoxine kinase	40	62	58	21165	19503	21922	22	24	87	62	9	30084	21666	15532	34	26	0.022649980549405403	1.0
270167			270058	-	-	predicted RNA	-	38	82	52	20337	26041	19527	184	199	122	40	11	42139	14024	18001	278	224	0.013994684045839218	0.02843306226299795
270095			270694	+	-	predicted RNA	antisense: CCNA_00257	153	551	357	81116	173322	133825	207	215	1207	406	99	415523	140544	161117	503	398	3.321835606891904E-5	1.0532465598792533E-4
271741	271567	270176	270168	-	-	CCNA_00257	adenosylhomocysteinase	2598	2628	1929	1369991	826565	722873	601	699	1233	959	178	424624	331527	288837	311	250	0.11162361785795212	0.19424289256048718
271169			271266	+	-	predicted RNA	antisense: CCNA_00257	9	19	17	4983	6225	6406	55	59	85	24	6	29322	8385	10434	207	163	4.47411780864676E-15	9.273505309613537E-14
271491			271613	+	-	predicted RNA	antisense: CCNA_00257	13	57	29	7268	17957	11143	95	98	94	47	15	32671	16546	25147	231	201	3.492779998897526E-8	2.0650767636983928E-7
272726	272620	271910	271878	-	-	CCNA_00259	hypothetical protein	248	435	318	131077	137054	119451	165	181	657	346	99	226201	119823	160935	279	237	0.007324013492415103	0.01563038015414589
271923			272208	+	-	predicted RNA	antisense: CCNA_00259	59	163	116	31271	51297	43648	138	147	354	121	24	121865	42134	38791	307	236	3.816066885708618E-5	1.1996051843687982E-4
272566			272714	+	-	predicted RNA	antisense: CCNA_00259	17	72	47	9487	22728	17646	107	111	131	71	16	45282	24722	27446	265	218	1.1575192962706454E-7	6.079152093571773E-7
	273558	272872		-	-	CCNA_00260	glutathione S-transferase	26	37	50	13848	11901	18854	19	21	30	76	14	10512	26588	23771	34	29	8.184253939461691E-4	1.0
274372			273567	-	-	predicted RNA	antisense: CCNA_00261	373	793	554	197077	249377	207878	249	270	1041	894	309	358509	309068	500170	513	482	4.062399788281239E-4	0.0010521269010435466
273602	273695	274738	274816	+	-	CCNA_00261	ribonucleoside-diphosphate reductase beta chain	1649	3318	2327	869629	1043623	872244	817	889	1177	1755	462	405354	606888	747291	614	561	0.4553226605009743	0.6882555255570884
274757			274665	-	-	predicted RNA	antisense: CCNA_00261	12	43	33	6818	13572	12600	112	118	94	42	8	32377	14642	14030	278	218	1.2862651072383953E-6	5.313164857516376E-6
	274921	275793		+	-	CCNA_00262	ketopantoate reductase panE/ApbA family protein	12	17	23	6748	5448	8866	7	8	44	19	8	15156	6765	13529	14	13	2.9715985519825123E-5	1.0
276237	276237	275815	275815	-	-	CCNA_00263	hypothetical protein	47	52	63	24885	16633	23772	45	51	74	111	26	25665	38491	42922	94	84	2.9384648654209415E-5	9.432526233899484E-5
276337			276238	-	-	predicted RNA	-	7	26	20	4137	8311	7658	63	67	117	16	3	40390	5756	5587	234	172	1.535959588837428E-12	2.116110005528488E-11
276223			276336	+	-	predicted RNA	antisense: CCNA_00263	17	21	19	9370	6719	7328	60	68	119	16	4	41253	5715	7715	211	159	3.8245806758905883E-10	3.3773319874963033E-9
277730	277637	276384	276384	-	-	CCNA_00264	C4-dicarboxylate transport protein	468	747	638	246881	235204	239244	172	191	443	531	110	152753	183631	178026	161	136	0.7313348943687691	1.0
277459			277617	+	-	predicted RNA	antisense: CCNA_00264	27	69	56	14427	21947	21340	113	120	159	54	18	55013	18779	29961	258	217	2.2507930906191568E-6	8.812662409178705E-6
277902	278017	279471	279626	+	-	CCNA_00265	AMP nucleosidase	579	920	872	305331	289412	326885	190	211	413	630	143	142294	218064	232350	154	135	0.8832470218709721	1.0
278015			277943	-	-	predicted RNA	-	4	23	10	2116	7483	3825	60	61	55	15	6	19061	5380	10480	186	159	2.0606783981095758E-15	4.526364343017417E-14
278379			278302	-	-	predicted RNA	antisense: CCNA_00265	13	39	21	7268	12270	7889	110	117	70	32	5	24257	11123	9615	248	192	3.612930892435541E-5	1.1388232077464916E-4
280837	280837	279599		-	-	CCNA_00266	3-ketoacyl-CoA thiolase	23	61	50	12505	19459	19077	12	13	96	75	8	33260	26134	13643	26	19	3.781901137047047E-4	1.0
	281872	280931		-	-	CCNA_00267	MutT-like protein	55	82	71	29052	25923	26654	25	28	63	131	14	21998	45434	23714	42	32	0.016153318743592635	1.0
281976			281873	-	-	predicted RNA	antisense: CCNA_R0005	21	61	34	11164	19370	12951	131	139	99	48	11	34321	16707	18172	274	221	4.272260955449388E-5	1.3262996788361765E-4
281946			282042	+	-	CCNA_R0005	-	416	238	212	219802	75128	79539	1047	1286	66	131	74	23022	45434	119708	537	646	0.34795507442371393	0.542999596704567
282043	282130	283956	283956	+	dnaX	CCNA_00268	DNA polymerase III subunit gamma/tau	182	248	209	96382	78223	78619	41	46	161	229	50	55560	79186	81030	45	39	0.31876059054552536	1.0
284091			283911	-	-	predicted RNA	antisense: dnaX	46	117	88	24545	36945	33097	163	174	75	96	31	25953	33246	51297	210	203	0.010877483217502431	0.022472410610545546
283957	284102	284431	284539	+	-	CCNA_00269	YbaB/EbfC-family DNA-binding protein	117	155	142	62191	48875	53293	147	166	69	116	24	24018	40201	39906	121	105	0.8657966199622973	1.0
	284558	285160		+	recR	CCNA_00270	Recombination protein recR	8	9	12	4467	3100	4663	5	6	12	13	2	4333	4583	4494	8	7	0.028331187027498917	1.0
285181	285270	285422	285439	+	-	CCNA_00271	hypothetical protein	43	90	70	23065	28301	26369	156	169	81	60	15	28007	21021	25682	188	162	0.07711552551094966	0.13825768626642285
285344			285280	-	-	predicted RNA	antisense: CCNA_00271	7	25	19	4024	8093	7226	94	99	47	30	6	16231	10683	9729	234	187	8.970044633006318E-7	3.843911764512217E-6
285475	285476	286765	286767	+	-	CCNA_00272	RmuC family protein	134	195	184	71016	61416	69153	46	52	181	236	45	62571	81803	72963	67	56	0.0386679565233417	0.07383698095012077
286857			286678	-	-	predicted RNA	antisense: CCNA_00272 CCNA_00273	20	102	60	10641	32252	22850	119	121	181	86	18	62416	29951	29631	284	225	1.1036754133098982E-6	4.635702202026241E-6
286768	286774	287295	287295	+	-	CCNA_00273	peptide deformylase	547	615	474	288945	193693	177715	367	421	193	579	272	66535	200345	440361	387	451	0.05372331310555788	0.09966994476555692
287358	287636	287998	288031	+	-	CCNA_00274	hypothetical protein	237	338	230	125317	106496	86359	260	292	319	295	115	110049	102099	186982	372	366	0.010069555942984875	0.020920835294987908
287735			287434	-	-	predicted RNA	antisense: CCNA_00274	126	301	225	66575	94933	84436	253	271	340	192	51	117153	66617	83966	349	295	0.05252864872479923	0.09760910118188951
288008			287836	-	-	predicted RNA	antisense: CCNA_00274	20	65	34	10945	20479	12998	81	85	183	68	14	63037	23623	24078	272	213	1.1078985195742367E-12	1.5539500319731012E-11
289616	289527	288082	288082	-	-	CCNA_00275	transposase, DDE family	386	541	472	203815	170200	177060	113	127	633	642	146	218177	221922	235969	182	155	0.019961631255564206	0.039746862691025085
288099			288246	+	-	predicted RNA	antisense: CCNA_00275	73	108	76	38646	34263	28659	204	228	153	112	28	52759	38850	46313	363	310	0.001337738642794989	0.003159994731120392
289018			289116	+	-	predicted RNA	antisense: CCNA_00275	16	35	33	8590	11174	12424	100	108	70	46	13	24181	15953	21756	238	208	4.0309233655203863E-7	1.867108733962858E-6
289380			289672	+	-	predicted RNA	antisense: CCNA_00276 CCNA_00275	144	262	179	76344	82437	67106	234	256	312	192	48	107674	66552	78618	342	287	0.03725242677021076	0.0713681297284482
290106	290096	289617	289617	-	-	CCNA_00276	hypothetical protein	40	82	61	21212	26096	23161	45	48	69	97	19	23764	33580	30814	72	61	0.0037257276934129662	1.0
290103			290160	+	-	predicted RNA	-	8	13	7	4679	4140	2798	59	66	44	11	1	15271	3806	1627	168	118	2.0298498615711894E-6	8.034449225366683E-6
	290161	291321	291321	+	-	CCNA_00277	succinyl-diaminopimelate desuccinylase	19	64	55	10509	20134	20638	14	14	73	100	9	25253	34585	15020	29	21	2.612950255590536E-4	1.0
291322	291339	292259	292259	+	-	CCNA_00278	glutaminase	27	63	50	14672	19927	18786	17	19	74	79	21	25719	27519	34888	35	31	1.8774019656402425E-5	1.0
292260	292311	292901	292901	+	-	CCNA_00279	NAD(P)H-quinone reductase	213	215	191	112790	67725	71930	122	142	181	162	15	62439	56058	25364	111	81	0.6557229083732448	0.9520317013068208
292546			292454	-	-	predicted RNA	antisense: CCNA_00279	9	24	22	4925	7804	8596	71	76	77	22	5	26560	7925	8852	198	155	1.1955917300971143E-7	6.269675851898156E-7
	293641	292898		-	-	CCNA_00280	tRNA pseudouridine synthase A	25	69	51	13354	21907	19218	22	24	82	74	12	28433	25651	20710	42	33	8.080023350857943E-4	1.0
	294567	293641		-	-	CCNA_00281	methionyl-tRNA formyltransferase	12	28	22	6441	8925	8347	7	8	31	55	8	10687	19198	13882	19	15	2.512247567620886E-6	1.0
294552	294659	294991	295190	+	-	CCNA_00282	conserved cell surface protein	12	28	31	6411	8859	11850	25	27	56	57	10	19461	19887	16943	69	56	3.075161557002174E-8	1.0
	295969	295109	294894	-	-	CCNA_00283	2,3,4,5-tetrahydropyridine-2-carboxylate N-succinyltransferase	86	163	132	45706	51305	49583	51	56	72	123	20	24937	42531	33875	47	39	0.5976048289189586	0.8745589210138123
	296631	295966		-	-	CCNA_00284	pyrimidine 5'-nucleotidase family protein	94	195	137	49697	61556	51375	75	81	319	165	32	109996	57100	52162	139	109	0.0014076115786450997	0.0033116089177622167
296090			296239	+	-	predicted RNA	antisense: CCNA_00284	14	45	31	7711	14421	11845	71	75	137	32	9	47497	11096	15350	208	164	3.365034195860021E-9	2.4794054702618403E-8
297542	297542	296628		-	-	CCNA_00285	acetylglutamate kinase	167	348	255	88490	109444	95553	98	106	228	228	66	78594	78828	108010	106	96	0.21392766584406758	0.35077106711756156
298193	298193	297735	297599	-	lovR	CCNA_00286	two-component receiver domain protein LovR	134	242	214	71005	76314	80377	150	165	292	243	38	100806	84152	62699	229	179	0.04950187882230868	0.09242732520016737
298052			298411	+	-	predicted RNA	antisense: lovK lovR	86	288	186	45567	90681	69947	182	190	530	209	49	182674	72560	79608	389	310	1.6239082147920125E-4	4.4976204918010344E-4
299484	299318	298212	298194	-	lovK	CCNA_00287	photosensory histidine protein kinase LovK	210	511	362	111245	160840	135927	114	122	672	470	94	231613	162706	152093	203	164	0.005500837357407133	0.011962437403950444
298700			298999	+	-	predicted RNA	antisense: lovK	47	134	98	25119	42254	36956	109	115	302	121	28	104071	41991	46187	267	213	1.6910898254822415E-6	6.843720991305595E-6
300534	300534	299485	299485	-	-	CCNA_00288	ABC-type sulfate transport system, periplasmic component	190	433	328	100498	136349	123169	106	114	599	375	88	206415	129755	143536	183	152	0.005631114528032179	0.012238125382173233
299506			299748	+	-	predicted RNA	antisense: CCNA_00288	48	220	121	25815	69494	45535	188	193	283	167	40	97565	57784	65327	365	302	7.325655790489739E-5	2.1728112822323067E-4
300066			300205	+	-	predicted RNA	antisense: CCNA_00288	15	54	32	8074	17149	12170	85	89	158	44	6	54542	15451	10946	261	192	3.1094750971688035E-9	2.3130653411846744E-8
300813	300797	300549	300535	-	-	CCNA_00289	hypothetical protein	20	37	33	10586	11895	12547	42	46	72	40	9	24937	13909	15760	88	73	9.155608658984151E-5	2.6580185570658477E-4
300823			301086	+	-	predicted RNA	antisense: CCNA_00290	35	119	93	18572	37486	34913	109	114	346	88	17	119267	30644	27708	298	224	3.400966682060183E-7	1.6007919322230712E-6
304485	304305	301048	300835	-	-	CCNA_00290	autotransporter protein	1085	1710	1698	572368	538015	636540	161	178	734	1674	333	252657	578704	538177	161	140	0.3529735109575328	0.5498483438979409
303721			303873	+	-	predicted RNA	antisense: CCNA_00290	16	42	40	8850	13415	15157	76	81	170	55	6	58585	19196	10514	266	192	4.525529202999465E-11	4.82607961571775E-10
304257	304469	305884	305884	+	phoR	CCNA_00291	phosphate regulon sensor protein phoR	79	161	145	42158	50768	54362	31	34	217	207	35	74692	71572	56668	59	47	8.762621238149269E-4	1.0
305885	306029	307462		+	pstC	CCNA_00292	phosphate transport system permease protein pstC	179	285	207	94792	89913	77925	54	61	201	232	63	69416	80365	102207	64	58	0.15117363413677637	0.25524482340956806
305968			305904	-	-	predicted RNA	-	5	22	12	3050	6979	4687	72	75	49	15	1	17088	5371	2947	180	130	4.771382153858992E-6	1.763391764270109E-5
	307455	308750	308750	+	pstA	CCNA_00293	phosphate transport system permease protein pstA	306	645	441	161653	203072	165280	125	136	823	519	102	283497	179515	166033	202	161	0.026125256330376156	0.05124541293672492
308030			307602	-	-	predicted RNA	antisense: pstA	80	316	198	42392	99371	74341	162	167	559	316	79	192441	109374	128834	401	334	1.8256857323898057E-6	7.303070876149036E-6
308236			308174	-	-	predicted RNA	antisense: pstA	4	18	11	2248	5749	4386	63	65	45	17	2	15585	6033	4688	184	139	2.4561078469672038E-9	1.8668023189407965E-8
308751	308810	309634	309634	+	pstB	CCNA_00294	phosphate transport ATP-binding protein pstB	69	153	126	36716	48176	47209	49	53	212	174	26	73180	60231	42888	91	71	0.0012657597733847302	0.0030011310309206855
309700			309560	-	-	predicted RNA	antisense: pstB phoU	27	57	44	14511	18112	16648	107	116	123	61	11	42636	21369	17979	249	193	1.4324661757861893E-5	4.8761092777127346E-5
309635	309660	310352	310373	+	phoU	CCNA_00295	phosphate transport system protein phoU	86	276	164	45516	86982	61502	88	93	276	200	50	95048	69412	81588	139	118	0.004990547107460032	0.010927577287024553
310445			310186	-	-	predicted RNA	antisense: phoU phoB	51	183	121	27035	57846	45467	160	167	375	169	30	129412	58577	50079	395	305	1.279688871248985E-6	5.2953950033614695E-6
310374	310374	311066	311066	+	phoB	CCNA_00296	phosphate regulon response regulator PhoB	75	161	124	39990	50770	46819	61	66	107	138	31	37117	47893	50421	75	65	0.05640554424993047	0.10428605785753423
	311896	311039		-	-	CCNA_00297	two-component response regulator	5	23	23	2969	7407	8714	7	7	36	37	8	12461	12842	14383	17	15	3.1621182930715985E-8	1.0
312666	312666	311893		-	-	CCNA_00298	hypothetical protein	89	212	146	47050	66778	54750	67	72	494	205	47	170076	71203	76319	171	136	9.484031427115731E-7	4.0369262351251295E-6
311968			312156	+	-	predicted RNA	antisense: CCNA_00298	32	78	56	17389	24801	21147	104	111	358	85	16	123479	29441	25887	422	315	3.57671631514909E-16	8.596753903464638E-15
312678	312678	313961	313961	+	-	CCNA_00299	phosphoribosylamine--glycine ligase	21	50	48	11087	16018	18228	10	11	41	86	8	14273	29799	13632	20	14	0.0023708790899069684	1.0
314397	314385	313978	313978	-	-	CCNA_00300	glyoxalase superfamily protein	99	102	113	52565	32195	42592	90	104	37	103	31	12918	35917	50170	81	80	0.3179115240822909	0.5011536889448888
314619			314431	-	-	predicted RNA	antisense: CCNA_00301	149	199	173	78596	62825	65005	323	364	131	86	41	45341	29757	66670	250	250	0.7593388146638728	1.0
314480	314615	315697	315697	+	-	CCNA_00301	phosphotransferase family protein	77	227	166	41023	71440	62403	50	53	337	204	41	116073	70574	67262	97	78	4.599550129333478E-4	0.001178571447299866
315342			315142	-	-	predicted RNA	antisense: CCNA_00301	40	107	83	21322	33759	31383	134	143	268	115	25	92328	39966	41215	362	287	1.2418446056408995E-7	6.497591438503133E-7
315702	315702	316991	317041	+	-	CCNA_00302	imidazolonepropionase-related amidohydrolase	113	177	161	59991	55795	60394	41	45	215	163	37	74320	56348	59831	58	49	0.02522059625276319	1.0
316602			316590	-	-	predicted RNA	antisense: CCNA_00302	2	3	2	1475	1255	948	83	94	9	3	1	3106	1186	1923	186	159	7.375833626808206E-7	3.2321328659507725E-6
	318034	317027		-	lpxK	CCNA_00303	tetraacyldisaccharide-1-P 4'-kinase	10	20	18	5760	6468	7079	5	6	33	31	4	11423	10911	7089	12	9	2.1238142319058832E-4	1.0
	319308	318031		-	-	CCNA_00304	3-deoxy-D-manno-octulosonic-acid transferase	9	24	28	5042	7636	10716	5	6	29	38	5	9990	13478	9558	10	8	9.65389451730683E-4	1.0
320305	320303	319278		-	czcD	CCNA_00305	cobalt-zinc-cadmium resistance protein czcD	96	195	152	50638	61512	57160	50	55	57	160	44	19740	55480	72610	49	48	0.16693384923611945	0.2798255188179252
	321048	320335		-	-	CCNA_00306	lysophospholipid acyltransferase	13	39	38	6862	12268	14366	14	15	35	59	9	12078	20721	14633	27	22	5.887547551463292E-4	1.0
	322868	321045		-	-	CCNA_00307	phospholipid-lipopolysaccharide ABC transporter	61	121	99	32626	38198	37454	18	19	99	177	21	34299	61190	34217	31	23	0.0070401967850601205	1.0
322878	323024	323689	323870	+	ctpA	CCNA_00308	protein tyrosine phosphatase CtpA	121	287	227	64136	90476	85238	111	120	347	267	51	119676	92561	83295	183	147	0.014777922704666407	0.029919939157128945
323778			323716	-	-	CCNA_R0102	-	15	26	20	8202	8359	7771	116	128	9	27	4	3298	9379	7635	127	107	0.3095360787910832	0.4894972855684211
324046	324045	323812	323779	-	-	CCNA_00309	hypothetical protein	185	457	423	97916	143900	158554	532	570	170	491	73	58582	169970	118900	608	494	0.28748055772590503	0.4590881791759137
324065			324047	-	-	predicted RNA	-	6	15	13	3687	4872	5020	220	238	35	11	2	12103	3942	3482	450	342	3.2590926467144864E-4	8.571070081815019E-4
323936			324131	+	-	predicted RNA	antisense: CCNA_00309 CCNA_00310	36	103	74	19224	32429	28077	128	135	283	88	21	97663	30713	34626	353	277	5.678128524798967E-8	3.167869628252459E-7
	324845	324066		-	-	CCNA_00310	3'-phosphoadenosine-5'-phosphosulfate (PAPS) 3'-phosphatase family protein	29	66	49	15309	20896	18681	21	23	133	57	6	45844	19869	11015	44	32	5.949390969922822E-4	1.0
326194	326173	324842		-	-	CCNA_00311	Zn-dependent protease family protein	106	184	169	56318	58099	63362	40	44	152	193	45	52367	66769	72712	54	48	0.025984605786299613	1.0
326630	326630	326229	326195	-	-	CCNA_00312	putative membrane spanning protein	30	43	40	16097	13600	15052	33	37	54	50	15	18753	17483	24294	55	50	9.424759175352232E-4	1.0
328586	328544	326715	326707	-	-	CCNA_00313	peptidase, M14 family	165	348	307	87143	109630	115364	52	56	468	347	68	161206	120177	110650	88	71	0.009884147004890166	0.02060303396871316
327837			327954	+	-	predicted RNA	antisense: CCNA_00313	11	47	31	6177	14937	11787	89	92	109	40	9	37856	14050	15805	240	191	3.4468298476531204E-8	2.045548554448347E-7
329223	329198	328587	328587	-	-	CCNA_00314	hypothetical protein	98	295	210	52067	92859	78766	115	121	443	288	49	152674	99822	79517	231	180	0.001175748758187086	0.002804851460360927
328749			328964	+	-	predicted RNA	antisense: CCNA_00314	22	104	71	11930	32739	26924	107	110	269	73	19	92926	25236	31941	293	231	1.83507123995201E-8	1.1663305378584886E-7
330776	330753	329224	329224	-	-	CCNA_00315	3-polyprenyl-4-hydroxybenzoate decarboxylase	299	653	508	157761	205472	190554	111	120	519	537	118	178851	185700	191306	142	121	0.11133855368130859	0.19384341910865915
329426			329615	+	-	predicted RNA	antisense: CCNA_00315	31	141	75	16657	44383	28376	153	156	205	127	17	70858	43916	28402	333	251	6.995385108263916E-5	2.0829139320205353E-4
330674			330814	+	-	predicted RNA	antisense: CCNA_00315 CCNA_00316	23	88	62	12464	27808	23329	144	150	149	55	8	51574	19041	13893	267	199	0.0014290518823919542	0.003356397914763887
	331910	330777	330777	-	-	CCNA_00316	glutamate 5-kinase	48	94	69	25643	29751	26028	21	23	75	71	16	25849	24692	26388	26	22	0.08973432847454879	1.0
333331	332971	331907		-	cgtA	CCNA_00317	GTP-binding protein CgtA	65	134	122	34472	42243	45954	35	38	119	170	34	41025	59072	56543	57	49	0.0024274974663157107	1.0
332997	333179	334138	334142	+	-	CCNA_00318	hypothetical protein	106	252	183	56417	79468	68888	66	71	367	259	44	126345	89692	72269	127	100	0.0017883430578618865	0.004144517670592328
334100			333851	-	-	predicted RNA	antisense: CCNA_00318	286	303	319	151045	95337	119829	425	488	140	242	95	48264	83665	154358	363	381	0.5087536597478828	0.7601378210350719
334872	334757	334224	334224	-	-	CCNA_00319	acetyltransferase, GNAT family	103	132	105	54363	41570	39443	74	84	58	88	24	20209	30557	39610	60	56	0.659976908692924	0.9563586766987423
334928			334873	-	-	predicted RNA	-	987	469	340	520703	147717	127734	3759	4739	115	149	80	39800	51811	130871	1165	1324	1.5865191754343698E-4	4.404500471063147E-4
335209	335209	334940	334929	-	-	CCNA_00320	LSU ribosomal protein L27P	2172	2712	2818	1145706	852908	1055987	3336	3771	172	1797	405	59459	621452	654563	1750	1648	0.5160572441312892	0.7692087056986483
335237			335210	-	-	predicted RNA	-	84	132	115	44465	41622	43339	1388	1540	15	72	21	5332	25192	35309	771	783	0.5331590289314977	0.792120471211939
334756			334994	+	-	predicted RNA	antisense: CCNA_00319 CCNA_00320	48	125	94	25522	39515	35481	131	140	399	103	29	137555	35788	47473	388	307	3.350745323389432E-9	2.4714842749604206E-8
335081			335225	+	-	predicted RNA	antisense: CCNA_00320	22	58	56	12061	18402	21113	111	118	149	68	18	51472	23659	29289	290	240	3.466249230748381E-8	2.0535836197436335E-7
335904	335755	335240	335238	-	-	CCNA_00321	LSU ribosomal protein L21P	635	1031	881	334900	324325	330338	577	639	105	506	147	36155	175005	238802	288	290	0.18875987675786876	0.31236383301438364
335702			335852	+	-	predicted RNA	antisense: CCNA_00321	31	48	37	16803	15293	14127	91	102	174	43	12	60139	15002	20425	266	210	1.3033593073846857E-8	8.556357859099653E-8
335959	335959	336588	336588	+	-	CCNA_00322	hypothetical protein	49	88	98	26123	27980	36786	43	48	91	134	26	31503	46434	42080	75	63	0.002169606821076492	1.0
336589	336631	337728	337728	+	-	CCNA_00323	low-affinity zinc transport protein	681	967	922	359471	304171	345503	273	306	449	1008	260	154776	348723	421609	300	280	0.09392383359823694	0.16617857445568626
336855			336707	-	-	predicted RNA	antisense: CCNA_00323	19	59	45	10044	18808	16981	97	102	128	48	15	44100	16882	25443	229	193	3.7880106600695926E-7	1.7663053712006746E-6
337413			337368	-	-	predicted RNA	antisense: CCNA_00323	5	18	16	3090	5666	6128	102	107	31	27	4	10783	9591	7726	255	203	3.1441538933849843E-7	1.4929921784700283E-6
338455	338390	337932	337753	-	-	CCNA_00324	ExbD-family protein	1222	1607	1424	644472	505653	533873	1084	1222	254	963	212	87746	333052	343957	608	555	0.19734080882081387	0.32548419117199173
337782			337989	+	-	predicted RNA	antisense: CCNA_00324	78	154	98	41334	48654	36802	186	203	316	108	18	108842	37466	29142	374	281	7.058516187808362E-4	0.0017520872626809313
338079			338176	+	-	predicted RNA	antisense: CCNA_00324	3	21	16	1673	6640	6078	48	48	88	22	6	30518	7696	9786	207	163	8.638697344869395E-25	5.746790567039307E-23
338270			338367	+	-	predicted RNA	antisense: CCNA_00324	4	20	14	2566	6485	5507	47	49	83	19	2	28701	6650	3800	185	133	2.067145694286952E-15	4.526364343017417E-14
338634	338634	339665	339707	+	-	CCNA_00326	vegetatible incompatibility protein HET-E-1	98	176	130	51803	55522	48902	45	50	241	161	44	83272	55710	71415	78	67	0.0013619829078592384	0.003214003584931345
339264			339138	-	-	predicted RNA	antisense: CCNA_00326	11	46	29	5851	14618	10941	79	82	123	42	10	42608	14594	16511	244	193	1.0856668029038451E-10	1.0726142317232473E-9
339811			339669	-	-	predicted RNA	antisense: CCNA_R0103	51	60	53	27133	18959	19878	134	153	141	46	16	48857	16069	27321	253	215	6.696799337713863E-4	0.0016700158291300014
339708			339810	+	-	CCNA_R0103	-	45	91	64	24204	28784	24079	229	249	80	44	18	27812	15509	30439	253	238	0.08014415519101649	0.14342990622835006
	340490	339828		-	-	CCNA_00327	FMN-binding nitroreductase family enzyme	14	48	40	7865	15203	15086	18	19	61	50	10	21205	17610	16920	34	28	2.934902526425624E-4	1.0
340640			340509	-	-	predicted RNA	antisense: mtgA	18	55	38	9553	17564	14387	99	104	124	35	9	42893	12215	14553	223	175	1.2609859079577934E-5	4.3239992965563015E-5
340531	340575	341264	341264	+	mtgA	CCNA_00328	monofunctional biosynthetic peptidoglycan transglycosylase MtgA	76	195	127	40484	61598	47909	67	72	229	193	38	79090	66887	61754	122	100	8.248995194395926E-4	0.002019940775695175
340926			340823	-	-	predicted RNA	antisense: mtgA	7	44	31	4200	14035	11662	94	95	93	44	12	32059	15214	20436	257	217	6.516161736843754E-10	5.483781895404051E-9
341277	341277	341825		+	-	CCNA_00329	ribosomal-protein-alanine acetyltransferase	10	23	26	5481	7403	9815	12	13	29	53	4	9981	18355	7043	29	21	1.7217031807499806E-4	1.0
	342602	341832		-	mopB	CCNA_00330	molybdenum-pterin binding protein mopB	3	8	7	1589	2607	2693	2	2	17	15	3	6150	5318	6451	8	7	4.019294459380511E-15	1.0
342609			342673	+	-	predicted RNA	-	4	11	6	2215	3688	2355	39	42	61	12	0	21092	4461	739	197	134	7.592332493873007E-23	4.048278051122363E-21
	342674	343432		+	-	CCNA_00331	molybdate-binding protein	29	51	49	15657	16291	18542	20	22	93	67	13	32090	23295	21517	41	33	1.115132371673123E-4	1.0
343435	343435	344109		+	-	CCNA_00332	molybdenum transport system permease protein modB	32	63	58	16888	19924	21904	26	28	113	93	15	39166	32384	24772	60	47	2.4285295543596945E-5	1.0
	344957	344130		-	-	CCNA_00333	LytTr DNA-binding domain protein	17	37	45	9410	11879	17059	14	15	57	63	10	19695	22030	16226	29	23	1.5025362997896007E-4	1.0
344949	345020	345580	345617	+	-	CCNA_00334	hypothetical protein	17	50	52	9268	15959	19732	25	26	105	97	13	36370	33647	21074	70	54	2.892424220214207E-8	1.0
	345618	346055		+	-	CCNA_00335	putative secreted protein	7	18	17	4009	5841	6605	11	12	16	21	1	5648	7487	2298	16	11	0.1388141617888406	1.0
346066	346066	347517	347517	+	-	CCNA_00336	lignostilbene-alpha,beta-dioxygenase	43	131	96	22761	41400	36021	21	22	235	133	28	81215	46043	46165	49	39	1.070184949907633E-5	1.0
347595	347595	348305	348314	+	-	CCNA_00337	TetR-family transcriptional regulator	134	269	214	70723	84680	80328	101	110	290	284	59	100050	98366	95903	165	137	0.012553832294480635	0.025707569210479987
348354			348437	+	-	predicted RNA	-	21	42	39	11164	13316	14887	143	156	65	39	9	22632	13658	15873	247	206	0.0014315635977806245	0.0033611669682345083
348471	348479	350719	350738	+	-	CCNA_00338	TonB-dependent receptor	849	1000	840	447987	314657	314803	140	160	932	826	174	321061	285682	281986	158	132	0.19935532319909174	0.3286516243912334
350739			350781	+	-	predicted RNA	-	9	26	15	4774	8276	5816	138	146	40	21	4	13850	7415	7294	276	221	2.3040103801057443E-4	6.228796933436084E-4
350788	350788	352104	352115	+	-	CCNA_00339	transporter, major facilitator superfamily	106	203	181	56051	63862	67869	43	47	469	282	49	161434	97543	80450	109	85	4.478639922158448E-6	1.6640053115040828E-5
352198	352434	353633		+	-	CCNA_00340	succinyl-CoA synthetase beta chain	1604	2862	2234	845853	900183	837373	653	717	642	1754	388	221205	606371	628186	448	404	0.585963554717594	0.8605877690711509
	353634	354518	354551	+	sucD	CCNA_00341	succinyl-CoA synthetase alpha chain	717	1182	1080	378142	371909	404983	393	435	320	861	176	110444	297935	285355	296	261	0.844365591566071	1.0
354552			354696	+	-	predicted RNA	-	466	563	400	245816	177063	150154	1154	1317	162	190	91	55780	65992	147576	574	619	0.18353796472828934	0.30458842566574035
346942			346832	-	-	predicted RNA	antisense: CCNA_00336	16	45	30	8898	14266	11392	97	103	96	31	11	33145	11047	19276	222	190	1.5070080090773583E-6	6.141453292535209E-6
347322			347241	-	-	predicted RNA	antisense: CCNA_00336	4	16	13	2479	5234	4975	49	51	67	11	4	23081	4138	6599	174	137	3.175594672626587E-16	7.70191971815858E-15
348096			347937	-	-	predicted RNA	antisense: CCNA_00337	25	89	76	13387	28059	28748	139	146	110	97	17	37966	33712	27822	258	207	5.898884159161388E-4	0.0014837488603436188
348440			348350	-	-	predicted RNA	-	9	35	32	5045	11143	12191	99	103	74	31	5	25581	10777	9194	216	166	5.747654759379293E-5	1.7417513446535516E-4
348873			348833	-	-	predicted RNA	antisense: CCNA_00338	3	11	8	1852	3467	3222	66	69	28	10	1	9874	3664	2799	176	132	1.6467865676548457E-7	8.347463116886137E-7
349332			349147	-	-	predicted RNA	antisense: CCNA_00338	60	156	91	31656	49185	34297	193	206	210	122	24	72576	42224	39314	346	276	0.001301291210855319	0.003080148799669402
349722			349628	-	-	predicted RNA	antisense: CCNA_00338	4	18	16	2603	5800	6330	49	51	75	19	2	25928	6798	3664	178	127	9.005680253586343E-13	1.2811543089877924E-11
349939			349828	-	-	predicted RNA	antisense: CCNA_00338	10	45	23	5272	14303	8874	82	84	110	36	8	38054	12699	13472	244	191	8.195014869998509E-10	6.7822486809170126E-9
350797			350605	-	-	predicted RNA	antisense: CCNA_00339 CCNA_00338	33	84	83	17605	26423	31355	121	130	179	91	17	61621	31674	28356	267	210	5.3412778304961905E-5	1.6279826787151408E-4
352089			351946	-	-	predicted RNA	antisense: CCNA_00339	12	49	19	6569	15673	7451	66	68	156	46	9	53876	16069	14724	257	195	3.490684885721772E-16	8.436828348362137E-15
352461			352319	-	-	predicted RNA	antisense: CCNA_00340	14	47	32	7634	14889	11997	76	80	151	54	8	52121	18882	13802	264	197	6.481691057055706E-12	7.999048062461856E-11
353225			353077	-	-	predicted RNA	antisense: CCNA_00340	15	71	47	8147	22333	17932	105	108	138	88	11	47644	30630	19276	290	218	3.649532676624722E-8	2.1439853445099818E-7
353621			353394	-	-	predicted RNA	antisense: CCNA_00340	25	122	78	13588	38371	29295	115	118	298	123	26	102683	42538	43172	349	275	2.6677286219096117E-10	2.4339765703276443E-9
354331			354187	-	-	predicted RNA	antisense: sucD	15	52	31	8271	16360	11806	80	83	214	37	14	73769	12789	24214	316	254	5.608109569198215E-19	1.8219835042255595E-17
354789			354534	-	-	predicted RNA	antisense: odhA	40	130	90	21260	41059	34014	119	125	364	105	31	125631	36507	50238	343	276	3.2443552305163503E-9	2.4082700621845597E-8
354697	354697	357660	357660	+	odhA	CCNA_00342	2-oxoglutarate dehydrogenase E1 component	1890	2958	2332	996876	930271	874120	283	315	1532	1751	496	527564	605599	801945	238	217	0.42502699401325883	0.6468003383840115
356304			356056	-	-	predicted RNA	antisense: odhA	31	125	80	16668	39609	30026	111	115	260	118	29	89792	41007	46984	292	237	4.702348301046934E-8	2.681298194515334E-7
356853			356685	-	-	predicted RNA	antisense: odhA	45	86	57	24233	27144	21498	131	143	196	91	25	67791	31769	41010	332	277	3.9399635954942997E-7	1.8298301671893405E-6
357523			357271	-	-	predicted RNA	antisense: odhA	23	105	91	12461	33045	34342	101	105	388	96	24	133678	33488	39258	350	271	5.580613005750696E-13	8.2237514441284E-12
357661	357720	358928	358944	+	odhB	CCNA_00343	dihydrolipoamide succinyltransferase	908	1371	1319	478897	431199	494521	348	387	278	920	241	95793	318279	389542	231	221	0.7542228826358448	1.0
357784			357677	-	-	predicted RNA	antisense: odhB	15	57	42	8195	18175	15974	125	130	64	52	17	22088	18101	28311	228	211	3.0151354409477216E-5	9.647604697672851E-5
358456			358408	-	-	predicted RNA	antisense: odhB	5	17	15	3046	5402	5887	92	97	24	20	6	8407	6975	10753	192	177	8.220073888781119E-7	3.5618620417578234E-6
358811			358749	-	-	predicted RNA	antisense: odhB	5	24	18	2977	7717	6998	90	93	46	21	3	15937	7489	5894	202	155	2.471921114276456E-5	8.038346826453001E-5
359136			358903	-	-	predicted RNA	antisense: odhB CCNA_00344	49	154	85	25973	48486	31942	144	151	210	110	21	72497	38030	34160	262	206	0.0011854230756105173	0.0028240723680557516
358945	358988	359335	359335	+	-	CCNA_00344	hypothetical protein	124	259	174	65890	81675	65298	187	203	265	141	41	91397	48827	67193	231	198	0.11459539294118051	0.19881987573128312
360416	360176	359343	359343	-	-	CCNA_00345	alpha/beta family hydrolase	99	228	198	52283	71909	74498	73	79	235	302	49	81136	104724	79949	132	106	0.0029338571384427484	0.006606380435855125
359906			360046	+	-	predicted RNA	antisense: CCNA_00345	20	64	50	10970	20291	18846	112	118	99	59	9	34412	20571	15521	216	166	5.024832091945743E-4	0.0012777012072166367
360109	360419	361819	361819	+	-	CCNA_00346	dihydrolipoamide dehydrogenase	599	926	886	315972	291378	332183	201	223	404	728	180	139123	251935	291306	178	162	0.5168589805135614	0.7701066507865244
361828	361909	362088	362231	+	-	CCNA_00347	hypothetical protein	80	180	126	42659	56916	47489	252	272	199	87	30	68513	30202	48725	314	273	0.0476950822665476	0.08922071495228576
362212			362113	-	-	CCNA_R0104	-	24	59	50	12819	18629	18954	156	168	108	28	13	37408	9833	22564	264	232	6.595355572524431E-4	0.0016470703852014
364326	364221	362218	362213	-	-	CCNA_00348	methyl-accepting chemotaxis protein	214	458	330	113248	144110	124016	58	63	447	339	63	153966	117361	101888	77	62	0.12373925327774152	0.21320145144179192
363703			363993	+	-	predicted RNA	antisense: CCNA_00348	52	141	111	27815	44623	41911	123	130	338	158	21	116589	54751	35309	317	236	2.1662613716907093E-6	8.519896216925453E-6
	365309	364395	364395	-	-	CCNA_00349	integrase/recombinase, XerC-CodV family	5	25	37	2940	7924	14070	8	9	38	47	8	13415	16585	14235	19	16	6.15417899102732E-6	1.0
	365986	365306		-	-	CCNA_00350	hypothetical protein	27	53	40	14504	16701	15322	20	22	46	39	8	15943	13665	14269	25	21	0.07556388518950691	1.0
	366112	368271	368271	+	-	CCNA_00351	primosomal protein N'	39	97	90	20619	30605	33972	12	13	135	127	24	46749	44169	39189	24	20	1.8237108715691254E-4	1.0
369513	369155	368358	368241	-	-	CCNA_00352	integral membrane protein	791	1254	1083	417133	394547	406015	458	508	742	956	208	255710	330776	336481	448	385	0.3551701010122173	0.5526538551058895
368272			368420	+	-	predicted RNA	antisense: CCNA_00352	43	102	64	22805	32250	24173	165	177	263	75	17	90808	26204	28903	419	326	1.841580469631645E-6	7.358947128362151E-6
368646			368875	+	-	predicted RNA	antisense: CCNA_00352	33	123	86	17876	38733	32248	123	128	292	123	18	100538	42572	29642	334	250	3.8634403323108173E-7	1.7990753814127371E-6
368941	369280	370374	370432	+	-	CCNA_00353	O-antigen acetylase	185	554	348	97623	174482	130545	116	122	1149	422	99	395784	146197	160798	270	213	1.0731127599374034E-4	3.078313194317357E-4
370434	370445	371152	371152	+	-	CCNA_00354	NlpC/P60 CHAP domain amidase protein	371	587	505	196100	184754	189351	241	268	231	455	99	79787	157590	160218	212	187	0.8776435457431803	1.0
371184			371322	+	-	predicted RNA	-	37	68	47	19912	21571	17824	129	142	182	54	10	62648	18905	16408	310	234	2.1083215006630065E-5	6.930176791591106E-5
	371323	372567	372567	+	-	CCNA_00355	hypothetical protein with pentapeptide repeats	40	90	64	21135	28609	24039	18	19	113	92	17	38897	31826	27787	32	26	0.0015759798968252128	1.0
372817			372505	-	-	CCNA_R0105	-	7	21	21	4174	6684	7931	18	20	39	14	5	13567	4908	8454	33	28	6.24594077411876E-4	1.0
	372638	373402	373402	+	-	CCNA_00356	outer membrane protein	18	56	46	9989	17616	17292	18	19	51	66	11	17777	23148	18946	31	26	0.0011748081410801706	1.0
373403	373511	374938	375047	+	-	CCNA_00357	secretory tripeptidyl aminopeptidase	109	160	166	57713	50331	62458	35	39	191	174	34	66061	60227	55564	51	42	0.02845146030521736	1.0
375891	375836	374976	374962	-	-	CCNA_00358	delta 3,5-delta2,4-dienoyl-CoA isomerase precursor	123	205	156	64934	64661	58719	65	72	515	150	57	177564	51862	92614	147	124	1.9877728118999745E-5	6.567924830237144E-5
375614			375918	+	-	predicted RNA	antisense: CCNA_00358	173	319	202	91354	100556	75734	266	292	510	192	80	175586	66629	130336	456	407	0.003305560253871998	0.007390953384537742
	375919	376716	376716	+	-	CCNA_00359	SH3 domain-containing cell surface protein	29	38	41	15478	12082	15388	15	17	22	47	7	7614	16327	11527	18	14	0.22727996997602706	1.0
	376916	377806		+	-	CCNA_00360	alpha/beta hydrolase superfamily protein	11	20	26	5862	6383	9951	7	8	28	33	4	9931	11708	7806	14	11	0.002606155231442553	1.0
378750	378750	377803	377803	-	-	CCNA_00361	hot dog superfamily thioesterase	28	47	56	14863	14993	21223	16	17	44	92	18	15257	32066	29813	31	27	1.3424548331550504E-4	1.0
378787			378751	-	-	predicted RNA	-	9	10	14	5093	3328	5334	108	123	10	20	4	3670	7120	7942	186	168	8.971310439620145E-4	0.002184958278268714
379287	379287	378802		-	-	CCNA_00362	zinc uptake regulation protein	18	26	28	9645	8392	10577	17	19	19	49	9	6853	17083	15327	31	26	0.0010589452942647306	1.0
	380100	379324		-	-	CCNA_00363	PAP2 bacterial acid phosphatase	4	16	21	2112	5267	8007	6	6	34	28	7	11722	9704	11822	16	14	1.6407796835884201E-9	1.0
381332	381273	380179	380134	-	-	CCNA_00364	deoxyhypusine synthase	879	1872	1347	463722	588991	504786	437	474	791	774	234	272367	267666	379267	304	279	0.9144432630756449	1.0
380515			380907	+	-	predicted RNA	antisense: CCNA_00364	78	286	170	41308	90026	63931	159	165	531	239	49	182936	82695	79631	371	292	1.275296934595596E-5	4.368783270304187E-5
381148			381378	+	-	predicted RNA	antisense: CCNA_00364	28	103	84	14771	32667	31572	109	114	255	90	25	87806	31204	40953	283	230	8.285806280154177E-8	4.5004943131319534E-7
382757	382655	381396	381356	-	-	CCNA_00365	ornithine decarboxylase	558	1003	885	294507	315657	331769	227	249	293	618	112	101156	213743	182168	155	131	0.5032779371506139	0.7535683581987219
381713			381817	+	-	predicted RNA	antisense: CCNA_00365	13	51	24	7012	16160	9196	99	102	94	45	8	32473	15670	14064	252	197	4.0670899297551383E-7	1.8813657721416983E-6
382846	383009	383803		+	-	CCNA_00366	phosphonates transport ATP-binding protein phnC	281	468	390	148485	147198	146331	167	185	309	348	94	106607	120523	151979	176	158	0.3078574847330244	0.48728405412648435
383020			382886	-	-	predicted RNA	antisense: CCNA_00366	25	41	33	13537	13085	12712	87	97	157	42	14	54358	14518	23782	278	228	4.036443734270725E-11	4.330961518261292E-10
383809			383680	-	-	predicted RNA	antisense: CCNA_00367 CCNA_00366	14	53	39	7660	16944	14706	96	100	170	48	13	58734	16811	22530	314	251	1.5253989157594033E-12	2.105713720667872E-11
	383800	384825	384825	+	-	CCNA_00367	phosphonates-binding protein	856	1408	1142	451821	443038	427914	388	429	572	1050	209	197173	363096	338074	340	291	0.6730922617466861	0.9721979835195621
384059			383869	-	-	predicted RNA	antisense: CCNA_00367	24	100	68	12794	31546	25483	117	121	280	100	24	96648	34626	39462	374	297	1.1170902754256823E-11	1.327019655416393E-10
384399			384154	-	-	predicted RNA	antisense: CCNA_00367	49	139	99	26317	43719	37391	137	145	314	126	27	108359	43708	44503	338	266	1.8944065428241133E-6	7.548448204008232E-6
384831	384831	385667	385673	+	-	CCNA_00368	phosphonates transport system permease protein phnE	521	869	582	275224	273301	218078	275	305	424	435	111	146109	150633	180871	215	190	0.8639642088727884	1.0
385100			384937	-	-	predicted RNA	antisense: CCNA_00368	26	83	54	14024	26351	20240	117	123	155	72	20	53648	25047	32635	271	226	1.2755176483465616E-6	5.281263054950049E-6
385641			385543	-	-	predicted RNA	antisense: CCNA_00368	6	17	15	3189	5441	5772	45	48	77	22	2	26596	7842	3777	180	128	5.2437761190233595E-15	1.0616746722138599E-13
385762	385817	387130	387130	+	-	CCNA_00369	magnesium and cobalt efflux protein corC-like protein	147	262	230	77864	82400	86401	56	62	186	235	61	64287	81333	99431	69	62	0.11417375798354902	0.19823606749070094
387131	387425	387559	387559	+	-	CCNA_03918	hypothetical protein	34	41	34	18243	13045	13037	96	109	40	48	11	14058	16746	19173	140	123	0.011669621843164528	0.023995380799088677
387412			387134	-	-	predicted RNA	-	172	254	229	90900	79944	86029	275	306	132	198	59	45488	68456	95835	263	250	0.40112915373342894	0.6148534427974548
388085	388085	387576	387576	-	-	CCNA_00370	ATP synthase B chain	116	170	187	61243	53756	70193	108	121	52	150	23	17960	51938	37289	85	70	0.8426001832391716	1.0
388651	388629	388096	388086	-	-	CCNA_00371	ATP synthase B' chain	232	290	285	122600	91496	107027	177	200	53	177	31	18513	61423	50728	95	81	0.07390021548157477	0.13310804670933465
388755			388652	-	-	predicted RNA	-	390	434	387	206107	136584	145089	1363	1563	62	228	64	21354	79093	104551	666	657	0.08674749593264923	0.15441673269356648
388992	388980	388756	388756	-	-	CCNA_00372	ATP synthase C chain	3137	4527	4642	1654377	1423840	1739456	6396	7137	107	3199	632	37117	1106093	1021233	3515	3206	0.901899733218002	1.0
389791	389791	389030	388994	-	-	CCNA_00373	ATP synthase A chain	2084	2418	2160	1099249	760390	809608	1023	1167	668	1563	408	230115	540288	660309	666	625	0.7926473436967966	1.0
389271			389330	+	-	predicted RNA	antisense: CCNA_00373	6	17	11	3310	5417	4200	67	71	49	11	2	16891	4111	3823	183	137	1.4242754830846874E-7	7.354898312718137E-7
389433			389610	+	-	predicted RNA	antisense: CCNA_00373	15	55	35	8074	17306	13336	69	72	271	62	7	93567	21440	11731	331	237	1.4006104453387386E-22	7.24686219310451E-21
390232	390177	389797	389792	-	-	CCNA_00374	putative ATP synthase protein I	981	1280	1227	517510	402644	459951	1071	1207	95	1304	313	32705	451007	506622	897	866	0.4442857148009593	0.6728828529671945
390237			390359	+	-	predicted RNA	-	6	44	20	3595	13923	7781	68	68	144	36	9	49633	12552	15270	269	209	1.4004209101872064E-18	4.3475289145145053E-17
390364			390233	-	-	predicted RNA	-	10	41	38	5602	12897	14408	79	83	185	42	4	63739	14684	7350	304	216	1.946582064216465E-13	3.0831917729142872E-12
390436	390599	390988	391058	+	-	CCNA_00375	hypothetical protein	651	824	721	343553	259150	270248	658	746	321	423	140	110602	146368	226228	426	412	0.5916754756654394	0.8671549739012321
390731			390478	-	-	predicted RNA	antisense: CCNA_00375	61	200	151	32392	62969	56607	190	199	531	151	50	182922	52276	81258	505	415	2.0014727078038532E-8	1.25609046397214E-7
	391059	391838		+	-	CCNA_00376	putative membrane spanning protein	34	61	63	18114	19466	23976	24	26	65	84	9	22678	29225	15521	38	28	0.01821850266367608	1.0
	395396	391953		-	smc	CCNA_00377	chromosome partition protein Smc	49	110	112	26269	34645	42016	9	9	126	157	27	43417	54602	44481	16	13	9.565136054344146E-4	1.0
	396026	395418	395418	-	-	CCNA_00378	thiol:disulfide interchange protein dsbA	83	135	134	44128	42666	50489	67	75	58	131	25	20127	45501	41033	67	58	0.3297655031462465	0.5180863786496923
396703	396640	396026		-	-	CCNA_00379	thiol:disulfide interchange protein dsbA	108	179	182	56966	56592	68280	89	98	152	156	27	52573	53954	44492	101	81	0.24130729997056435	0.392089538980842
396115			396212	+	-	predicted RNA	antisense: CCNA_00379	4	20	12	2230	6311	4729	44	45	90	22	4	31269	7630	6827	207	155	8.890098418745233E-27	7.860422462650057E-25
396638			396828	+	-	predicted RNA	antisense: CCNA_00379 CCNA_R0106	54	104	74	28701	32789	27812	142	155	348	75	15	120076	26088	24726	398	298	6.473966729265495E-7	2.8802966626700303E-6
396827			396704	-	-	CCNA_R0106	-	189	320	201	99710	100698	75651	671	742	264	121	58	91067	41932	94833	643	612	0.3749514354721342	0.5786645551862257
	397418	396879		-	-	CCNA_00380	conserved hypothetical cytosolic protein	9	15	14	4844	4861	5368	8	9	26	18	2	9073	6381	3334	15	11	0.0040429627471553625	1.0
	397466	398515		+	-	CCNA_00381	A/G-specific adenine DNA glycosylase	1	15	11	1036	4983	4150	3	3	12	26	3	4454	9215	6144	7	6	1.0285829685436915E-7	1.0
399823	399713	398637	398637	-	ccrM	CCNA_00382	adenine-specific methyltransferase ccrM	445	837	602	234893	263377	225868	204	224	479	308	73	165198	106634	119173	145	121	0.47138404612488527	0.7094629524202378
399851			399824	-	-	predicted RNA	-	5	10	7	2863	3280	2635	95	104	40	6	1	13897	2168	2617	295	222	2.094219987577837E-9	1.6074864410144166E-8
399208			399432	+	-	predicted RNA	antisense: ccrM	38	123	88	20542	38912	33257	130	137	186	120	26	64146	41736	42626	268	220	6.992746128257917E-5	2.0829139320205353E-4
399547			399884	+	-	predicted RNA	antisense: ccrM CCNA_00383	100	191	160	52887	60346	60108	156	170	520	149	37	179040	51557	61151	366	287	2.2230076811215526E-5	7.276339574805082E-5
	400487	399852	399852	-	-	CCNA_00383	ribonuclease HII	29	45	37	15771	14190	14049	20	23	91	50	7	31522	17518	11731	42	31	6.709345920848335E-4	1.0
	400574	401479	401479	+	-	CCNA_00384	glucan endo-1,3-beta-glucosidase	31	95	77	16463	30129	29007	26	27	75	109	15	26137	38012	24385	41	32	0.009030901948765468	1.0
400742			400640	-	-	predicted RNA	antisense: CCNA_00384	42	66	61	22307	21056	22892	193	214	35	60	17	12199	20864	27867	208	197	0.10538030841869282	0.1843429637627271
401525	401527	402861	402976	+	-	CCNA_00385	multidrug resistance protein	149	376	242	78882	118319	90986	67	71	414	392	67	142782	135525	108431	120	96	0.0047719950011447755	0.01046871390797621
401657			401559	-	-	predicted RNA	antisense: CCNA_00385	20	35	20	10622	11032	7700	89	98	98	34	3	33935	11950	6178	243	175	4.845795719167247E-6	1.7885455795865222E-5
402475			402301	-	-	predicted RNA	antisense: CCNA_00385	65	104	81	34746	32756	30487	168	186	98	70	26	33774	24415	42489	203	191	0.04223450061213312	0.0799046551396939
403584	403445	402858	402851	-	-	CCNA_00386	DNA-3-methyladenine glycosylase	135	233	174	71562	73445	65364	108	119	243	195	47	83875	67622	77526	152	129	0.04197453951870587	0.07954209401469356
403187	403575	403997	404299	+	-	CCNA_00387	hypothetical protein	13	38	23	6994	12019	8677	20	21	113	39	12	39019	13693	19811	69	57	2.0614705040738145E-13	1.0
403602			403585	-	-	predicted RNA	antisense: CCNA_00387	1	4	2	853	1371	1097	57	61	18	2	0	6381	871	238	200	138	2.8654586176824334E-12	3.78773213077619E-11
404124			404018	-	-	predicted RNA	-	39	64	40	20714	20315	15112	157	174	108	39	10	37515	13619	17489	263	213	0.004598499601707479	0.010113513765090284
	405006	404125		-	-	CCNA_00388	esterase lipase Family protein	48	93	73	25522	29387	27458	28	31	117	75	11	40562	26153	18775	42	32	0.035580870707125505	1.0
405895	405895	405104	405016	-	-	CCNA_00389	aminomethyltransferase family protein	38	55	66	20502	17326	24773	23	26	64	93	21	22074	32177	34296	42	37	5.100145536639566E-4	1.0
405958	405999	407213		+	-	CCNA_00390	ADP-heptose--LPS heptosyltransferase	273	308	322	144461	97043	120924	87	99	239	252	79	82592	87360	128322	87	81	0.3948161942920079	0.6058416338158338
406039			405974	-	-	predicted RNA	antisense: CCNA_00390	6	20	14	3324	6538	5428	73	77	48	20	3	16693	7090	5006	193	145	3.644448596194538E-7	1.706197952038797E-6
407039			406943	-	-	predicted RNA	antisense: CCNA_00390	8	28	15	4580	9014	5924	64	67	81	32	8	28126	11298	13324	224	181	4.276346836175505E-14	7.562096873591367E-13
	407210	407767	407767	+	-	CCNA_00391	hypothetical protein	23	25	32	12505	7970	12008	16	19	56	51	8	19566	17868	14223	38	30	6.50283620834933E-5	1.0
407784	407848	409182	409182	+	-	CCNA_00392	dihydroorotase	68	136	127	36112	42909	47775	29	31	111	194	31	38463	67313	51194	48	39	0.003706991298703155	1.0
	410552	409326		-	-	CCNA_00393	RNA polymerase sigma factor	9	14	15	5082	4481	5800	3	4	43	33	4	14927	11506	7840	12	9	3.4922603481872633E-10	1.0
	410899	410549		-	-	CCNA_00394	YCII-related domain protein	16	16	14	8491	5321	5329	15	18	21	24	7	7411	8432	12141	28	26	4.578452410480456E-4	1.0
	411052	412842		+	-	CCNA_00395	feruloyl-CoA synthetase	27	64	58	14614	20435	21841	9	10	61	91	10	21199	31462	17034	17	12	0.004475557042386551	1.0
	413610	412933		-	-	CCNA_00396	hypothetical protein	12	55	54	6510	17358	20389	21	21	64	82	8	22223	28637	14223	43	31	2.1876421153464658E-4	1.0
	413741	415279		+	-	CCNA_00397	acetolactate synthase	37	64	60	19865	20195	22582	12	13	65	73	12	22480	25432	19754	18	14	0.021634811980056793	1.0
416997	416764	415406	415406	-	-	CCNA_00398	hypothetical protein	882	1295	1292	465212	407490	484255	298	332	361	1052	195	124534	363912	316317	229	197	0.857549002613129	1.0
415656			415673	+	-	predicted RNA	antisense: CCNA_00398	1	7	4	651	2260	1839	86	87	12	7	2	4322	2756	3413	228	194	6.549533515631914E-12	8.06851703821674E-11
416754	416919	418016	418060	+	-	CCNA_00399	zinc metallohydrolase, glyoxalase II family	57	120	81	30403	37914	30671	27	30	199	112	30	68524	38795	49271	56	47	8.743357286073963E-5	1.0
418106			417981	-	-	predicted RNA	antisense: CCNA_00400 CCNA_00399	10	25	20	5401	8055	7805	52	56	129	21	4	44605	7436	7453	212	157	6.669606184566001E-15	1.3234999772498158E-13
418061	418061	418504		+	-	CCNA_00400	MarR/EmrR-family transcriptional regulator	22	35	30	11714	11124	11342	23	25	96	29	7	33334	10241	12164	52	41	3.4973639487425096E-5	1.0
	418501	419271	419271	+	-	CCNA_00401	enoyl-CoA hydratase	18	54	49	9615	17029	18443	18	19	64	71	11	22150	24858	18422	35	28	2.8030749301650407E-4	1.0
	419275	419691	419691	+	-	CCNA_00402	hypothetical protein	6	24	21	3650	7702	8070	14	15	29	28	7	10176	9817	11652	28	25	5.2603729732456805E-5	1.0
419692	419728	420699		+	-	CCNA_00403	short chain dehydrogenase	68	160	135	36032	50519	50720	43	47	183	170	32	63299	58892	52992	73	60	0.002553082462676962	1.0
420040			419998	-	-	predicted RNA	antisense: CCNA_00403	5	11	8	2980	3753	3327	71	77	30	14	2	10560	5000	4437	198	155	4.740535512634348E-8	2.6964691006311825E-7
	420699	421214		+	-	CCNA_00404	hypothetical protein	15	41	24	8217	13028	9060	18	19	60	52	6	20669	18048	10138	42	31	5.033904176320333E-5	1.0
	421211	422068	422073	+	-	CCNA_00405	short chain dehydrogenase	57	154	120	30279	48571	44979	45	48	166	183	22	57428	63522	37152	80	61	0.002416523581956826	1.0
422074			422176	+	-	CCNA_R0107	-	6	16	11	3193	5107	4472	38	41	7	20	2	2508	7169	4028	57	44	0.03541844411913418	1.0
422538	422538	422170	422170	-	tfoX	CCNA_00406	DNA transformation protein tfoX	23	47	38	12457	14904	14339	34	37	69	62	11	23899	21459	19014	71	58	8.594867306951986E-5	1.0
	422528	423007		+	-	CCNA_00407	acetyltransferase	21	31	44	11596	9929	16522	23	26	49	53	7	16956	18458	11754	42	32	0.0038875390302157363	1.0
424308	424308	423040		-	-	CCNA_00408	antiporter protein	19	42	42	10220	13242	15788	9	10	65	77	12	22593	26701	20061	22	18	3.5657652392614575E-6	1.0
424315			424405	+	-	predicted RNA	-	2	12	9	1556	3773	3505	31	32	83	11	1	28879	4095	2708	182	130	9.43577438053759E-39	2.2727201395881056E-36
424441			424343	-	-	predicted RNA	antisense: CCNA_00409	5	11	10	2801	3703	3924	32	35	79	13	3	27448	4512	6144	167	128	2.9552040129267513E-30	3.8947358547723313E-28
	424406	424450		+	-	CCNA_00409	hypothetical protein	4	9	10	2120	3107	4079	64	68	30	14	0	10357	4906	432	176	116	9.947215326668068E-6	3.474064952838823E-5
424513	424513	425043		+	-	CCNA_00410	acetyltransferase	23	53	38	12329	16723	14573	25	27	45	41	12	15638	14188	19424	34	30	0.011608963562220301	1.0
425076	425076	425639		+	-	CCNA_00411	hypothetical protein	28	47	47	15115	14904	17830	25	28	38	83	16	13387	28923	26092	47	40	3.6822260185483325E-4	1.0
	425636	426286	426378	+	-	CCNA_00412	CoA pyrophosphatase	61	125	118	32190	39530	44576	54	59	70	141	37	24280	48833	59831	73	68	0.011519139226685923	0.023720868955896573
426379	426379	427632		+	-	CCNA_00413	poly(A) polymerase/tRNA-nucleotidyltransferase	64	123	100	34010	38722	37512	26	29	156	133	19	53882	46183	32271	45	35	0.006672956433520972	1.0
427653	427653	428354		+	-	CCNA_00414	type 1 glutamine amidotransferase (GATase1) domain protein	24	41	45	12933	13179	17125	18	20	28	64	13	9767	22318	22143	29	25	0.002934310436963335	1.0
428456			428467	+	-	predicted RNA	-	2	2	3	1332	895	1247	84	96	7	3	1	2612	1209	2594	189	178	3.9593322151803934E-8	2.3008265826152284E-7
	429584	428613		-	-	CCNA_00415	hypothetical protein	56	73	78	29763	23060	29316	25	28	32	49	20	11200	17168	32578	19	20	0.4493261402354535	1.0
430126	430123	429725	429683	-	-	CCNA_00416	hypothetical protein	208	247	250	110066	77710	93963	207	235	175	268	53	60379	92913	86197	235	200	0.3178253695464277	0.5011309720726405
430699	430498	430127	430127	-	-	CCNA_00417	hypothetical protein	90	125	111	47779	39404	41956	103	115	89	159	23	30758	55189	38336	139	111	0.06877967969821513	0.12472120007581326
430478	430733	431269	431278	+	-	CCNA_00419	fasciclin domain cell surface protein	48	130	175	25412	41142	65909	77	82	39	104	20	13429	35975	33284	58	51	0.8542956897757125	1.0
	431885	431334		-	-	CCNA_00420	hypothetical protein	4	3	8	2599	1133	3034	3	4	10	14	2	3670	5113	4676	9	8	1.8504861665874733E-8	1.0
	432286	431882		-	-	CCNA_00421	dihydroneopterin aldolase	10	9	7	5785	3048	2908	8	9	8	11	2	3027	4058	3470	10	8	0.19367004046391284	1.0
433088	433088	432336		-	-	CCNA_00422	SDR pteridine reductase	49	60	47	26064	18988	17940	24	27	69	39	10	23885	13614	17250	28	24	0.15921877327961104	1.0
433257	433170	433090	433089	-	-	CCNA_03919	hypothetical protein	49	57	43	26108	18142	16339	217	249	62	30	12	21594	10416	20084	233	214	0.17044218148574342	0.2851799272405341
433124			433236	+	-	predicted RNA	antisense: CCNA_03919	9	22	16	5133	7186	6222	50	54	106	19	5	36508	6581	9421	199	154	6.741667291793763E-16	1.5696848677726476E-14
	433404	433874		+	-	CCNA_00423	phosphohydrolase, MutT-nudix family	17	39	39	9081	12519	14913	24	25	40	49	7	13934	16940	12130	38	30	0.00782451914697818	1.0
433995	434121	435560	436171	+	-	CCNA_00424	aldehyde dehydrogenase	240	317	302	126829	99820	113428	69	78	334	288	76	115074	99737	123896	89	78	0.10177675950019698	0.17893548077243288
434153			434009	-	-	predicted RNA	antisense: CCNA_00424	34	83	62	18162	26369	23384	145	156	155	65	17	53405	22675	28789	292	241	1.1846899688698735E-4	3.3789544436733633E-4
435282			435198	-	-	predicted RNA	antisense: CCNA_00424	31	57	38	16624	18228	14269	175	192	67	55	11	23383	19265	18070	291	238	0.003566112774267317	0.007940483815191971
436141	436094	435633	435510	-	-	CCNA_00425	hypothetical protein	337	762	469	177923	239797	175884	397	428	1325	394	104	456167	136320	168058	692	548	0.012848840303579195	0.026257796816998445
436166			436142	-	-	predicted RNA	-	1	5	4	589	1808	1831	54	56	20	5	1	7135	1832	1923	189	145	2.07393488045555E-17	5.680954956855693E-16
436352	436545	436889	436906	+	-	CCNA_00426	very-short-patch-repair endonuclease	15	28	34	8348	8912	13037	26	29	36	46	10	12727	16207	16306	51	43	2.424599731443686E-4	1.0
436562			436442	-	-	predicted RNA	antisense: CCNA_00426	30	59	41	16262	18832	15471	127	139	118	44	6	40943	15403	10059	247	182	0.0015492615551579516	0.0036241098334823486
436907	436958	437146		+	-	CCNA_00427	hypothetical protein	12	25	15	6675	7931	5727	32	35	30	15	8	10433	5452	13302	51	51	7.36539555531387E-4	1.0
437237			437110	-	-	predicted RNA	antisense: CCNA_00427 CCNA_00428	10	25	20	5511	7975	7669	51	55	120	22	8	41533	7756	14167	204	165	2.2722336383581245E-17	6.175701153280739E-16
	437146	437328	437328	+	-	CCNA_00428	hypothetical protein	54	100	112	28554	31634	42291	170	186	79	92	22	27234	31995	35878	197	173	0.10034097982945617	0.1765890007832581
437329	437383	437550	437654	+	-	CCNA_00429	hypothetical protein	16	21	20	8835	6712	7752	40	46	91	23	6	31522	8109	10901	126	100	1.081142071842835E-8	7.240438515649283E-8
437743	437741	437556	437479	-	-	CCNA_00430	hypothetical protein	27	41	45	14434	12895	16915	71	79	93	52	11	32250	18244	19128	153	124	5.469616809134312E-5	1.6639927444165144E-4
437726	437761	437883	438338	+	-	CCNA_00431	hypothetical protein	42	84	55	22640	26524	20782	173	189	125	84	20	43130	29234	33431	341	286	1.856462834290762E-4	5.105272794299595E-4
438030			437751	-	-	predicted RNA	antisense: CCNA_00431	71	145	129	37676	45783	48611	144	157	320	113	33	110337	39102	53368	294	241	1.0252965536043734E-4	2.9520595329458156E-4
438796	438650	438156	438156	-	-	CCNA_00432	AsnC-family transcriptional regulator	71	124	89	37767	39214	33713	67	74	345	110	24	118979	38353	39679	170	132	3.7702410278864668E-6	1.4227516790808738E-5
438565	438748	439005	439005	+	-	CCNA_00433	type 1 capsular polysaccharide biosynthesis protein J	17	31	30	9257	10051	11277	36	39	63	37	5	21840	13034	9524	74	57	4.0538697795912333E-4	1.0
439068	439068	440003	440003	+	-	CCNA_00434	conserved membrane-spanning protein	12	35	30	6532	11063	11463	9	10	59	42	6	20480	14820	10935	21	16	6.868048555536377E-5	1.0
440004	440156	441607	441716	+	-	CCNA_00435	amino acid transporter	269	484	408	142055	152244	153238	93	102	282	410	80	97139	142049	130359	100	84	0.3778526241567596	0.5827557031872302
441717	441717	442865		+	-	CCNA_00436	acyl-CoA dehydrogenase, short-chain specific	64	123	134	34047	38816	50364	32	35	213	179	24	73326	61897	39235	66	50	4.8556902695375014E-4	1.0
442922			443033	+	-	predicted RNA	-	43	56	46	23003	17922	17250	153	173	104	49	10	35890	17064	17649	262	210	0.0051044512355053525	0.011152515445731901
440207			439981	-	-	predicted RNA	antisense: CCNA_00434 CCNA_00435	40	136	92	21509	42817	34727	138	145	319	118	27	110125	41116	44799	363	287	2.0356496105299663E-7	1.0105907981202427E-6
441734			441574	-	-	predicted RNA	antisense: CCNA_00436 CCNA_00435	33	83	52	17778	26303	19611	123	131	118	78	23	40703	27063	37414	248	217	2.3671332143000567E-5	7.726367056956027E-5
442860			442759	-	-	predicted RNA	antisense: CCNA_00436	14	16	14	7741	5166	5468	52	60	85	21	4	29418	7487	7328	190	144	2.722881082961962E-11	3.0430918983182887E-10
443019			443005	-	-	predicted RNA	-	4	7	6	2306	2209	2421	139	154	10	5	1	3569	2018	2742	215	185	0.006580227197216064	0.014129384252245376
443064	443064	444677		+	-	CCNA_00437	methyl-accepting chemotaxis protein	64	162	113	33867	51214	42681	24	26	319	193	29	109821	66983	47644	60	46	3.980476924336569E-6	1.0
444451			444315	-	-	predicted RNA	antisense: CCNA_00437	15	71	41	8121	22621	15571	110	112	131	54	14	45370	18873	23771	261	214	2.849521075706478E-7	1.3679659597120103E-6
444753			444725	-	-	predicted RNA	-	1	6	4	988	2196	1752	54	56	20	6	1	7222	2097	2127	171	131	4.825119386309004E-13	7.201593784907776E-12
445573	445200	444889	444873	-	-	CCNA_00438	hypothetical protein	533	621	443	281057	195505	166061	599	686	153	151	39	52877	52341	63199	204	179	3.099199817775854E-5	9.880379154342466E-5
445103	445497	447518		+	-	CCNA_00439	methyl-accepting chemotaxis protein	591	1179	768	311812	370868	287984	146	160	867	635	134	298659	219746	216738	147	121	0.3882781124579739	0.5976471166855327
446079			445650	-	-	predicted RNA	antisense: CCNA_00439	43	265	156	22882	83464	58583	126	127	655	236	51	225682	81603	83705	387	303	7.33924829367578E-11	7.462103250556816E-10
446337			446235	-	-	predicted RNA	antisense: CCNA_00439	11	40	19	6217	12700	7315	81	84	92	32	11	32005	11365	18775	236	201	8.895775464120051E-11	8.902147796114406E-10
446885			446829	-	-	predicted RNA	antisense: CCNA_00439	4	17	12	2438	5393	4724	70	73	42	14	3	14786	5127	5496	189	148	1.936419355733249E-8	1.2196473579618345E-7
	447518	447805		+	-	CCNA_00440	STAS domain protein	266	467	333	140426	146940	124838	433	477	147	181	41	50857	62856	67467	241	209	0.13789579662582274	0.23515677232211227
447815			447749	-	-	predicted RNA	antisense: cheYI CCNA_00440	7	38	20	4024	12043	7595	115	117	53	30	5	18358	10671	9558	242	191	5.784825803382027E-5	1.7507369253303058E-4
	447802	448167	448236	+	cheYI	CCNA_00441	chemotaxis receiver domain protein cheYI	144	215	192	76234	67706	72231	176	196	144	98	15	49621	34066	24271	127	98	0.3643943864475149	0.5651187365310594
448315			448206	-	-	predicted RNA	antisense: cheAI	22	44	36	11941	13921	13624	109	119	100	42	13	34730	14559	22314	254	216	1.6605678472730307E-6	6.735810925204483E-6
448237	448237	450525	450525	+	cheAI	CCNA_00442	chemotaxis histidine kinase protein cheAI	202	359	284	107026	113024	106642	43	47	403	306	50	138725	106051	81383	60	47	0.09932800773008799	1.0
449071			448942	-	-	predicted RNA	antisense: cheAI	5	18	11	3031	5924	4241	32	33	141	21	6	48719	7298	9695	222	168	5.640432481707577E-62	3.9398420884727425E-59
449916			449847	-	-	predicted RNA	antisense: cheAI	2	15	9	1274	4970	3545	46	46	54	14	1	18612	5150	2492	175	125	1.953721609777402E-15	4.328695899917365E-14
450529	450529	450996		+	-	CCNA_00443	chemotaxis protein cheW	77	155	110	41096	48816	41557	86	93	58	110	15	19963	38337	24317	74	58	0.834262729545277	1.0
	450996	451877		+	-	CCNA_00444	chemotaxis protein methyltransferase	205	470	310	108531	148102	116192	130	140	414	227	45	142656	78704	72758	140	111	0.49304186402489997	0.7395098604711029
451750			451599	-	-	predicted RNA	antisense: CCNA_00444	19	52	47	10055	16581	17698	91	97	150	52	16	51879	18196	26069	255	210	1.6995790746988928E-9	1.3234737833636305E-8
	451877	452911	452911	+	-	CCNA_00445	receiver domain-glutamate methylesterase cheBI	153	225	180	81064	70807	67518	63	70	189	129	24	65122	44678	39701	60	48	0.8105160134378032	1.0
452108			452027	-	-	predicted RNA	antisense: CCNA_00445	8	13	6	4643	4395	2580	42	47	62	14	2	21549	4867	3322	166	120	8.596123860224798E-14	1.4503363566103918E-12
453078			452861	-	-	predicted RNA	antisense: CCNA_00445 CCNA_00446	28	128	81	14932	40500	30666	128	131	221	126	20	76334	43865	33830	305	235	4.423208516777788E-6	1.6460368401541212E-5
452912	452915	453304		+	-	CCNA_00446	chemotaxis receiver domain protein cheYII	293	487	313	154571	153325	117332	328	363	295	167	37	101633	57828	60605	231	188	0.40202271445829263	0.6159819246428452
453358			453247	-	-	predicted RNA	antisense: CCNA_00446 cheD	22	54	41	11626	17275	15424	123	131	148	47	12	51238	16421	19401	327	259	9.263515476224744E-8	4.969712411784165E-7
	453301	453864	453864	+	cheD	CCNA_00447	chemotaxis protein cheD	106	176	120	55955	55625	45000	83	92	97	65	14	33602	22671	23088	57	46	0.51540072331756	0.7684256248395213
453868	453868	454251	454258	+	cheU	CCNA_00448	cheU protein	42	83	59	22450	26233	22234	56	61	90	75	10	31170	26229	17580	84	65	0.02951479840370824	0.05749936924619209
454259	454259	454861		+	cheYIII	CCNA_00449	cheYIII	168	387	288	88959	121770	108127	163	176	481	324	49	165898	112153	79460	257	197	0.03260263824081747	0.062978271048703
454631			454355	-	-	predicted RNA	antisense: cheYIII	72	176	119	38031	55490	44804	155	166	319	187	46	110049	64932	74487	361	300	2.0859028712530517E-6	8.2223654377554E-6
454912			454787	-	-	predicted RNA	antisense: cheYIII cheE	11	33	31	6056	10604	11649	70	74	149	37	7	51399	13015	11561	268	200	3.8510922774628355E-14	6.876895892668972E-13
	454858	455328	455563	+	cheE	CCNA_00450	cheE protein	98	202	150	51883	63609	56398	112	121	249	181	29	85955	62792	47803	178	139	0.01321787441192115	0.02694101335490786
455537			455266	-	-	predicted RNA	antisense: cheE	83	175	114	44146	55090	43082	160	174	349	152	44	120454	52862	71870	358	300	7.916042605956574E-6	2.8082050585376674E-5
455598	455598	458639	458713	+	-	CCNA_00451	TonB-dependent receptor	706	1449	936	372309	455784	350720	118	129	2457	1020	206	845756	352684	333705	215	167	0.042114075126863444	0.07974161419385772
457220			456835	-	-	predicted RNA	antisense: CCNA_00451	73	244	160	38771	76965	60147	145	151	542	222	51	186635	76830	83386	375	299	2.2217735038259633E-7	1.0928935157904476E-6
457640			457409	-	-	predicted RNA	antisense: CCNA_00451	33	154	90	17829	48676	33763	140	144	269	125	36	92884	43386	59763	333	281	3.0119325225226944E-7	1.4350851752947492E-6
	459857	458721	458297	-	-	CCNA_00452	N-acetylglucosamine-6-phosphate deacetylase	63	144	129	33362	45287	48425	34	37	247	202	35	85052	70134	57828	78	62	1.3785041082401574E-5	1.0
459796			459950	+	-	predicted RNA	antisense: CCNA_00452 CCNA_00453	24	77	40	13090	24406	15039	107	112	149	70	11	51610	24503	18286	267	203	1.941662901494371E-6	7.705974640305786E-6
	460948	459857		-	-	CCNA_00453	glucosamine-6-phosphate deaminase	66	123	79	34856	38773	29688	28	31	269	120	22	92926	41676	36083	67	52	3.093101810313177E-5	1.0
461789	461789	460977	460977	-	-	CCNA_00454	GntR-family transcriptional regulator	41	80	69	22055	25447	26086	27	30	118	85	17	40717	29628	28607	49	40	0.0014161678216518684	1.0
462013	461868	461800	461790	-	-	CCNA_03920	hypothetical protein	27	68	44	14551	21508	16669	238	254	136	39	14	46978	13658	23793	485	407	3.8236987299123286E-5	1.2014635910228346E-4
461747	461992	464661	464723	+	nagA	CCNA_00455	N-acetyl-glucosamine/N-acetyl-chitin oligosaccharide outer membrane transporter nagA	283	719	574	149533	226146	215348	69	73	941	728	136	323967	251693	220835	123	99	0.008806414510370559	0.01851679872213677
464754			464843	+	-	CCNA_R0006	-	0	1	0	483	476	246	4	4	2	1	0	775	493	864	8	7	1.5169443270269228E-5	1.0
	464819	467092	467105	+	-	CCNA_00456	beta-N-acetylhexosaminidase	135	264	191	71668	83191	71566	30	33	459	311	78	158283	107655	127207	68	57	7.099073706017996E-5	1.0
467106	467106	469664		+	-	CCNA_00457	phosphoenolpyruvate-protein phosphotransferase/phosphocarrier protein HPr/PTS system, glucose-specific IIA subunit	24	79	62	13025	24901	23426	7	7	111	131	19	38536	45305	31247	19	14	6.598309789396659E-7	1.0
	469661	471415	471415	+	-	CCNA_00458	PTS system, N-acetylglucosamine-specific IIBC component	146	401	282	77201	126194	106018	55	58	848	388	100	292198	134248	162994	136	111	7.161723454988907E-6	2.557496847295374E-5
471484	471542	472783	472783	+	nhaA	CCNA_00459	Na+/H+ antiporter nhaA	206	295	274	109092	92845	102709	73	81	467	358	62	160910	123860	100568	130	103	0.009128680792808642	0.019125325536223266
472905			472973	+	-	CCNA_R0108	-	16	37	40	8583	11871	15107	159	171	9	33	4	3357	11734	6656	135	105	0.9001839803157169	1.0
	473245	473400	473400	+	-	CCNA_00460	hypothetical protein	12	21	20	6558	6673	7545	40	44	14	24	3	5007	8618	5120	51	40	0.19713182903770926	1.0
473454	474254	474409	474472	+	-	CCNA_03921	UDP-glucose 6-dehydrogenase related protein	124	224	148	65696	70619	55798	373	410	185	136	42	63734	47077	68126	426	382	0.11870979839924604	0.2054479538698547
474840			475104	+	-	predicted RNA	-	142	202	143	75352	63631	53657	215	242	298	180	43	102801	62409	70846	357	296	0.007368389588223151	0.015720281390879266
475424	475532	476800	476877	+	-	CCNA_03998	GT1/WbuB-like N-acetyl-L-fucosamine transferase	464	915	669	244889	287984	250725	188	205	1049	712	168	361138	246234	272064	276	231	0.03394843348115198	0.06539707883779552
476878			477003	+	-	predicted RNA	-	58	171	128	30634	53985	47990	332	350	258	100	33	89129	34866	54676	554	472	0.001097745983963382	0.002631350617015862
477004	477514	477678	477827	+	-	CCNA_00464	Undecaprenyl-phosphate sugar phosphotransferase-related protein	153	320	234	80936	100803	87871	502	544	304	204	53	104765	70747	86618	620	529	0.1360420946580031	0.23227915697534873
477834	477921	479033	479033	+	-	CCNA_00465	UDP-galactopyranose mutase	3923	6748	4688	2068885	2122091	1756801	1614	1781	2079	2260	934	715918	781377	1509444	884	900	0.7220909684672221	1.0
479034			479112	+	-	predicted RNA	-	104	254	159	55285	80129	59657	768	823	144	94	32	49808	32778	52833	627	571	0.6823815620099746	0.9829922931450672
463031			462860	-	-	predicted RNA	antisense: nagA	24	86	45	13171	27074	17023	106	110	164	73	14	56587	25533	22735	261	203	1.2803235715475624E-6	5.2953950033614695E-6
463407			463294	-	-	predicted RNA	antisense: nagA	8	52	31	4287	16618	11764	94	95	95	60	12	32837	20940	20027	267	215	6.378725848932521E-10	5.387593718838411E-9
464251			464073	-	-	predicted RNA	antisense: nagA	51	129	66	27053	40618	24886	161	172	227	118	17	78159	40996	27787	363	273	8.465485615112084E-5	2.4824272469167887E-4
465871			465677	-	-	predicted RNA	antisense: CCNA_00456	35	110	60	18759	34730	22803	124	130	226	90	26	78083	31266	42751	313	260	1.3580695509174345E-7	7.047634333698573E-7
467131			467037	-	-	predicted RNA	antisense: CCNA_00456 CCNA_00457	10	40	17	5554	12672	6537	84	86	75	20	4	25821	7150	7692	184	142	4.118812626170198E-5	1.2843708122231622E-4
470420			470306	-	-	predicted RNA	antisense: CCNA_00458	32	57	50	17239	18003	18846	142	156	100	54	15	34646	18825	25079	267	227	3.002838546152505E-4	7.945010320028503E-4
470849			470620	-	-	predicted RNA	antisense: CCNA_00458	84	174	100	44728	54902	37580	183	198	333	128	39	114879	44430	64349	387	324	2.8862401768557563E-5	9.277674935728236E-5
471804			471686	-	-	predicted RNA	antisense: nhaA	17	36	21	9092	11473	7980	73	79	155	37	9	53614	13024	15168	296	229	2.6217451906873023E-16	6.403108446486296E-15
472051			471991	-	-	predicted RNA	antisense: nhaA	8	15	11	4514	4734	4354	67	74	44	16	4	15204	5705	7373	189	154	5.981711718866036E-9	4.216171176213851E-8
472908			472813	-	-	predicted RNA	antisense: CCNA_R0108	11	13	8	5873	4177	3298	40	46	96	19	4	33156	6680	7203	216	163	4.698486013190662E-28	5.186794279676824E-26
473229			473051	-	-	predicted RNA	-	58	102	77	31095	32101	29012	155	171	190	81	25	65427	28238	40919	295	250	4.4210152688540843E-4	0.0011374140571987397
474396			473466	-	-	predicted RNA	antisense: CCNA_03921	471	898	681	248650	282411	255421	257	281	1439	556	168	495533	192227	272917	412	343	0.02111014129461475	0.04192616916203697
475127			474806	-	-	predicted RNA	-	512	747	505	270160	235041	189435	641	719	301	425	149	103853	147075	241033	513	509	0.7826836409993914	1.0
475690			475457	-	-	predicted RNA	antisense: CCNA_03998	50	185	98	26727	58481	36839	167	173	346	118	26	119419	41125	42102	370	288	1.7896556345332643E-5	5.969792076033835E-5
476420			475898	-	-	predicted RNA	antisense: CCNA_03998	122	304	230	64392	95628	86493	146	157	516	308	50	177900	106604	81861	302	233	0.0013158160786359383	0.003111366049178073
481109			476754	-	-	predicted RNA	antisense: CCNA_00467 CCNA_00466 CCNA_03998 CCNA_00465 CCNA_00464	2762	6253	4384	1456677	1966627	1642933	359	387	9479	3680	1084	3263006	1272074	1752537	580	481	0.19474978112338887	0.321438379288013
479113	479191	480435	480438	+	-	CCNA_00466	glycosyltransferase	3481	6300	4349	1835556	1981357	1629631	1327	1458	2993	2164	965	1030369	748373	1560195	901	893	0.9510891488485602	1.0
480439	480439	481710	481710	+	-	CCNA_00467	oligosaccharide translocase/flippase	2092	3887	2562	1103453	1222613	959964	785	861	2377	1824	710	818279	630746	1148475	709	680	0.5054762016156329	0.7560495221167443
481999	481933	481820	481225	-	-	CCNA_00468	UDP glucuronic acid epimerase-related protein	126	262	177	66531	82599	66417	580	630	150	149	50	51881	51560	82396	571	543	0.2741715797403109	0.4398457704377749
482230			482000	-	-	predicted RNA	-	316	668	450	166761	210215	168652	726	787	462	294	115	159160	101825	187391	687	647	0.4633948327452396	0.6986429757663498
483575	483454	482231	482231	-	-	CCNA_00469	GT1-family glycosyltransferase	3514	5633	3891	1853114	1771512	1458174	1246	1384	2758	2282	1059	949542	788982	1711367	919	939	0.8033880824918229	1.0
481711	483798	484859	484859	+	-	CCNA_03922	hypothetical protein	667	1301	996	352125	409302	373423	326	356	1660	755	216	571405	261190	349305	442	370	0.09731548726942359	0.17156705668271677
484567			483576	-	-	predicted RNA	antisense: CCNA_03922	3312	3441	3277	1746889	1082213	1227875	1182	1363	1463	2470	937	503662	853896	1514713	933	965	0.787643051176614	1.0
486155	486132	484789	484568	-	-	CCNA_00470	O-antigen polymerase	854	1977	1308	450474	621892	490452	360	387	2129	1104	282	733046	381951	456258	470	389	0.2040776117596269	0.33577638232464707
484920			486357	+	-	predicted RNA	antisense: CCNA_00470 CCNA_00471	435	1338	740	229569	420776	277348	204	215	2021	915	212	695711	316516	343639	390	314	0.004792755615754874	0.010510956978350956
	487127	486159	486156	-	-	CCNA_00471	GDP-L-fucose synthase	268	561	428	141411	176515	160726	151	164	515	406	84	177578	140632	136333	190	156	0.17255488262691945	0.2882793243599695
486549			486641	+	-	predicted RNA	antisense: CCNA_00471	7	42	25	3852	13283	9725	94	96	75	38	8	25967	13441	13859	237	190	1.6924204275803201E-7	8.547763330910004E-7
488273	488169	487093		-	-	CCNA_00472	GDP-mannose 4,6 dehydratase	373	730	512	197173	229780	191859	175	191	527	498	120	181511	172440	194640	196	169	0.258816130779257	0.4169351184255328
487689			488626	+	-	predicted RNA	antisense: CCNA_00472 CCNA_00473	295	753	506	156065	237085	189605	194	207	1154	559	143	397551	193247	232624	354	292	0.005863030664869577	0.012682957322426136
	488768	488274	488274	-	-	CCNA_00473	hypothetical protein	101	275	161	53473	86556	60435	127	134	480	198	34	165274	68560	55109	255	194	0.001072831209507102	0.0025760488134778645
	491578	488768		-	trwC	CCNA_00474	DNA relaxase/conjugal transfer nickase-helicase trwC	38	141	116	20311	44475	43630	12	12	303	202	35	104319	69931	57168	34	27	3.6466672580990524E-10	1.0
	493329	491512		-	trwB	CCNA_00475	bacterial conjugation protein, ATP binding domain trwB	66	195	169	34944	61473	63357	27	29	354	270	37	121989	93344	61117	66	50	9.561584269242161E-6	1.0
491905			491937	+	-	predicted RNA	antisense: trwB	4	12	10	2317	4070	4092	100	105	23	14	2	8043	5180	4642	226	180	8.023863094975184E-6	2.842123920811443E-5
492627			492756	+	-	predicted RNA	antisense: trwB	19	48	43	10135	15120	16462	100	106	131	43	9	45429	14870	14929	249	192	1.7167460380604281E-6	6.9314861710127686E-6
494014	493709	493326		-	-	CCNA_00476	hypothetical protein	17	57	47	9110	18186	17940	37	39	82	71	14	28535	24842	23031	80	66	9.921289137513257E-6	3.4667436030780443E-5
494284	494284	494090	494090	-	-	CCNA_00477	excisionase	19	52	37	10454	16457	14193	66	70	136	49	11	46983	17080	17990	178	140	5.872819448519402E-8	3.268656880311396E-7
494186			494364	+	-	predicted RNA	antisense: CCNA_00477	12	83	53	6580	26321	19970	97	98	184	70	15	63455	24256	24476	266	208	5.6243106410438154E-9	3.972276018977862E-8
495349	495143	494406	494285	-	-	CCNA_00478	hypothetical protein	274	609	467	144498	191544	175079	214	230	914	480	127	314611	166142	205405	370	309	0.007224941931929067	0.015437815660607078
494549	495332	495655	495761	+	-	CCNA_00479	Helix-turn-helix DNA-binding protein	31	89	53	16452	28229	20070	63	66	121	86	18	41928	29856	29551	127	104	8.024820118856664E-5	2.3621309957949345E-4
497391	497022	495724	495529	-	-	CCNA_00480	bacteriophage P4 integrase	119	236	171	63187	74384	64240	47	51	230	237	38	79350	82209	62448	72	57	0.028899076979428118	0.056338278733269714
496944			497095	+	-	predicted RNA	antisense: CCNA_00480	34	97	75	18308	30638	28268	159	169	132	93	15	45440	32255	25534	288	226	0.0016185472610270658	0.0037735489380086966
497137	497352	497597		+	-	CCNA_00481	HipB transcriptional regulator	45	78	71	23746	24713	26617	92	101	114	70	14	39493	24351	23850	147	118	0.009230128850281726	0.01932048247504281
	497584	498855	499288	+	-	CCNA_00482	toxin protein module HipA	106	139	168	55893	43990	63084	38	42	225	224	34	77463	77646	56383	70	55	0.002458416932690621	1.0
499174			499085	-	-	CCNA_R0007	Ser tRNA	550	743	509	290457	233866	190934	2345	2649	101	194	115	35063	67384	186572	875	1070	0.0507001948198723	0.09446275295193599
500313	500224	499379	499379	-	-	CCNA_00483	Zn-dependent hydrolase, glyoxalase II family	257	439	253	135955	138107	95016	131	145	302	195	57	104217	67596	92683	119	104	0.7235522114452505	1.0
500016			500266	+	-	predicted RNA	antisense: CCNA_00483	56	137	90	29675	43304	33752	132	141	241	103	35	83207	35763	56873	270	233	3.0011776040492116E-5	9.611749456342845E-5
	501015	500314	500314	-	-	CCNA_00484	hypothetical protein	27	68	68	14570	21527	25703	27	29	41	74	14	14188	25586	22951	35	29	0.041165923720745796	1.0
	502142	501114		-	-	CCNA_00485	ribosomal large subunit pseudouridine synthase D	13	25	23	7037	7968	8696	7	7	23	42	5	8114	14603	9660	13	10	0.0015623807025351552	1.0
502113	502235	504724	504910	+	-	CCNA_00486	TonB-dependent receptor	151	402	304	80105	126454	113949	40	42	742	422	81	255577	146031	131053	90	71	1.4531076992499093E-4	4.0808410724282467E-4
502572			502421	-	-	predicted RNA	antisense: CCNA_00486	18	49	40	9546	15596	15110	83	88	178	44	13	61398	15453	22576	271	218	2.429272457666619E-12	3.26945435776519E-11
504665			504541	-	-	predicted RNA	antisense: CCNA_00486	33	81	46	17748	25580	17279	150	161	120	64	14	41315	22452	23031	286	231	4.021235213403371E-4	0.0010426253884789365
504911	504911	506605		+	-	CCNA_00487	alkaline phosphatase	66	128	125	34926	40528	46910	22	24	132	196	33	45694	68046	53459	40	32	8.75339820822975E-4	1.0
	507341	506715	506587	-	-	CCNA_00488	amino acid efflux permease	52	109	89	27514	34405	33430	46	50	283	139	21	97680	48296	34990	126	96	8.605869089671123E-7	3.712908930905052E-6
506630			506696	+	-	predicted RNA	-	9	19	8	4910	6169	3165	65	70	48	13	4	16778	4539	7510	173	143	1.854253047467201E-8	1.1774506851416726E-7
506862			506956	+	-	predicted RNA	antisense: CCNA_00488	16	36	18	8791	11512	7035	88	95	77	23	7	26670	8263	12027	201	164	1.1965349416575131E-5	4.1273069469025824E-5
507747	507747	507328		-	-	CCNA_00489	phosphoribosyl-AMP cyclohydrolase	19	58	41	10227	18549	15558	33	35	98	62	15	33839	21528	24988	76	63	1.356423274819315E-6	1.0
507519			507615	+	-	predicted RNA	antisense: CCNA_00489	11	16	12	5803	5203	4771	48	54	88	26	6	30498	9215	9979	219	170	2.3670019410562686E-21	1.0398433055520777E-19
507838	507838	508722	508722	+	-	CCNA_00490	hypothetical protein	139	304	254	73451	95706	95302	92	99	320	379	54	110444	131262	88632	159	124	0.012579753252791578	0.025745554195941746
508375			508202	-	-	predicted RNA	antisense: CCNA_00490	53	84	76	28294	26655	28792	144	160	145	87	18	50073	30398	30131	261	211	0.002072113477020715	0.0047579594467421745
508826			508938	+	-	predicted RNA	antisense: CCNA_00491	19	38	26	10505	12216	9969	88	96	126	33	7	43474	11695	12744	259	200	2.466595419285224E-8	1.5113306143602886E-7
509875	509508	508870	508826	-	-	CCNA_00491	GTP cyclohydrolase I	618	718	708	326291	226091	265325	374	426	180	437	180	62154	151288	291624	240	263	0.8893193066463669	1.0
509464	509704	511095	511095	+	-	CCNA_00492	cysteinyl-tRNA synthetase	338	643	498	178534	202421	186710	124	135	418	459	108	144075	158766	175421	131	114	0.4003050037201988	0.6139065622834136
511098	511098	511559	511559	+	-	CCNA_00493	putative polyketide cyclase-dehydrase/lipid transport protein	70	143	121	36936	45180	45590	84	92	96	123	23	33201	42528	38461	98	82	0.12807293865349978	0.21990891752573646
511560	511566	512027	512042	+	-	CCNA_00494	transport protein	43	47	46	22970	14976	17473	34	39	36	89	11	12476	31103	18548	57	44	0.01339601083147232	1.0
512044			512063	+	-	predicted RNA	-	16	15	10	8638	4987	4118	252	295	15	12	2	5177	4399	3664	275	220	0.6413203206059859	0.9324776102066634
509952			509876	-	-	predicted RNA	antisense: CCNA_00492	5	26	17	2819	8276	6484	74	76	67	30	4	23214	10554	7487	237	178	6.507754042069301E-11	6.704522416497649E-10
510525			510457	-	-	predicted RNA	antisense: CCNA_00492	3	24	15	1882	7811	5630	73	74	53	23	4	18541	8160	7567	211	165	3.036142368205886E-10	2.7435258010243356E-9
512208			512054	-	-	predicted RNA	antisense: CCNA_00495	10	51	27	5547	16042	10310	67	68	136	25	8	46837	8952	13609	189	149	3.797993086841093E-9	2.7808156930382637E-8
512064	512080	512334		+	-	CCNA_00495	putative membrane protein insertion efficiency factor YidD	223	326	297	117968	102825	111565	389	434	181	241	47	62594	83523	76649	346	291	0.8752688963050053	1.0
	512331	514298		+	-	CCNA_00496	threonyl-tRNA synthetase	1967	3334	2478	1037430	1048643	928672	462	510	1361	1712	598	468697	591938	967853	350	343	0.4557384470909421	0.6887349746711878
512854			512647	-	-	predicted RNA	antisense: CCNA_00496	30	101	68	16243	31966	25677	113	118	316	126	27	109062	43563	44594	401	316	5.290607545865498E-14	9.26187812227331E-13
513326			513231	-	-	predicted RNA	antisense: CCNA_00496	12	46	28	6488	14705	10509	106	110	78	47	9	27161	16311	15100	254	203	1.4213037234770262E-6	5.809131953473978E-6
514156			513772	-	-	predicted RNA	antisense: CCNA_00496	70	251	160	37064	79079	60263	146	152	645	196	40	222268	67864	65589	401	307	1.0372500788584566E-7	5.497110622781729E-7
	514298	515224	515519	+	-	CCNA_00497	putative rhamnosyl transferase	102	213	161	53886	67048	60435	60	65	128	174	41	44269	60330	66431	69	61	0.09448311935226653	0.16703735476476378
515478	515404	515285	515233	-	-	CCNA_00498	hypothetical protein	48	118	73	25456	37318	27359	233	250	125	62	22	43319	21454	36709	315	281	0.016045234069182145	0.032354491909133164
	515845	515480	515480	-	-	CCNA_00499	hypothetical protein	6	31	20	3621	9864	7834	18	19	37	27	6	12966	9531	10719	35	30	1.6162362094470227E-4	1.0
	516741	515842		-	-	CCNA_00500	hydroxymethylglutaryl-CoA lyase	17	48	37	9462	15135	13975	13	14	92	57	5	31807	19746	8807	31	22	7.268602904613803E-5	1.0
	518417	516738		-	-	CCNA_00501	glucosyltransferase	42	81	90	22274	25511	33878	14	16	150	123	26	51960	42602	42353	32	27	2.3630865929818768E-5	1.0
518421			518473	+	-	predicted RNA	-	3	5	4	1995	1666	1810	30	34	42	8	1	14687	3028	1649	170	121	6.339802454384874E-32	9.037453090587416E-30
	518474	519211		+	-	CCNA_00502	glycosyl transferase family protein	53	97	83	28386	30701	31100	37	40	130	107	12	44963	37048	20869	62	46	0.013890423928402219	1.0
519294	519310	519732	519732	+	-	CCNA_00503	hypothetical protein	113	254	174	60071	80182	65225	150	161	297	236	44	102288	81794	71461	250	201	0.009099761516708072	0.019076180730553987
519642			519505	-	-	predicted RNA	antisense: CCNA_00503	31	75	46	16580	23589	17436	129	139	139	55	11	48154	19182	19060	266	208	1.644404335399492E-4	4.5453756560211525E-4
520311	520193	519729	519729	-	-	CCNA_00504	23S rRNA methyltransferase	277	497	346	146523	156335	129644	282	310	568	303	99	195626	105079	160298	376	330	0.06288507577754902	0.11492732975043954
519837	520398	520949	520949	+	-	CCNA_00505	ubiquinol-cytochrome c reductase iron-sulfur subunit	702	973	798	370163	306221	299096	524	589	136	478	155	47062	165513	251900	272	280	0.26503658602238167	0.42626768440394563
521362			520878	-	-	predicted RNA	antisense: CCNA_00506 CCNA_00505	71	275	148	37504	86576	55567	119	123	508	214	48	174892	74226	79142	283	225	2.5881369875238385E-6	1.0026698201804776E-5
520950	520955	522235	522235	+	-	CCNA_00506	cytochrome b	4782	6978	5335	2521985	2194584	1999174	1561	1747	972	3479	969	334612	1202859	1567080	824	807	0.758957210246882	1.0
522236	522241	523086	523159	+	-	CCNA_00507	cytochrome c1	1078	1578	1202	568676	496409	450482	533	597	562	694	182	193761	240023	295300	318	287	0.2904896057648886	0.4635754846396497
522553			522356	-	-	predicted RNA	antisense: CCNA_00507	33	107	72	17572	33848	27335	126	132	275	88	17	94918	30697	28971	339	260	2.449700753755806E-7	1.1940795369842502E-6
523131			522918	-	-	predicted RNA	antisense: CCNA_00507	26	102	63	14174	32114	23610	104	108	327	91	14	112665	31550	23645	353	261	3.052582528941583E-11	3.357840781835741E-10
	523927	523154		-	-	CCNA_00508	aspartate protease	10	27	19	5492	8636	7318	8	9	36	37	6	12507	13098	10582	19	15	2.8016674587415426E-5	1.0
	524526	523993	523993	-	-	CCNA_00509	phosphoglycerate mutase family	20	35	28	10780	11211	10729	18	20	41	47	10	14448	16308	16272	34	29	4.63029576807974E-4	1.0
	525200	524523		-	-	CCNA_00510	carboxymethylenebutenolidase	22	48	45	11875	15395	16988	20	21	56	65	7	19396	22613	12357	35	26	0.003868234473713352	1.0
525880	525880	525200		-	-	CCNA_00511	carboxymethylenebutenolidase	34	63	69	18243	20007	26151	28	31	72	84	17	24881	29245	27639	47	40	0.0028450768630747356	1.0
525864			526060	+	-	predicted RNA	antisense: CCNA_00511 CCNA_00512	43	96	61	22791	30308	23193	119	129	400	81	27	137741	28165	44776	447	356	5.20037774508317E-15	1.0559487950408705E-13
527077	527045	525945	525881	-	-	CCNA_00512	GTP-binding protein, probable translation factor	267	416	387	140843	130839	145066	113	126	356	336	90	122821	116179	145960	131	116	0.19408009321290318	0.3204845038042857
526594			526680	+	-	predicted RNA	antisense: CCNA_00512	5	22	10	3083	7038	3807	51	53	67	26	7	23259	9259	12767	208	173	1.475202939424035E-23	8.960254375545116E-22
526996			527098	+	-	predicted RNA	antisense: CCNA_00512	7	13	11	3896	4317	4477	37	41	97	13	2	33506	4661	4142	187	136	6.145505385410418E-25	4.167607292921531E-23
527245	527284	527934	528015	+	-	CCNA_03885	Abi superfamily/CAAX amino terminal protease	169	432	285	89490	135962	106893	159	170	775	422	82	266854	145898	133204	353	279	1.901955734511317E-4	5.216648974612118E-4
528016			528074	+	-	predicted RNA	-	13	22	21	6898	7027	7970	112	123	57	25	6	19783	8978	10263	271	220	7.017741731653432E-6	2.512502613818515E-5
528075	528078	528908	529114	+	-	CCNA_00514	pirin	72	134	121	38130	42219	45396	46	50	346	169	29	119371	58650	47098	117	90	2.3404883941134913E-6	9.143350913245378E-6
529115			529153	+	-	predicted RNA	-	32	36	40	17162	11397	15283	328	374	2	29	3	947	10183	4995	180	137	0.012560361489903261	0.025713401232993635
527103			527078	-	-	predicted RNA	-	1	3	2	970	1251	843	36	39	21	3	0	7462	1237	1365	172	129	6.240639297778866E-27	5.735640196708602E-25
527675			527297	-	-	predicted RNA	antisense: CCNA_03885	65	231	144	34325	72824	53956	136	141	432	184	35	148950	63619	57294	305	237	2.1793279996969688E-5	7.140059135967789E-5
528108			527888	-	-	predicted RNA	antisense: CCNA_00514 CCNA_03885	22	67	37	11787	21315	13999	67	71	218	64	17	75332	22327	27878	238	189	1.1499984940250266E-14	2.1947375630504946E-13
528289			528179	-	-	predicted RNA	antisense: CCNA_00514	9	43	31	4914	13744	11746	88	91	110	38	6	37969	13409	10753	247	186	5.0340197561142055E-8	2.84948363018296E-7
529040			528878	-	-	predicted RNA	antisense: CCNA_00514	16	45	31	8546	14461	11803	67	71	186	42	9	64343	14647	16101	254	194	6.07720075367252E-15	1.2093802639430929E-13
	529324	531657		+	-	CCNA_00515	5-methyltetrahydropteroyltriglutamate-- homocysteine methyltransferase	249	215	175	131762	67773	65812	32	37	146	180	30	50380	62338	49203	28	23	0.8469747869326696	1.0
532432	532432	531683	531683	-	-	CCNA_00516	integral membrane protein	16	57	42	8671	17961	15967	18	18	61	71	12	21205	24779	19811	36	29	8.320265869772059E-5	1.0
533139	533052	532435	532435	-	-	CCNA_00517	peptidyl-tRNA hydrolase	57	104	83	30279	32916	31418	46	51	145	68	22	50231	23782	35707	68	59	0.011826877573705635	0.024297276427157018
533799	533733	533140	533140	-	-	CCNA_00518	LSU ribosomal protein L25P	1917	3534	2846	1011260	1111453	1066522	1634	1789	328	1402	447	113164	484636	723190	717	741	0.3733320245128352	0.5766749648876943
533813			533800	-	-	predicted RNA	-	25	24	22	13475	7772	8245	604	702	8	10	3	2852	3689	6417	307	308	0.07227363547473788	0.13041367703204446
534967	534967	533891	533862	-	-	CCNA_00519	hypothetical protein	111	170	162	59013	53598	60949	48	53	169	155	30	58294	53661	49738	60	50	0.10201538191218701	0.17921967873657602
536154	536136	535198	534980	-	-	CCNA_00520	ribose-phosphate pyrophosphokinase	194	286	298	102398	90074	111769	97	108	249	295	55	85896	101991	89679	119	98	0.2003191830359493	0.3298513657487284
536241			536211	-	-	predicted RNA	-	15	15	16	8246	4749	6180	178	206	14	21	5	4897	7411	8249	248	221	0.03879775259764346	0.07406458100424695
532971			533139	+	-	predicted RNA	antisense: CCNA_00517	20	61	34	11043	19333	12746	80	85	205	38	16	70886	13299	26832	267	218	1.504272360939173E-13	2.432403040215617E-12
533349			533552	+	-	predicted RNA	antisense: CCNA_00518	36	92	72	19477	29050	27065	115	123	174	97	20	60015	33767	33557	258	208	1.9766037180366625E-5	6.534111202312393E-5
533737			533811	+	-	predicted RNA	-	9	14	13	4804	4668	4883	57	63	59	12	1	20308	4426	3220	170	124	8.577798564567851E-8	4.648248485144022E-7
534100			534138	+	-	predicted RNA	antisense: CCNA_00519	2	4	4	1501	1395	1724	35	39	27	7	1	9403	2744	3083	166	130	1.8785300898433315E-29	2.3020232767641528E-27
534961			535242	+	-	predicted RNA	antisense: CCNA_00519 CCNA_00520	49	146	114	26075	46066	42999	128	136	349	120	30	120412	41544	49396	313	249	1.317443954700902E-6	5.416330796695586E-6
535916			535999	+	-	predicted RNA	antisense: CCNA_00520	12	18	15	6459	5902	5719	64	71	72	21	6	25056	7272	11071	210	172	1.851390181519909E-12	2.525773519124329E-11
536196			536287	+	-	predicted RNA	antisense: CCNA_00521	12	32	18	6832	10115	6922	80	86	82	37	8	28272	13015	13472	248	198	7.741597151512621E-10	6.4303714217179045E-9
	536528	536277	536242	-	-	CCNA_00521	antitoxin protein	282	299	297	148895	94228	111628	408	469	210	257	87	72621	89053	140976	413	400	0.32053284162968443	0.504944045733727
536378			536890	+	-	predicted RNA	antisense: CCNA_00521 CCNA_00523 brnT	123	306	186	65187	96475	70017	140	150	839	260	74	288954	90000	121131	402	324	2.0898056034883062E-7	1.0330709228850542E-6
536805	536805	536509		-	brnT	CCNA_00522	BrnT-related ribonuclease toxin	406	467	416	214519	147010	156125	508	580	406	360	128	139817	124544	207692	556	529	0.24793905435304175	0.401449766957811
	537638	536853	536806	-	-	CCNA_00523	multicopper polyphenol oxidase	55	125	100	29177	39509	37635	41	45	111	98	21	38446	33977	35457	54	45	0.04574068617286533	1.0
	538759	537635		-	-	CCNA_00524	conserved hypothetical cytosolic protein	32	43	61	17228	13620	22881	14	15	41	74	11	14211	25701	18081	21	17	0.020212555704813038	1.0
539783	539654	538746		-	-	CCNA_00525	prolipoprotein diacylglyceryl transferase	226	443	352	119502	139386	131997	131	143	466	386	90	160613	133476	145516	190	161	0.03798086283446912	0.07264412018038523
539102			539131	+	-	predicted RNA	antisense: CCNA_00525	3	14	11	1801	4444	4155	111	115	21	10	2	7420	3652	4528	208	173	1.8009305219911885E-4	4.962327296295248E-4
539633	539769	540026	540026	+	-	CCNA_00526	BMFP membrane fusogenic protein	56	63	59	29642	19868	22313	81	92	68	58	15	23530	20108	25341	101	89	0.07627837437267371	0.1368973394124167
540027			540048	+	-	predicted RNA	-	10	10	10	5543	3242	3990	167	193	14	9	4	4982	3235	6611	231	224	0.012738615666953316	0.026047784084797687
540049	540157	540663	540843	+	-	CCNA_00527	hypothetical protein	269	447	311	142033	140718	116813	237	262	163	307	88	56379	106344	142956	210	200	0.5729589069032962	0.8441505936974317
	540844	541626		+	-	CCNA_00528	pyrroline-5-carboxylate reductase	34	41	33	18111	13028	12618	16	18	9	29	10	3103	10045	16784	12	12	0.6580751761114604	1.0
	541695	542231		+	-	CCNA_00529	hypothetical protein	15	14	19	8315	4640	7142	10	12	11	24	5	3913	8300	9319	14	13	0.04151993227436217	1.0
542232	542581	543099	543099	+	-	CCNA_00530	LSU ribosomal protein L10P	4930	6437	4787	2600051	2024469	1793719	3642	4122	386	3153	867	133133	1089952	1400944	1682	1685	0.942631189725692	1.0
543100	543145	543528	543638	+	-	CCNA_00531	LSU ribosomal protein L12P (L7/L12)	4723	7441	4950	2490918	2340070	1854742	5215	5803	339	1562	719	116713	539938	1161845	1335	1578	0.04432456378166799	0.08354211495276603
543639			543708	+	-	predicted RNA	-	51	57	39	26921	18116	14832	247	285	64	26	13	22187	9289	22416	268	256	0.12004327189919552	0.207396055952481
543759			543851	+	-	predicted RNA	-	20	25	23	10571	8097	8950	87	98	76	38	5	26235	13257	9091	231	174	6.441981696923874E-6	2.3182504973216517E-5
540257			539997	-	-	predicted RNA	antisense: CCNA_00526 CCNA_00527	16	82	68	8521	26048	25624	74	76	217	70	13	74709	24337	22269	202	154	5.491535274542851E-8	3.0760524372639787E-7
540749			540736	-	-	predicted RNA	-	2	5	3	1296	1777	1370	98	105	9	4	1	3348	1564	2594	202	178	7.743260261043929E-7	3.3804170577119907E-6
542739			542266	-	-	predicted RNA	antisense: CCNA_00530	100	269	190	53066	84872	71230	138	147	583	222	58	200902	76932	93946	323	261	2.6692740421349152E-5	8.635886606907078E-5
543185			543057	-	-	predicted RNA	antisense: CCNA_00531 CCNA_00530	17	31	29	9238	9953	11062	71	78	139	39	4	47915	13640	7214	247	177	5.441073158465221E-10	4.663300124157002E-9
543692			543351	-	-	predicted RNA	antisense: CCNA_00531	92	229	142	49005	72320	53421	159	170	496	176	47	170753	60886	76422	371	300	6.886385143450087E-6	2.4705393028761613E-5
	543952	544842	544842	+	-	CCNA_00532	hypothetical protein, RDD superfamily	32	91	77	17217	28616	29154	26	28	105	138	12	36319	48002	20129	54	39	8.435035864707597E-4	1.0
546322	546187	544865	544865	-	hfsI	CCNA_00533	secreted polysaccharide polymerase hfsI	117	300	226	61781	94490	84800	56	60	385	389	57	132665	134610	92341	116	90	0.0012075024702595213	0.002873732454774363
546177			546313	+	-	predicted RNA	antisense: hfsI	28	63	37	15002	19820	14172	110	119	323	30	9	111206	10565	14815	448	332	4.0681423682036115E-16	9.73149809654186E-15
	546314	547336		+	-	CCNA_00534	hypothetical protein	23	58	44	12215	18302	16805	14	15	70	69	7	24317	23989	12380	26	19	0.0021177607538183686	1.0
547340	547379	547537	547543	+	-	CCNA_00535	hypothetical protein	145	241	162	76941	76080	60983	405	448	228	142	73	78535	49396	119276	510	518	0.024270551319682566	0.04788977428474089
547544			547593	+	-	predicted RNA	-	35	62	49	18642	19630	18642	345	379	48	33	19	16736	11570	31030	371	395	0.03036160198076439	0.05895907418282993
547725	547831	551901	551901	+	-	CCNA_00536	DNA-directed RNA polymerase beta chain	3417	5558	4552	1801944	1747945	1705719	388	430	2125	3173	812	731511	1097068	1312653	283	257	0.9782286175057365	1.0
551902	552015	556205	556260	+	-	CCNA_00537	DNA-directed RNA polymerase beta' chain	4832	8106	6597	2548189	2549222	2471828	545	602	2551	4292	1191	878109	1483670	1925352	364	340	0.8502362660430893	1.0
553828			553414	-	-	CCNA_R0109	-	32	76	66	17349	24104	24988	49	53	142	110	19	49133	38129	31190	120	95	3.661626902169728E-6	1.3840077874272484E-5
556261			556423	+	-	predicted RNA	-	35	126	75	18836	39740	28161	170	177	317	66	23	109341	23072	37653	433	347	2.776921551600919E-7	1.3377101405470635E-6
	556424	558220		+	-	CCNA_00538	methyl-accepting chemotaxis protein	72	228	165	38071	71702	62170	30	31	298	249	36	102618	86343	59558	59	46	4.892893997894745E-4	1.0
559709	559709	558249	557980	-	-	CCNA_00539	salicylate hydroxylase	58	132	121	30989	41799	45663	25	27	270	205	41	93228	70869	67034	64	52	1.6816510501598167E-7	1.0
560791	560776	559904	559710	-	-	CCNA_00540	coproporphyrinogen III oxidase	95	192	147	50536	60399	55172	58	63	169	174	30	58238	60393	49738	79	64	0.046605982750578194	0.08746447864395182
560887			560820	-	-	predicted RNA	-	18	57	54	9780	18046	20586	225	237	18	38	4	6500	13144	6838	171	129	0.655733540811151	0.9520317013068208
559713			559960	+	-	predicted RNA	antisense: CCNA_00540	51	145	108	27122	45859	40769	144	152	198	96	29	68279	33347	47951	234	201	0.0017320932696477918	0.0040181572529026325
560883			561022	+	-	predicted RNA	antisense: CCNA_03923	12	46	26	6627	14701	10001	71	74	152	37	13	52417	13133	21677	253	207	2.1833861792939518E-15	4.7510755334480546E-14
560985	560972	560907	560888	-	-	CCNA_03923	hypothetical protein	22	64	42	11633	20416	16001	229	242	53	30	3	18462	10503	5883	238	176	0.48226390531094876	0.7249006624912797
	561036	561344		+	-	CCNA_00541	hypothetical protein	3	8	6	1995	2777	2295	7	7	29	16	1	10207	5579	3174	27	20	4.597060900363832E-16	1.0
	561664	561341	561341	-	-	CCNA_00542	hypothetical protein	20	24	22	11018	7638	8486	24	27	19	24	2	6576	8558	3891	26	19	0.7217076949129019	1.0
562526	562363	561713	561665	-	-	CCNA_00543	methyl-accepting chemotaxis protein	667	1101	781	351938	346267	292671	458	507	662	602	185	228182	208160	299829	411	376	0.42966594770529154	0.653006232532955
561687			561755	+	-	predicted RNA	antisense: CCNA_00543	9	15	8	4976	4933	3256	57	63	50	12	3	17452	4251	5120	166	129	1.4061690739563681E-8	9.179524281855357E-8
561966	562579	563754	563754	+	-	CCNA_00544	acetyl-CoA acetyltransferase	191	319	310	100882	100561	116216	81	90	141	288	56	48738	99677	90509	79	67	0.5650884664382074	0.8337860029723022
564505			563800	-	-	CCNA_R0110	-	107	265	203	56567	83457	76327	95	102	331	258	52	114253	89258	85184	166	136	0.004892940045768676	0.010720572841811231
563775	563825	564547	564670	+	-	CCNA_00545	acetoacetyl-CoA reductase	259	509	400	136951	160370	150149	189	206	257	304	86	88793	105210	139041	167	153	0.6278452297518275	0.9163182051434424
564671	564671	565453	565453	+	-	CCNA_00546	hypothetical protein	159	247	238	84203	77801	89257	96	106	173	210	49	59634	72675	79506	103	90	0.338085581157383	0.5295031426837993
565454	565748	565879	565903	+	-	CCNA_00547	PurR-family transcriptional regulator	137	217	169	72360	68389	63656	464	516	151	145	36	52307	50228	59080	468	408	0.40015985369740614	0.6139065622834136
565904	565904	566170		+	-	CCNA_00548	transposase, HTH-Tnp1 superfamily	157	271	226	83309	85287	84706	287	316	253	264	56	87377	91378	91852	399	337	0.06330279905773072	0.11556979911611319
	566164	567090		+	-	CCNA_00549	transposase, IS2 family	286	462	464	151184	145442	173987	153	169	638	557	152	219740	192846	246529	268	237	0.003402097231617983	0.007587372018790425
	567006	568052	568052	+	-	CCNA_00550	LacI-family transcriptional regulator	191	320	292	100867	100904	109466	89	99	388	272	67	133670	94220	108898	126	107	0.04703403521004827	0.08814937910978995
568793	568700	568260	568049	-	-	CCNA_00551	hypothetical protein	108	144	91	56970	45479	34431	91	103	200	148	22	69134	51212	36754	153	118	0.01000686795276854	0.020826906515354654
568053			568296	+	-	predicted RNA	antisense: CCNA_00551	60	133	120	31919	41989	45184	150	162	345	120	23	119024	41484	38154	353	271	1.6635572071641302E-5	5.57579035126749E-5
568620			568734	+	-	predicted RNA	antisense: CCNA_00551	15	55	37	8044	17522	14054	110	114	90	37	9	31096	12808	14599	210	169	2.2496103944782668E-4	6.092876543400812E-4
	569426	568956	568956	-	-	CCNA_00552	cupin superfamily protein	23	50	41	12618	16011	15691	28	31	46	56	10	16061	19428	17762	45	37	0.005230359865032205	1.0
570239	570172	569423		-	-	CCNA_00553	hydroxyacylglutathione hydrolase	49	88	75	26086	27830	28438	33	36	198	99	21	68200	34221	34672	76	60	2.812635239262385E-5	1.0
	570238	571044		+	-	CCNA_00554	methyltransferase	8	19	14	4375	6230	5583	6	6	43	28	1	15119	9969	3174	16	11	4.4061057561757E-6	1.0
571160			571020	-	-	predicted RNA	antisense: CCNA_00555 CCNA_00554	9	27	22	4892	8695	8525	49	52	159	27	5	54745	9379	8329	232	171	5.244298465765344E-21	2.1297339990331933E-19
571045	571117	571461	571461	+	-	CCNA_00555	nitrogen regulatory protein P-II	34	80	71	18096	25360	26879	63	67	108	75	18	37484	26187	30461	107	90	0.0014436426320790711	0.0033883883686398894
571463	571546	573063	573146	+	-	CCNA_00556	phospholipase D	153	256	205	80848	80793	76840	47	52	356	239	63	122804	82711	101854	79	67	0.00873369185079167	0.018386026997522547
572741			572615	-	-	predicted RNA	antisense: CCNA_00556	16	69	35	8744	21857	13381	112	115	114	53	7	39267	18477	12471	246	184	3.9453925388812274E-5	1.2347028173873375E-4
	573799	573020	573020	-	-	CCNA_00557	endonuclease/exonuclease/phosphatase family protein	36	76	63	19231	23934	23667	26	28	164	75	16	56754	26148	26172	58	46	3.4879290243561786E-5	1.0
	574461	573796		-	-	CCNA_00558	methyltransferase	35	61	56	18528	19396	21094	26	29	123	92	10	42605	31923	17216	62	45	8.123504718369818E-5	1.0
575737	575737	574589	574541	-	-	CCNA_00559	homoserine O-acetyltransferase	288	465	380	151924	146475	142671	115	127	210	355	98	72455	122837	158682	109	102	0.43768750361898867	0.6640415318806768
575585			575690	+	-	predicted RNA	antisense: CCNA_00559	10	19	15	5738	6084	5979	50	55	92	37	5	31968	12803	8761	226	168	2.0553400198975044E-18	6.21495672683293E-17
	575815	576327		+	sixA	CCNA_00560	phosphohistidine phosphatase SixA	15	39	23	8030	12534	8790	17	19	58	34	4	20096	12001	7897	34	25	0.0011600555758358715	1.0
	576324	576668		+	-	CCNA_00561	conserved hypothetical cytosolic protein	14	30	27	7565	9471	10276	24	26	40	47	8	13895	16407	12994	51	41	7.678976881234308E-5	1.0
	576665	577723		+	-	CCNA_00562	dihydroorotate dehydrogenase	27	43	52	14405	13629	19564	13	14	55	42	11	19100	14796	18035	18	16	0.01710923412594581	1.0
	577720	578457	578466	+	-	CCNA_00563	SNARE-associated family membrane protein	67	170	144	35841	53609	54194	60	64	224	204	44	77200	70843	71233	118	99	1.3105473411119446E-4	3.7136605183232997E-4
578467	578467	579972		+	cenK	CCNA_00564	sensory transduction protein kinase CenK	53	105	78	28408	33274	29426	18	20	87	127	27	30168	44190	44367	30	26	0.0026261583389622437	1.0
	581778	580036		-	-	CCNA_00565	gamma-glutamyltranspeptidase	48	102	78	25431	32138	29534	15	16	87	99	16	29959	34242	27446	21	17	0.03156001310619196	1.0
582189			582009	-	-	predicted RNA	antisense: CCNA_R0008	25	85	61	13358	26784	22931	110	116	378	75	20	130436	25975	33875	453	350	1.0408312669973862E-18	3.2748677477372714E-17
582032			582108	+	-	CCNA_R0008	Arg tRNA	443	529	303	233640	166518	113792	1940	2224	145	144	75	50084	49893	121973	883	960	0.10345634172676238	0.18129516983478053
	583541	582330		-	-	CCNA_00566	mannonate dehydratase	102	187	150	54256	58872	56348	42	46	336	253	27	115957	87578	44321	92	68	3.91591570473281E-4	0.0010172060690799062
583606			583542	-	-	predicted RNA	-	2	9	6	1149	2967	2331	32	33	53	17	2	18335	5996	4619	198	148	9.3858941745053E-53	4.3706980539279675E-50
	585976	583664	583664	-	-	CCNA_00567	alpha-1,2-mannosidase	131	469	316	69196	147589	118500	46	48	544	489	80	187255	169087	129836	88	70	0.0016538328416435526	0.0038486679266995423
	587111	585948		-	-	CCNA_00568	N-acetylglucosamine-6-phosphate deacetylase	26	77	51	13757	24421	19344	15	16	156	102	17	53712	35486	29050	43	33	2.4190697041826E-8	1.0
	588187	587111		-	-	CCNA_00569	glucosamine-6-phosphate deaminase	22	57	53	11732	17935	19873	14	15	128	86	15	44292	30034	25466	39	30	3.8794557468739747E-8	1.0
588202			588188	-	-	predicted RNA	-	1	3	1	622	1024	416	43	45	17	1	0	6105	465	1319	224	175	1.788331562868731E-34	3.287235780694233E-32
589248	589130	588225	588203	-	-	CCNA_00570	GntR-family transcriptional regulator	99	184	113	52539	58047	42367	51	56	371	131	31	127928	45411	50216	104	82	3.3463006665914466E-4	8.787184269226035E-4
	589132	591768		+	-	CCNA_00571	phosphoenolpyruvate-protein phosphotransferase/phosphocarrier protein HPr/PTS system, glucose-specific IIA subunit	46	110	89	24731	34833	33629	10	11	200	162	29	69055	56330	47337	27	21	1.7840796477928486E-6	1.0
	591765	593513	593513	+	-	CCNA_00572	PTS system, N-acetylglucosamine-specific IIBC component	145	400	281	76579	125842	105531	55	58	847	384	100	291863	133020	162608	136	111	6.915427748887668E-6	2.479684949998992E-5
592524			592410	-	-	predicted RNA	antisense: CCNA_00572	32	57	50	17239	18003	18846	142	156	100	54	15	34646	18825	25079	267	227	3.002838546152505E-4	7.945010320028503E-4
592960			592710	-	-	predicted RNA	antisense: CCNA_00572	88	181	104	46545	57125	39215	174	189	345	135	41	119072	46801	67262	369	309	3.080707965105627E-5	9.830399788151121E-5
593821			593601	-	-	predicted RNA	-	41	126	87	21996	39825	32911	135	142	340	66	20	117176	23060	32908	334	261	2.626182404184204E-6	1.0157189420391286E-5
593635	593829	596600	596629	+	-	CCNA_00573	TonB-dependent receptor	335	1111	709	176689	349678	265773	91	95	1942	1085	194	668787	375367	314428	209	163	7.861047539826354E-4	0.0019293540782040436
594192			594173	-	-	predicted RNA	antisense: CCNA_00573	0	4	3	516	1463	1179	51	52	13	4	0	4782	1620	421	165	113	8.253329517416621E-11	8.330853566351892E-10
595161			594551	-	-	predicted RNA	antisense: CCNA_00573	158	485	316	83573	152631	118403	183	193	851	425	80	293155	147004	130097	397	311	3.172929395521228E-4	8.363362953855011E-4
595722			595583	-	-	predicted RNA	antisense: CCNA_00573	43	92	73	22717	29074	27383	174	188	106	84	14	36573	29043	23759	268	212	0.014197955497862708	0.028804158917389203
596614			596101	-	-	predicted RNA	antisense: CCNA_00573	105	337	237	55787	106243	89008	155	162	745	280	58	256514	97112	94833	373	290	4.867427719653686E-5	1.497093026058168E-4
596693	596740	599052		+	-	CCNA_00574	alpha-N-acetylglucosaminidase	107	319	245	56508	100613	91895	33	35	394	346	56	135850	119889	90532	63	49	0.003370574218462103	1.0
598109			597903	-	-	predicted RNA	antisense: CCNA_00574	43	123	81	22673	38989	30529	140	148	205	116	22	70691	40284	36492	299	237	7.181404651164058E-5	2.134557935675785E-4
	599049	600167	600167	+	-	CCNA_00575	hypothetical protein	66	246	160	35310	77513	60171	49	51	366	278	43	126207	96361	70766	112	87	1.8520832480972197E-5	6.154520213110884E-5
599367			599286	-	-	predicted RNA	antisense: CCNA_00575	8	21	10	4595	6712	4055	58	62	64	16	4	22274	5680	6884	181	141	1.461530140843643E-10	1.3984641142181983E-9
599948			599828	-	-	predicted RNA	antisense: CCNA_00575	12	81	42	6378	25683	15891	131	132	95	52	6	32775	18078	9934	228	167	0.0024893790621092382	0.005651060366861563
600176	600176	601420	601420	+	oppA	CCNA_00576	oligopeptide-binding protein oppA	22	66	48	11867	20925	18089	12	13	92	87	10	31872	30365	17455	28	21	6.152994833997412E-5	1.0
601496	601496	604033	604204	+	-	CCNA_00578	family 67 glycosyl hydrolase protein	101	386	260	53561	121514	97702	34	35	522	449	80	179686	155470	129312	76	61	1.26236782517984E-4	1.0
602206			602153	-	-	predicted RNA	antisense: CCNA_00578	8	20	19	4320	6291	7428	103	111	40	19	4	13929	6788	7111	213	171	1.3456596594166372E-4	3.8054383485932024E-4
602742			602407	-	-	predicted RNA	antisense: CCNA_00578	79	193	149	41927	60883	55916	147	157	327	228	34	112749	79050	54938	319	244	1.1097934249587084E-4	3.173109731206131E-4
604147			604042	-	-	predicted RNA	-	20	40	24	10882	12611	9089	93	102	96	32	6	33303	11379	10946	226	174	1.2228531849624856E-5	4.209773039410035E-5
606009	606009	604210		-	-	CCNA_00579	endonuclease	95	230	165	50283	72575	62002	31	34	326	292	37	112411	101214	60628	67	50	3.535882496957432E-4	1.0
604483			604623	+	-	predicted RNA	antisense: CCNA_00579	32	86	53	17261	27338	19920	143	152	213	80	20	73626	27787	33773	395	319	1.4167454867739671E-8	9.231312709996419E-8
	609290	606207		-	-	CCNA_00580	AAA ATPase domain protein	16	52	46	8824	16557	17607	4	4	82	81	17	28560	28259	28868	10	9	5.6337306171738255E-8	1.0
	611065	609287		-	-	CCNA_03886	trypsin-like peptidase domain family protein	35	81	69	18920	25550	26169	12	13	112	122	23	38604	42236	37938	26	22	1.9188616686941655E-5	1.0
611053	611200	611757	611789	+	-	CCNA_00582	hypothetical protein	32	46	74	17276	14513	28022	32	35	59	92	16	20632	32011	26172	57	47	0.0015829987233306566	1.0
	613205	611838		-	-	CCNA_00583	lysozyme family protein	44	109	85	23651	34278	31873	20	21	319	115	22	110100	39888	36299	59	45	3.881652445179269E-8	1.0
611876			611999	+	-	predicted RNA	antisense: CCNA_00583	20	35	38	10615	11211	14243	88	96	144	43	9	49590	14873	15213	277	214	1.4234660997430852E-9	1.1209594934278974E-8
613129	613324	614379	614386	+	-	CCNA_00585	hypothetical protein	85	208	197	45062	65668	74139	54	58	391	259	54	134736	89583	88177	121	98	2.3214319236285388E-5	7.584285307083885E-5
613430			613206	-	-	predicted RNA	antisense: CCNA_00585	51	169	100	27071	53155	37729	166	174	610	130	33	210134	45015	53345	595	457	8.647483643718022E-14	1.45548610244266E-12
	615746	614415		-	-	CCNA_00586	LytR/AlgR-family transcriptional regulator	14	35	28	7704	11211	10535	6	7	55	48	10	19185	16730	17728	15	13	2.3004918262622414E-6	1.0
	615934	617430		+	-	CCNA_00587	alpha/beta hydrolase family protein	33	81	70	17767	25563	26437	14	15	236	118	27	81257	40966	43661	45	36	5.052155515518801E-11	1.0
616593			616468	-	-	predicted RNA	antisense: CCNA_00587	15	37	37	8411	11943	14030	84	90	129	50	9	44647	17486	15908	267	206	4.596635487945999E-10	3.993470010361045E-9
617537	617604	617843	617843	+	-	CCNA_00588	SapA domain protein	36	107	110	19118	33687	41356	123	130	175	133	14	60549	45981	24169	246	181	0.0010285364615288642	0.0024790639005448987
617808			617701	-	-	predicted RNA	antisense: CCNA_00588	21	55	49	11516	17391	18385	136	145	105	52	9	36217	18186	14747	276	213	2.41724954545698E-4	6.501535646906818E-4
618599	618567	617851	617850	-	-	CCNA_00589	hypothetical protein	388	389	438	205064	122357	164392	198	228	364	387	99	125507	133790	160776	220	195	0.3473967240203208	0.5423706118198348
	619724	618615	618615	-	-	CCNA_00590	FixC-family flavoprotein dehydrogenase	39	56	72	20758	17780	27086	17	19	88	107	12	30442	37157	19572	35	26	0.0014852959887886254	1.0
621803	621791	619728	619728	-	-	CCNA_00591	hypothetical protein	478	401	504	252272	126351	188856	78	91	434	503	83	149466	173991	134968	92	74	0.5013814919981991	0.750889734478435
622933	622871	621804	621804	-	-	CCNA_00592	ferritin superfamily protein	686	463	715	362184	145765	267932	204	242	639	576	117	220135	199336	190418	230	190	0.42868174668470155	0.6519418818760736
622892			623341	+	-	CCNA_R0111	-	48	120	84	25335	37790	31614	65	70	192	167	28	66279	57982	46176	158	126	4.175614397135449E-6	1.56557523156152E-5
624517	624517	622934	622934	-	-	CCNA_00593	hypothetical protein	160	287	274	84415	90362	102827	53	58	325	326	52	112165	112736	84934	82	65	0.04073536316858901	0.07742490115172632
626453	626342	624522	624522	-	-	CCNA_00594	hypothetical protein	512	448	723	270171	141131	270911	108	124	488	623	85	168237	215654	137426	123	95	0.5612889023154835	0.8285297934644235
626760			626592	-	-	predicted RNA	antisense: CCNA_R0112	34	99	77	18206	31346	28886	146	154	274	74	16	94472	25618	26035	376	288	1.2873291586405503E-6	5.314417359990688E-6
626656			626908	+	-	CCNA_R0112	-	64	86	84	34018	27229	31507	108	122	141	110	22	48736	38288	36208	198	162	0.0019885823496992375	0.004578196345632556
	627888	626899	626899	-	-	CCNA_00595	FecR family protein	45	82	66	24193	25989	24865	23	25	133	104	22	46027	36131	36299	48	39	8.622030873138013E-5	1.0
628364	628364	627846		-	-	CCNA_00596	RpoE-family sigma factor	97	154	122	51645	48683	45978	84	93	204	139	32	70437	48149	53083	132	110	0.008263444708906047	0.01747507153851309
	628523	631663		+	-	CCNA_00597	TonB-dependent receptor	87	156	125	46230	49095	46986	13	15	340	199	35	117246	68958	56645	33	25	1.0262540869207175E-5	1.0
631508			631438	-	-	predicted RNA	antisense: CCNA_00597	9	41	24	5049	13021	9136	124	127	54	22	6	18705	7922	10616	210	174	0.0011555666224860263	0.0027604763536473644
631819			631655	-	-	predicted RNA	antisense: CCNA_00597	21	77	56	11128	24484	21157	110	114	235	79	18	81012	27473	29563	355	278	7.545825179906375E-12	9.186717648848012E-11
631664			631812	+	-	predicted RNA	-	22	64	59	11878	20291	22315	115	121	274	63	16	94554	21996	26433	413	319	5.4795489739732625E-14	9.544800394813775E-13
634902	634816	631886	631879	-	-	CCNA_00598	TonB-dependent receptor	266	847	605	140580	266509	226987	68	72	1329	915	126	457572	316311	204949	146	111	0.002618783480780435	0.005931323804556205
631965			632126	+	-	predicted RNA	antisense: CCNA_00598	18	85	57	9916	26830	21689	116	120	160	95	12	55115	32859	20254	298	222	9.395378993864908E-7	4.0040709134927624E-6
632246			632260	+	-	predicted RNA	antisense: CCNA_00598	2	6	4	1281	2190	1768	110	116	10	8	1	3619	3028	1923	250	190	5.697649644395638E-6	2.080873118381551E-5
632417			632645	+	-	predicted RNA	antisense: CCNA_00598	44	160	105	23512	50353	39383	158	164	345	134	31	118891	46561	51297	396	315	3.7160517128111725E-7	1.7339092327311985E-6
632919			633068	+	-	predicted RNA	antisense: CCNA_00598	55	112	77	29517	35484	28947	191	208	202	79	17	69608	27519	27628	353	277	0.0020028614737620017	0.004606515440970557
633219			633413	+	-	predicted RNA	antisense: CCNA_00598	32	113	80	17096	35591	29979	135	141	246	123	22	84996	42692	36356	360	280	1.7366090068248358E-7	8.747665905042336E-7
634817			634838	+	-	predicted RNA	-	1	4	3	805	1463	1344	51	54	15	3	0	5222	1318	1081	155	115	5.1108727736213855E-11	5.409007018749299E-10
	635047	635673		+	-	CCNA_03887	hypothetical protein	22	16	23	11681	5197	8675	11	13	27	32	7	9482	11301	11379	20	17	0.004407586042618946	1.0
	635661	636890		+	-	CCNA_00600	hypothetical protein	28	44	55	15211	14072	20845	12	13	57	63	8	19932	21915	13734	19	15	0.014333701375728551	1.0
	636877	637848		+	-	CCNA_00601	MoxR-like ATPase	58	79	75	30890	24930	28360	25	28	109	91	13	37546	31755	21734	40	31	0.023334006975484003	1.0
	637845	639158		+	-	CCNA_00602	von Willebrand factor type A domain protein	17	30	36	9271	9497	13593	7	8	55	37	5	19001	13052	9194	13	10	0.003004042973630789	1.0
	639155	640153		+	-	CCNA_00603	integral membrane protein	20	33	46	10681	10639	17444	11	12	58	63	13	20085	22023	22382	25	21	1.7785470766237424E-5	1.0
	640131	641012		+	-	CCNA_00604	RDD family membrane protein	19	40	43	10231	12825	16357	13	14	69	52	11	23846	18283	18161	27	22	1.136356782463867E-4	1.0
642001	641910	641122	640966	-	-	CCNA_00605	hypothetical protein	90	67	131	47731	21281	49253	42	49	103	172	31	35681	59704	51411	74	62	0.0037329161881020983	1.0
641013			641126	+	-	predicted RNA	antisense: CCNA_00605	11	42	32	6074	13299	12068	88	91	132	32	9	45770	11098	15794	266	212	2.3753780231095906E-10	2.2005325585438315E-9
641891			642037	+	-	predicted RNA	antisense: CCNA_00605	19	48	41	10073	15199	15466	86	92	190	64	10	65463	22281	17398	317	238	1.5008814750650407E-13	2.432403040215617E-12
642318	642577	645570	645631	+	-	CCNA_00607	TonB-dependent receptor	425	1335	901	224435	419868	337604	103	109	2370	1293	223	815779	447195	361117	233	180	0.0013206785286658368	0.0031218069450865893
645702	645702	647285	647285	+	-	CCNA_00608	endopygalactorunase	171	547	383	90472	172056	143847	81	85	912	510	98	313943	176549	159217	172	136	4.4060443569478595E-4	0.0011352349624965253
647286	647369	648415	648427	+	-	CCNA_00609	PurR-family transcriptional regulator	192	472	381	101673	148587	143025	116	125	469	477	77	161717	165041	126024	181	144	0.030351127160901176	0.05895512325330776
648428	648428	651031	651031	+	-	CCNA_00610	alpha-1,2-mannosidase	243	722	552	128485	227330	206953	68	72	825	826	133	284107	285836	216169	127	100	0.006184837001484245	0.013333668659064029
651080			651145	+	-	predicted RNA	-	15	38	27	7957	12178	10234	143	153	65	32	5	22683	11328	9592	283	220	4.904285342356925E-4	0.0012493228707645193
642029			642002	-	-	predicted RNA	-	1	12	6	963	3806	2326	84	84	30	13	1	10520	4661	2787	290	213	3.8494864624675276E-14	6.876895892668972E-13
642632			642367	-	-	predicted RNA	antisense: CCNA_00607	50	218	133	26588	68651	50149	177	182	358	170	18	123346	59045	30416	367	266	2.9968727190043606E-4	7.932230368414347E-4
643665			643108	-	-	predicted RNA	antisense: CCNA_00607	114	358	268	60415	112665	100424	155	163	638	364	64	219887	125957	104278	344	268	2.4378326867623918E-4	6.546813270678703E-4
643964			643814	-	-	predicted RNA	antisense: CCNA_00607	29	79	53	15753	25013	20057	126	134	130	76	18	44986	26418	30097	270	224	1.687283020899018E-5	5.6471834695637954E-5
644967			644484	-	-	predicted RNA	antisense: CCNA_00607	79	230	177	41806	72536	66682	117	124	481	305	45	165760	105512	73862	311	237	7.255707673039952E-7	3.189497677544623E-6
645578			645068	-	-	predicted RNA	antisense: CCNA_00607	118	362	228	62525	113958	85442	162	170	841	285	46	289623	98601	75477	403	302	5.978282792925016E-5	1.8038144841719755E-4
646183			645940	-	-	predicted RNA	antisense: CCNA_00608	77	161	128	40675	50770	48199	176	190	128	130	35	44162	45142	57635	224	200	0.02771089268586841	0.054218651375571664
646564			646372	-	-	predicted RNA	antisense: CCNA_00608	27	116	72	14672	36530	27089	131	135	196	102	17	67591	35313	28447	293	226	2.2709039194727537E-5	7.426153500710292E-5
646754			646622	-	-	predicted RNA	antisense: CCNA_00608	22	64	47	11915	20411	17615	118	125	131	69	10	45268	23911	16579	284	214	6.2681840229533655E-6	2.2615323037360153E-5
647455			647215	-	-	predicted RNA	antisense: CCNA_00609 CCNA_00608	41	151	108	21619	47637	40557	145	151	280	106	34	96653	36970	56144	311	262	8.476325886706694E-6	2.9917704051867738E-5
647807			647594	-	-	predicted RNA	antisense: CCNA_00609	43	117	74	22959	36871	27904	128	136	217	79	27	74960	27413	44446	268	228	2.5212478812175088E-5	8.179710381005248E-5
648423			648388	-	-	predicted RNA	antisense: CCNA_00609	5	13	13	3006	4142	4944	104	111	24	15	2	8559	5291	3925	213	164	2.3516216688878764E-4	6.334777229919713E-4
649677			649514	-	-	predicted RNA	antisense: CCNA_00610	33	90	58	17712	28397	21996	130	138	225	74	22	77646	25798	37096	347	285	3.0542374814002107E-8	1.8312316573030448E-7
650102			649968	-	-	predicted RNA	antisense: CCNA_00610	20	68	41	10564	21667	15587	113	118	166	69	15	57200	24012	24351	330	260	7.733016455609219E-10	6.4303714217179045E-9
652552			651097	-	-	predicted RNA	antisense: CCNA_00611	436	1289	816	230414	405533	306094	204	215	1969	982	210	678078	339710	339406	389	310	0.005633427811501371	0.012239344716434552
651146	651343	652815	652849	+	-	CCNA_00611	beta-lactamase	714	1632	1094	376659	513264	410265	273	294	1755	1178	246	604133	407526	397974	392	318	0.11921180046652678	0.2061635123195567
652823			652701	-	-	predicted RNA	antisense: CCNA_00611	18	69	37	9506	21724	13986	118	122	127	59	8	43764	20578	14087	283	212	4.84456440454932E-6	1.7885455795865222E-5
653258			653063	-	-	predicted RNA	-	46	133	94	24643	42072	35581	164	173	173	88	22	59663	30760	36083	260	215	0.005059117736690699	0.011067315186590834
	654179	653295		-	-	CCNA_00612	L-asparaginase	16	28	27	8861	9051	10412	9	10	87	49	7	30182	17239	12460	29	22	1.4414683288710165E-8	1.0
	655519	654176		-	-	CCNA_00613	cyanophycinase	27	44	46	14676	14081	17405	10	11	202	85	10	69664	29524	17330	39	28	4.731539715256553E-13	1.0
656886	656883	655396		-	-	CCNA_00614	short-chain fatty acids transporter	101	240	180	53605	75587	67672	41	44	330	300	53	113824	103857	86857	84	68	1.3432190671990846E-4	3.800075003801379E-4
659863	659863	656945	656945	-	-	CCNA_00615	TonB-dependent receptor	323	679	556	170416	213648	208486	62	67	1026	745	155	353490	257743	251206	120	98	0.004544899359981909	0.010008235192141751
659929			659896	-	-	predicted RNA	-	4	10	13	2552	3404	5182	101	109	1	24	2	363	8438	4710	167	132	0.00791607085016968	0.016770929599161426
660040	660031	659960	659930	-	-	CCNA_03924	hypothetical protein	29	53	47	15742	16719	17667	211	232	60	77	12	20804	26881	19776	391	312	0.0010421868660359928	0.002507638738980851
660143			660041	-	-	predicted RNA	-	14	57	34	7744	18042	12741	120	124	117	48	11	40379	16827	18582	306	245	1.2596943357585335E-7	6.581125606038411E-7
653038			653282	+	-	predicted RNA	-	63	150	118	33465	47442	44544	159	170	230	132	30	79483	45773	48987	289	237	6.654035845509017E-4	0.0016605373483701495
654166			654268	+	-	predicted RNA	antisense: CCNA_00612 CCNA_00613	10	16	21	5573	5334	7959	55	61	103	20	4	35684	6918	7282	214	161	1.3121120722914167E-13	2.1413791647092397E-12
657596			657713	+	-	predicted RNA	antisense: CCNA_00615	10	26	18	5723	8451	6804	55	59	128	25	4	44069	8713	7976	231	171	4.293056802489805E-16	1.0199660464418804E-14
658529			658648	+	-	predicted RNA	antisense: CCNA_00615	11	61	41	6144	19409	15537	111	114	113	55	12	38965	19290	20903	271	219	2.1215920048081865E-7	1.047301777638529E-6
658765			659003	+	-	predicted RNA	antisense: CCNA_00615	28	149	94	15068	46944	35563	133	136	183	129	21	63277	44672	34990	254	199	3.98265152431262E-4	0.0010337726085961965
659975			660142	+	-	predicted RNA	antisense: CCNA_03924	30	79	51	16174	24842	19326	112	119	189	88	9	65303	30534	16101	305	222	9.329220519052071E-7	3.980733373584528E-6
660755	660612	660157	660144	-	-	CCNA_00616	Lrp-family transcriptional regulator	39	124	103	20700	39192	38812	68	72	202	163	29	69839	56682	48429	159	127	5.8820366872355755E-6	2.1376704609958636E-5
660280			660394	+	-	predicted RNA	antisense: CCNA_00616	8	40	24	4225	12772	9159	74	75	100	41	4	34646	14264	7840	226	164	5.583804773816718E-9	3.951659204165124E-8
660571			660730	+	-	predicted RNA	antisense: CCNA_00616	17	74	29	9187	23351	11083	88	90	284	47	12	97954	16423	20903	370	281	2.341800667655822E-20	8.841879818149143E-19
	660731	661774		+	-	CCNA_00617	arginine N-succinyltransferase, beta chain	60	76	51	32029	24137	19347	21	24	120	138	22	41490	47997	35980	50	40	2.7416966910041376E-5	1.0
	661761	663179		+	-	CCNA_00618	succinylglutamic semialdehyde dehydrogenase	26	73	47	13914	23121	17719	12	12	107	109	19	36956	37952	31816	30	25	1.5951382841970469E-7	1.0
	663176	664456	664456	+	-	CCNA_00619	succinylarginine dihydrolase	33	100	62	17496	31706	23539	17	18	169	162	24	58291	56023	39178	51	39	1.4437642221002306E-8	1.0
663199			663180	-	-	predicted RNA	antisense: CCNA_00619	1	5	3	805	1611	1310	59	62	13	4	0	4751	1573	1137	167	124	6.801743102592151E-10	5.703502469580573E-9
664457	664466	665644	666614	+	-	CCNA_00620	acetylornithine aminotransferase/succinyldiaminopimelate aminotransferase	44	96	79	23636	30193	29819	21	23	162	195	37	55967	67589	61322	62	52	2.5611603472073183E-9	1.0
666602	666601	666047	665670	-	-	CCNA_00621	conserved domain hypothetical protein	109	241	177	57834	76094	66464	111	120	501	266	55	172590	92072	89235	266	212	1.85956815915849E-5	6.17351881735839E-5
666618	666621	666806	666943	+	-	CCNA_00622	hypothetical protein	142	261	175	74909	82352	65668	364	399	287	195	36	98891	67555	58170	506	402	0.09360650514102312	0.16578129777130998
667054			666652	-	-	predicted RNA	antisense: CCNA_00623 CCNA_00622	112	391	179	59178	122982	67397	198	206	661	260	61	227750	90203	99977	433	345	1.7956306950502352E-4	4.949676560744235E-4
666944	666944	669151	669295	+	-	CCNA_00623	PAS-family sensor histidine kinase	167	331	285	88274	104278	106969	41	45	521	426	69	179497	147513	112972	84	66	0.0013500929052450174	0.003187022285615562
667757			667694	-	-	predicted RNA	antisense: CCNA_00623	2	10	8	1149	3236	3007	37	38	46	9	1	16166	3339	2913	157	116	1.9696952553842898E-21	8.76326201201227E-20
	668223	667900		-	-	CCNA_03925	hypothetical protein	14	20	26	7616	6566	9969	22	24	39	32	4	13644	11208	7055	43	32	0.002461431599645405	1.0
668550			668427	-	-	predicted RNA	antisense: CCNA_00623	22	67	26	11699	21335	9838	109	115	122	45	13	42111	15702	22257	259	215	5.526541141954298E-7	2.49372673621129E-6
	670396	669233		-	-	CCNA_00624	hypothetical protein with pentapeptide repeats	23	64	53	12299	20424	20096	14	15	109	78	15	37571	27291	25147	31	25	8.371399871183805E-6	1.0
670386	670498	670875	670875	+	-	CCNA_00625	two-component receiver domain protein	12	30	35	6507	9626	13213	24	25	75	41	12	26117	14416	19401	61	52	5.251550093768811E-8	1.0
670556			670425	-	-	predicted RNA	antisense: CCNA_00625	22	26	28	11633	8457	10656	68	77	145	24	5	50095	8351	9114	228	170	2.6270271026775676E-9	1.9837604661840875E-8
672920	672842	670929	670929	-	-	CCNA_00626	methyl-accepting chemotaxis protein	84	270	183	44721	84958	68888	32	34	342	292	50	117895	101115	81656	65	52	4.3179037270001276E-4	1.0
671455			671499	+	-	predicted RNA	antisense: CCNA_00626	3	10	8	1878	3192	3005	56	59	31	10	3	10966	3507	5553	177	148	3.657328377376949E-13	5.562548381309584E-12
672733			672884	+	-	predicted RNA	antisense: CCNA_00626	71	92	77	37559	29015	28949	185	209	74	98	42	25558	33995	68991	266	281	0.0016486129705150306	0.0038398004665046643
	673382	672921	672921	-	-	CCNA_00627	hypothetical protein	5	21	15	2687	6800	5950	10	11	33	33	4	11691	11513	6520	28	21	1.7577375577088385E-7	1.0
674268	673771	673388	673388	-	cheY	CCNA_00628	chemotaxis protein cheY	56	171	113	29583	53913	42663	104	109	302	140	21	104079	48615	34660	215	162	2.0050783439242098E-4	5.475165063452152E-4
673427			673457	+	-	predicted RNA	antisense: cheY	1	8	5	783	2594	1944	56	57	22	5	1	7753	1970	2116	165	127	2.0713097281809694E-11	2.348781487439568E-10
673623			674263	+	-	predicted RNA	antisense: cheY	162	604	379	85762	190113	142189	209	217	1269	392	104	437106	135739	168297	484	385	8.881795217798305E-5	2.587128423532993E-4
674339			674362	+	-	predicted RNA	-	2	10	8	1197	3258	2997	100	103	16	10	2	5738	3493	3732	219	180	3.4029663875712784E-6	1.2953526003915737E-5
	674363	676249	676249	+	-	CCNA_00629	methyl-accepting chemotaxis protein	54	172	140	28481	54365	52643	22	23	381	180	35	131184	62513	56622	56	44	9.668620535265116E-7	1.0
676250	676286	678580		+	cheAII	CCNA_00630	chemotaxis histidine kinase protein cheAII	61	215	201	32238	67749	75310	24	25	372	279	54	128137	96644	88859	56	45	4.696264524123344E-6	1.0
	678577	679029		+	cheW	CCNA_00631	chemotaxis protein cheW	20	51	38	10633	16079	14609	28	30	97	87	15	33528	30163	24840	81	65	3.254993561154968E-9	2.4136019134466508E-8
	679026	679394		+	-	CCNA_00632	chemotaxis receiver domain protein CheYII	10	34	33	5507	10792	12558	24	26	37	58	6	12938	20341	9774	52	38	2.512987961961274E-4	1.0
	679391	680467		+	cheBII	CCNA_00633	receiver domain-glutamate methylesterase CheBII	17	76	62	9465	24148	23355	17	17	79	106	10	27355	36728	17535	34	25	3.9271905512324996E-4	1.0
	680464	681294	681294	+	-	CCNA_00634	chemotaxis protein methyltransferase	95	322	223	50433	101299	83731	90	94	791	236	63	272486	81697	102321	230	183	5.839724675563593E-6	2.1267193357044678E-5
681377			681538	+	-	predicted RNA	-	32	124	76	17206	39194	28575	168	174	185	85	19	63988	29529	31975	320	258	3.4280920572856734E-4	8.978336340510097E-4
681618			682028	+	-	predicted RNA	-	175	423	275	92588	133285	103222	249	266	782	313	57	269176	108233	93297	497	381	0.0020007863675517612	0.004603258490562929
682029	682056	683531	683531	+	-	CCNA_00635	CHASE2 membrane receptor	562	890	744	296367	280179	278766	174	193	883	628	155	304082	217377	250489	206	174	0.12685502630454332	0.2179248299894823
683532	683537	684388	684624	+	-	CCNA_00636	hypothetical protein	335	685	528	177040	215410	198100	212	231	523	518	95	180185	179061	155075	247	201	0.3103767730477214	0.4906046073180208
684508			684418	-	-	CCNA_R0113	-	22	62	46	12036	19590	17539	169	180	59	43	11	20491	14868	17831	227	194	0.019012298527298684	0.037943115775194665
	687454	684440		-	-	CCNA_00637	tetratricopeptide repeat family protein	220	658	491	116188	207033	184124	53	56	1005	624	133	346182	215718	216272	105	86	0.0016908250746547372	0.003927639889079927
	690129	687421		-	-	CCNA_00638	heme:hemopexin-binding protein	236	535	418	124885	168335	156749	51	55	815	601	127	280586	207950	206816	104	85	8.247489036911438E-4	0.002019940775695175
691896	691751	690126		-	-	CCNA_00639	heme:hemopexin-binding protein	575	770	642	303680	242437	240745	143	161	754	629	189	259747	217587	305427	178	160	0.07287229143719878	0.1314260148951287
691049			691611	+	-	CCNA_R0114	-	79	139	106	41671	44001	39922	67	74	162	142	27	56102	49269	44082	108	88	0.006286629101252888	0.013540581027521254
692227	692172	691897	691897	-	-	CCNA_00640	hypothetical protein	103	215	142	54315	67638	53233	195	211	711	169	25	244966	58429	41249	569	416	2.402322162553546E-7	1.1726219640416855E-6
	692672	692376	692376	-	-	CCNA_00641	hypothetical protein	54	172	120	28895	54321	44992	136	143	396	143	31	136409	49546	51263	339	266	8.538224500331032E-7	3.6905630033918476E-6
692976	692899	692642		-	-	CCNA_00642	hypothetical protein	38	105	79	20176	33160	29942	101	107	149	114	24	51450	39563	39053	204	168	1.153414463106306E-4	3.293785782828106E-4
693054	693356	693502	693583	+	-	CCNA_00643	hypothetical protein	24	51	43	12918	16127	16208	94	102	61	78	9	21137	27148	15498	190	144	4.746243019218209E-4	0.0012139328996425922
693691			693935	+	-	predicted RNA	-	96	147	116	50873	46291	43808	172	191	343	95	39	118319	32843	64201	342	293	1.2513441409869107E-4	3.5588920296390764E-4
694013	694013	695422	695422	+	-	CCNA_00644	hypothetical protein	72	255	189	38452	80232	70837	42	44	529	318	53	182417	110139	87175	115	89	2.043429327935289E-7	1.0137325181553972E-6
695435	695435	696727	696737	+	nrtA	CCNA_00645	nitrate binding protein nrtA	98	220	160	52136	69483	60124	43	46	377	212	42	130055	73563	68718	88	70	2.767485426611827E-4	7.358540428200842E-4
696739	696739	697629	697641	+	nrtB	CCNA_00646	nitrate transport permease protein nrtB	77	212	157	40763	66788	58824	58	62	379	208	33	130569	71920	53755	125	95	1.4494109593225812E-4	4.0724599963267214E-4
	697642	698427	698427	+	nrtD	CCNA_00647	nitrate transport ATP-binding protein nrtD	26	109	74	13826	34477	28011	31	32	160	120	17	55388	41591	27685	69	52	4.15668582381421E-5	1.0
698432	698432	699154	699154	+	nasT	CCNA_00648	nitrate response regulator NasT	12	26	21	6792	8315	8117	9	10	31	43	3	10862	14896	6326	20	14	0.0013860147329009464	1.0
699198	699198	700292		+	-	CCNA_00649	ABC family transporter protein	14	40	33	7393	12744	12621	9	9	83	68	8	28707	23807	14508	26	20	4.434077158402568E-8	1.0
700293			700338	+	-	predicted RNA	-	4	10	9	2431	3151	3600	61	66	33	12	2	11389	4343	3686	184	140	2.948525960884301E-9	2.2121862338106168E-8
693410			693110	-	-	predicted RNA	antisense: CCNA_00643	83	243	182	44216	76439	68359	197	209	344	210	37	118474	72931	61253	356	279	0.0020785680560259806	0.004771211919599564
693907			693691	-	-	predicted RNA	-	32	75	37	17397	23814	14059	78	84	302	50	13	104217	17472	21119	290	219	1.584211887501313E-13	2.549705077003841E-12
694417			694325	-	-	predicted RNA	antisense: CCNA_00644	8	32	17	4654	10137	6689	74	76	75	28	7	26145	9787	12187	212	172	2.535981066784375E-9	1.9212394524391384E-8
695293			695141	-	-	predicted RNA	antisense: CCNA_00644	31	87	58	16851	27393	21736	135	143	185	63	10	63940	21793	17626	298	225	8.26219938113052E-5	2.4258706463722857E-4
696544			696413	-	-	predicted RNA	antisense: nrtA	12	64	48	6748	20433	17984	111	114	136	55	10	46842	19071	17091	271	209	8.833959928977937E-7	3.7946479266428625E-6
697392			697249	-	-	predicted RNA	antisense: nrtB	14	54	36	7763	17216	13700	86	89	145	37	9	50028	13112	15646	233	182	3.3057598524971335E-8	1.9685194006557953E-7
700490	700527	701747	701747	+	narK	CCNA_00650	MFS superfamily nitrate/nitrite transporter NarK	40	161	133	21146	50941	49874	32	33	313	180	43	108035	62298	70789	79	65	9.743236479272547E-8	5.195153191428912E-7
701776	701776	704244		+	nirB	CCNA_00651	nitrite reductase (NAD(P)H) catalytic subunit	47	134	109	24940	42282	41109	13	14	203	213	26	70107	73842	43365	33	25	8.788830338893083E-6	1.0
	704241	704585		+	nasE	CCNA_00652	nitrite reductase (NAD(P)H) small subunit	3	5	3	1647	1648	1281	3	4	17	10	1	6063	3770	2867	15	12	3.5698686901597716E-20	1.0
	704586	707264		+	nasC	CCNA_00653	assimilatory nitrate reductase catalytic subunit	43	115	93	22926	36432	34944	11	11	135	160	22	46622	55473	36583	22	17	3.860134862278539E-4	1.0
	707254	708039		+	-	CCNA_00654	uroporphyrin-III C-methyltransferase	10	55	38	5536	17413	14528	15	15	70	81	13	24111	28153	22075	39	31	1.0086605221828435E-7	1.0
708218			708312	+	-	CCNA_R0009	-	61	101	77	32406	31859	29033	295	327	101	69	19	35058	23853	32134	365	319	0.06660052286612232	0.12111550435299777
710315	710310	708328	708076	-	-	CCNA_00655	hypothetical protein	231	566	438	122084	178229	164292	72	78	991	605	96	341355	209240	156110	154	118	0.0011343249185910564	0.002710660128757622
710397	710696	712531		+	-	CCNA_00656	type I restriction-modification system methylation subunit	597	899	741	315277	282940	277755	142	159	644	857	178	221854	296568	288074	171	146	0.10193039874199492	0.17911947742700735
710780			710398	-	-	predicted RNA	antisense: CCNA_00656	92	247	188	48753	77852	70531	161	171	397	180	43	136787	62510	70584	289	234	0.001990170013427985	0.004580341859569844
711227			711156	-	-	predicted RNA	antisense: CCNA_00656	8	19	15	4665	6280	5646	71	76	58	31	7	20246	10978	11538	244	197	1.6935011440942555E-13	2.7130975897932052E-12
711609			711397	-	-	predicted RNA	antisense: CCNA_00656	42	147	104	22223	46422	39315	161	168	185	137	28	63830	47515	45880	301	246	3.6221912078972365E-4	9.454785346473167E-4
	712528	713880		+	-	CCNA_00657	type I restriction-modification system specificity subunit	918	1639	1227	484085	515448	459940	327	359	2056	920	291	707832	318329	471700	431	369	0.17117884740402042	0.28625430910152805
713056			712564	-	-	predicted RNA	antisense: CCNA_00657	190	433	292	100212	136405	109765	217	234	849	350	81	292568	121106	131497	461	368	4.4179222950803366E-4	0.001137037112422113
713782			713257	-	-	predicted RNA	antisense: CCNA_00657	176	494	300	92962	155625	112521	216	228	1533	328	100	527934	113575	162380	646	509	1.7815997804433974E-7	8.959304871416221E-7
	713877	714920	714920	+	-	CCNA_00658	5-methylcytosine-specific restriction enzyme MRR	52	113	101	27558	35781	37853	29	32	156	127	18	53853	44197	30075	53	40	0.003764296957190122	1.0
714829			714800	-	-	predicted RNA	antisense: CCNA_00658	2	8	4	1358	2655	1750	61	64	21	7	1	7493	2527	2036	177	133	1.2757897771985107E-9	1.0115086939536434E-8
714931	714931	717825	717896	+	-	CCNA_00659	type I restriction-modification system restriction subunit	305	700	596	161287	220226	223568	64	69	1315	739	144	452708	255639	233773	136	108	0.0023053827031852296	0.005250439576703238
717181			717082	-	-	predicted RNA	antisense: CCNA_00659	12	46	20	6756	14664	7527	93	96	79	38	7	27460	13358	12664	225	178	1.5281757364756464E-6	6.22408601707428E-6
717526			717427	-	-	predicted RNA	antisense: CCNA_00659	12	44	34	6715	14078	13090	108	112	65	49	7	22497	17269	12278	224	173	1.281113313523395E-4	3.636154609898787E-4
	718802	717822	717557	-	-	CCNA_00660	transposase	1035	2106	1450	546028	662379	543289	547	595	2069	1631	368	712461	563923	596199	760	636	0.21264469906280933	0.34883119374206745
	719233	718799		-	-	CCNA_00661	transposase, HTH-Tnp1 superfamily	365	682	571	192903	214707	214274	435	476	689	647	125	237224	223862	202901	621	508	0.05888083027393809	0.10845172393144452
719564	719564	719217		-	-	CCNA_00662	hypothetical protein	162	251	196	85891	79096	73589	205	228	243	245	46	83892	84970	75751	285	234	0.0864999550028991	0.15401534175254913
719586			719565	-	-	predicted RNA	-	16	19	18	8678	5990	6843	285	325	18	13	4	6252	4751	6770	300	269	0.3601650822660972	0.5593048242838349
717922			718605	+	-	predicted RNA	antisense: CCNA_00660	764	1685	1100	402925	530079	412348	607	655	1914	1405	312	659033	486007	505279	970	804	0.08297471826105561	0.1481539895330965
718706			719279	+	-	predicted RNA	antisense: CCNA_00661 CCNA_00660 CCNA_00662	279	609	468	147284	191564	175601	276	298	947	614	146	326230	212301	236561	540	450	0.0022229248656862096	0.005075884336978809
719488			719823	+	-	predicted RNA	antisense: bapE CCNA_00662	51	165	116	27269	52175	43748	116	122	320	201	31	110202	69712	51081	298	229	5.827612797558957E-7	2.613755130586834E-6
720364	719943	719608	719587	-	bapE	CCNA_00663	bacterial apoptosis endonuclease BapE	177	247	210	93774	77945	78687	221	248	337	178	55	116231	61863	90168	306	266	0.061371521443654764	0.11254399508635561
720037			720361	+	-	predicted RNA	-	124	264	200	65425	83267	75258	212	229	437	171	50	150417	59316	81759	360	298	0.00715448925740893	0.015296635280992156
720441			720365	-	-	CCNA_R0010	Arg tRNA	101	113	86	53513	35571	32424	457	526	23	50	20	8038	17414	33284	234	254	0.4107730070679538	0.6279819335455585
720492	720528	721781	721948	+	-	CCNA_00664	C4-dicarboxylate transport protein	142	246	215	74978	77430	80762	56	61	329	272	56	113342	94259	91761	96	79	0.008953531070276962	0.018786546868694676
721949	721949	723094		+	-	CCNA_00665	GAF-family sensor histidine kinase	208	206	170	110095	64871	63750	59	69	150	150	26	51912	52175	42432	53	42	0.8710990985160784	1.0
	723091	723444		+	-	CCNA_00666	response regulator receiver domain protein	2	13	5	1530	4280	2161	7	7	11	14	4	3980	4910	7043	15	15	2.9284906786503695E-8	1.0
724690	724690	723506		-	-	CCNA_00667	lipopolysaccharide biosynthesis protein	26	46	40	14116	14467	14997	11	12	73	98	17	25400	33928	28652	30	24	3.360269599069376E-8	1.0
	725753	724701		-	-	CCNA_00668	capsular polysaccharide biosynthesis protein	5	8	13	2706	2563	4944	2	3	49	17	4	16922	5890	7441	11	9	5.716221075210108E-19	1.0
	728206	725750		-	-	CCNA_00669	glycosyltransferase family 99 protein WbsX	57	148	139	30550	46844	52284	16	17	191	157	35	65926	54419	56736	28	24	8.742432230499381E-4	1.0
728964	728955	728203		-	-	CCNA_00670	ABC-type polysaccharide/polyol phosphate transport system, ATPase component	44	110	82	23413	34626	30990	36	39	150	123	20	51639	42780	33477	71	56	5.764215604586401E-4	1.0
729776	729756	728965	728965	-	-	CCNA_00671	ABC-type polysaccharide/polyol phosphate export system, permease component	256	541	374	135072	170285	140219	173	187	551	453	107	189958	156901	173668	258	219	0.023631030586268056	0.046693846858580586
729867			729810	-	-	predicted RNA	-	5	21	17	2933	6776	6469	89	92	41	22	5	14448	7604	8511	214	175	3.8815903195453443E-7	1.8063230101281965E-6
727248			727293	+	-	predicted RNA	antisense: CCNA_00669	4	14	7	2189	4581	2955	67	70	33	12	1	11437	4482	2992	184	137	9.718710795921093E-8	5.189999610818719E-7
729148			729268	+	-	predicted RNA	antisense: CCNA_00671	24	64	30	13021	20171	11300	115	122	93	47	7	32047	16359	11731	218	165	9.519366985236313E-4	0.002308777027495682
729329			729486	+	-	predicted RNA	antisense: CCNA_00671	16	57	43	8546	18212	16142	86	90	145	59	8	50166	20479	14121	239	178	7.820525814189979E-8	4.264353849501718E-7
729830			729901	+	-	predicted RNA	antisense: CCNA_00672	3	21	14	1724	6750	5533	64	64	53	20	3	18485	7238	5928	192	146	1.181392255456593E-10	1.1541293572537486E-9
	730693	729890	729890	-	-	CCNA_00672	hypothetical protein	19	64	40	10183	20138	15139	18	18	77	87	16	26630	30151	26820	41	34	8.521325427999855E-7	1.0
	730781	731788		+	-	CCNA_00673	AraC-family transcriptional regulator	10	32	47	5789	10124	17748	10	11	83	63	9	28834	21878	14701	28	21	2.6511681309895257E-7	1.0
731876			731772	-	-	predicted RNA	antisense: CCNA_00673	10	19	18	5719	6001	6796	53	58	84	13	7	28952	4606	11970	172	144	9.720579299330171E-12	1.1666365361824957E-10
731789			731892	+	-	predicted RNA	antisense: CCNA_00674	8	21	23	4328	6863	8659	59	63	151	13	9	52149	4597	15031	284	230	2.1232593266325934E-26	1.765591237681984E-24
	733134	731887		-	-	CCNA_00674	NAD(FAD)-utilizing dehydrogenase	19	25	25	10058	7955	9484	6	7	54	39	8	18643	13554	14212	14	12	1.8460544629298867E-5	1.0
	733495	733100		-	-	CCNA_00675	VapC-like PIN domain ribonuclease	280	367	301	147899	115705	113061	280	317	360	285	104	124218	98628	168195	348	329	0.07662387878196501	0.13748209434678285
733292			733863	+	-	predicted RNA	antisense: CCNA_00676 CCNA_00675 CCNA_R0115	103	363	252	54432	114157	94584	146	153	801	325	66	276024	112349	107066	370	288	1.3792491513043585E-5	4.701832758350876E-5
733805	733734	733495		-	-	CCNA_00676	PSK-family transcription factor	474	702	582	250382	220957	218354	857	957	304	653	221	104852	225948	357965	942	956	0.08939521181290701	0.15884649059098332
733871			733806	-	-	CCNA_R0115	-	60	82	95	32062	25923	35728	422	473	32	70	18	11217	24496	29528	353	329	0.613638943660016	0.8963337560571334
734571	734571	733882	733872	-	-	CCNA_00677	LSU ribosomal protein L1P	464	750	856	244835	235912	320861	350	387	81	604	99	27880	209021	159979	225	191	0.30515214308009037	0.4837693416737247
735117	735007	734576	734572	-	-	CCNA_00678	LSU ribosomal protein L11P	2212	4440	3850	1166582	1396420	1442760	2843	3090	267	2327	546	92024	804422	883056	1442	1373	0.7274922740215563	1.0
734581			734724	+	-	predicted RNA	antisense: CCNA_00678	21	59	51	11076	18553	19394	106	113	161	82	14	55603	28370	23771	321	249	9.71775921345701E-10	7.874541543619166E-9
734787			734820	+	-	predicted RNA	antisense: CCNA_00678	6	19	9	3335	6077	3469	120	126	24	18	3	8272	6493	5427	248	197	5.339596731476575E-5	1.6279826787151408E-4
735259			735323	+	-	predicted RNA	-	8	30	17	4676	9484	6469	101	105	37	14	9	12992	4952	15395	169	170	7.511750473958631E-5	2.2242296337685898E-4
735530			735387	-	-	CCNA_R0011	-	370	161	146	195378	50663	54779	551	696	388	201	69	133856	69730	112107	825	730	0.0659941671147856	0.12013793518289743
735431	735544	736479	736714	+	-	CCNA_00679	transposase, IS116/IS110/IS902 family	201	451	404	106474	142051	151718	132	142	834	647	106	287230	223952	172041	310	243	1.537855968626401E-4	4.28819318996224E-4
	737247	736612	736457	-	-	CCNA_00680	2-hydroxychromene-2-carboxylate isomerase	45	86	70	23794	27229	26589	37	40	84	106	21	29121	36737	34547	62	52	0.0026161630871696672	1.0
	737981	737244		-	-	CCNA_00681	short chain dehydrogenase	26	65	53	13966	20678	19968	23	24	179	66	14	61883	23072	23452	62	48	8.21834565499989E-8	1.0
737965			738075	+	-	predicted RNA	antisense: CCNA_00681	13	48	29	7125	15317	11167	96	100	154	43	7	53210	14875	11800	322	239	4.599178143887548E-11	4.892479102457506E-10
738088			737982	-	-	predicted RNA	antisense: CCNA_00682	17	37	19	9143	11875	7451	82	88	136	29	8	46825	10284	14030	282	221	3.755130434753886E-12	4.8663425021810565E-11
	738076	738534	738534	+	-	CCNA_00682	MarR-family transcriptional regulator	19	47	36	10080	14963	13750	26	28	59	53	10	20590	18449	16169	49	40	4.5516490933571006E-4	1.0
	740460	738931		-	-	CCNA_00683	Deoxyribodipyrimidine photo-lyase-related protein	36	91	77	19433	28756	29185	15	16	102	125	19	35441	43489	31463	30	24	5.907348811873718E-4	1.0
	741111	740473	740473	-	chrR	CCNA_00684	anti-sigma factor, ChrR-family	13	24	28	7136	7857	10506	12	13	10	38	3	3667	13195	5621	15	11	0.2064073033772532	1.0
741888	741725	741108		-	-	CCNA_00685	RNA polymerase sigma factor	109	225	203	57662	70813	76408	101	110	163	157	33	56356	54373	53743	106	88	0.3714976786375453	0.574731181679569
741193			741307	+	-	predicted RNA	antisense: CCNA_00685	13	43	34	6869	13753	12820	92	96	106	53	12	36519	18555	20584	269	219	5.667864422241895E-10	4.839857333662548E-9
741704			741890	+	-	predicted RNA	antisense: CCNA_00685	25	110	61	13270	34737	22894	123	126	259	59	22	89225	20728	35912	317	260	3.685406038097177E-8	2.1596108369218775E-7
	741897	743330		+	-	CCNA_00686	peptidase family S41 protein	43	99	69	22710	31132	26159	17	18	136	104	18	46845	36002	29972	32	26	7.340556458912092E-4	1.0
742766			742663	-	-	predicted RNA	antisense: CCNA_00686	23	42	33	12413	13305	12678	112	123	85	26	10	29581	9208	16226	207	176	4.1134408539916843E-4	0.0010645566641397522
743727	743727	743356		-	-	CCNA_00687	hypothetical protein	8	20	18	4580	6293	6877	14	15	36	26	2	12453	9243	4164	32	23	3.9358234591243255E-4	1.0
745571	745096	743786	743728	-	-	CCNA_00688	hypothetical protein	109	248	201	57482	78085	75467	49	53	405	378	47	139538	130732	77435	116	88	1.4690831306417735E-4	4.1144930503339165E-4
743922			743951	+	-	predicted RNA	antisense: CCNA_00688	3	12	11	2072	3865	4184	106	112	21	10	0	7264	3486	1024	188	130	0.014050601796228053	0.0285383697431384
744265			744380	+	-	predicted RNA	antisense: CCNA_00688	13	15	13	7107	4780	5156	42	48	122	13	5	42193	4546	9683	207	162	4.6034427404518344E-23	2.568658193586717E-21
745110			745304	+	-	predicted RNA	-	27	107	88	14310	33759	33008	133	138	351	79	16	121050	27577	26217	397	298	7.0502450197035545E-9	4.9196764697931396E-8
	745305	747635	747635	+	-	CCNA_00689	PAS-family hybrid histidine kinase/receiver protein	79	264	191	41788	83064	71754	26	28	510	315	51	175657	109086	83693	68	52	2.9876073484756924E-6	1.0
748432	748207	747704	747694	-	-	CCNA_00690	CarD-family transcriptional regulator	1833	1894	1769	966922	595614	662956	1275	1471	222	987	628	76636	341224	1015873	712	948	0.428870144552345	0.6519736346963689
748061			748533	+	-	predicted RNA	antisense: CCNA_00690	113	386	234	60090	121663	87724	181	189	780	245	71	268539	84958	114838	407	330	8.47316752772892E-5	2.483637229592384E-4
749012	748901	748560	748433	-	-	CCNA_00691	ferredoxin	223	452	321	117682	142422	120387	341	370	251	269	64	86449	93266	103948	318	276	0.6321034967870389	0.921570220216545
748732			749165	+	-	predicted RNA	antisense: CCNA_00691	44	159	111	23662	50107	41778	85	88	583	163	27	200826	56629	44731	311	232	9.858774394697419E-14	1.6357135189302013E-12
749203			749073	-	-	predicted RNA	antisense: CCNA_00692	8	22	12	4225	7215	4559	38	40	171	27	6	59200	9404	10127	268	200	3.4438049288866634E-58	1.8503828790979494E-55
	749166	751250		+	-	CCNA_00692	PAS-family GGDEF/EAL protein	70	206	161	37306	64810	60690	24	26	404	260	44	139230	90189	72519	61	48	1.4739473656351156E-6	1.0
750105			750030	-	-	predicted RNA	antisense: CCNA_00692	7	22	20	3958	6933	7739	77	81	57	19	5	19695	6788	8864	191	155	7.556742755671113E-7	3.305187736278192E-6
751084			750974	-	-	predicted RNA	antisense: CCNA_00692	19	35	21	10326	11307	8083	81	89	104	44	6	36028	15428	10298	249	185	2.6263517801058835E-8	1.5966115913002259E-7
751382			751238	-	-	predicted RNA	antisense: CCNA_00692	62	67	60	32736	21329	22606	153	176	253	63	17	87253	21993	27878	401	315	4.20211441622519E-6	1.5746657294706522E-5
751251			751379	+	-	predicted RNA	-	37	52	34	19894	16380	13043	113	127	175	33	11	60520	11681	17819	295	232	1.0835814236842357E-6	4.559527858093004E-6
	751778	751485		-	-	CCNA_00693	heat shock protein 15	8	6	10	4496	1891	4061	10	11	8	12	0	3038	4477	978	14	9	0.38528924332707276	1.0
754342	754342	751775		-	-	CCNA_00694	ATP-dependent DNA helicase	54	79	95	28690	24995	35741	10	11	67	150	30	23369	52048	48884	18	16	9.881371014048236E-4	1.0
756301	756148	754514	754356	-	-	CCNA_00695	metal-dependent hydrolase	116	140	162	61353	44247	61017	30	33	116	164	40	40063	57010	65236	37	33	0.06821376315279248	1.0
755355			755393	+	-	predicted RNA	antisense: CCNA_00695	4	8	7	2178	2517	2863	59	64	27	6	1	9595	2304	2537	160	123	1.5728399885843535E-7	8.013338672692713E-7
	756229	756804		+	-	CCNA_00696	O6-methylguanine-DNA methyltransferase	12	19	21	6470	6007	8148	10	11	32	28	4	11034	10010	6531	20	15	0.0022937989041052443	1.0
757263			757024	-	-	CCNA_R0116	-	961	942	798	507081	296420	299041	1317	1531	212	766	246	73163	264852	398304	994	1022	0.7910827873317496	1.0
757160			757357	+	-	predicted RNA	antisense: CCNA_00698 CCNA_R0116	19	67	51	10315	21377	19331	82	85	371	46	13	127742	16066	21734	371	278	2.0007897021837892E-22	9.84191272517871E-21
757815	757815	757318	757264	-	-	CCNA_00698	hypothetical protein	353	335	365	186147	105439	137116	247	286	86	357	87	29855	123438	140612	208	196	0.8730663617273345	1.0
757985	758081	758380	758635	+	-	CCNA_00699	LSU ribosomal protein L28P	1170	2001	1366	617250	629422	512047	1770	1954	77	880	295	26644	304207	477389	829	898	0.23524621951829014	0.38293983764513084
758806			758663	-	-	CCNA_R0012	-	371	162	147	195821	51000	55096	553	698	389	203	69	133901	70244	112972	828	734	0.06565944097049828	0.11959092442736127
758710			759017	+	-	predicted RNA	antisense: CCNA_R0012	163	363	285	86275	114203	106993	308	332	1042	423	87	358670	146430	141147	894	699	5.11663008941788E-7	2.3313542840563527E-6
	761024	759099		-	-	CCNA_00700	TonB-dependent receptor	3	20	15	1669	6350	5887	2	2	24	34	3	8275	11937	4847	6	4	1.1882904234719102E-6	1.0
761291	761611	761820	761826	+	cspB	CCNA_00701	cold shock protein CspB	867	1033	703	457592	324934	263401	1451	1660	295	478	186	101876	165407	302014	868	903	0.6036791068296071	0.8827085118703801
761888			761908	+	-	predicted RNA	-	6	8	7	3486	2747	2905	128	145	6	7	2	2175	2583	4540	147	147	0.06532933456706769	0.11902070995069582
	761965	762324	762324	+	-	CCNA_03888	hypothetical protein	10	15	17	5368	4727	6647	13	15	32	15	3	11175	5221	6076	25	20	0.0015318487378288687	1.0
762362			762426	+	-	predicted RNA	-	6	10	9	3204	3153	3594	46	51	65	14	1	22567	5026	2014	216	151	2.7387475234482543E-19	9.197188197733682E-18
761830			761293	-	-	predicted RNA	antisense: cspB	101	364	241	53601	114712	90363	153	160	1065	236	59	366612	81822	95402	438	336	6.863798230425886E-7	3.036328729545587E-6
762461			762375	-	-	predicted RNA	antisense: CCNA_00703	6	23	11	3537	7241	4218	55	57	81	19	5	27948	6763	8409	211	165	1.116013609057928E-17	3.181777575212093E-16
	762427	762633	762633	+	-	CCNA_00703	hypothetical protein	11	28	25	6052	9001	9385	36	39	70	42	2	24308	14810	4312	101	69	6.236439502180242E-6	2.253571128956492E-5
762664	762676	762873	762873	+	-	CCNA_00704	hypothetical protein	27	45	51	14500	14216	19116	73	80	69	50	8	24001	17348	13541	118	92	0.00936642302230993	0.019576440697437122
762773			762692	-	-	predicted RNA	antisense: CCNA_00704	10	25	29	5298	8082	10873	92	98	68	32	6	23482	11070	9808	231	180	2.9826919675005804E-6	1.1447309556588768E-5
763399	763315	763025	762982	-	-	CCNA_00705	hypothetical protein	223	178	192	117671	56029	72286	238	281	24	171	46	8475	59335	74738	164	163	0.7012914142750898	1.0
763497			763400	-	-	predicted RNA	-	5	20	9	3083	6453	3628	43	44	115	10	2	39620	3590	4403	221	161	8.394084372718695E-30	1.0660487153352742E-27
763356			763496	+	-	predicted RNA	-	22	39	26	11963	12406	9987	73	81	171	28	8	59155	9734	12960	253	193	3.8067938738196196E-11	4.109807605661522E-10
764102	764003	763590	763590	-	-	CCNA_00706	hypothetical protein	22	70	34	11640	22163	13024	35	37	165	47	13	56864	16562	21574	95	76	2.7260599959807847E-8	1.6500458467873294E-7
763935			764113	+	-	predicted RNA	antisense: CCNA_00706 CCNA_00707	41	83	54	21919	26139	20382	117	127	428	61	21	147435	21148	34934	489	378	7.092326879377129E-18	2.038679146191327E-16
	765185	764103		-	-	CCNA_00707	hypothetical protein	5	9	11	3031	2900	4207	2	3	24	16	4	8492	5632	6690	7	6	1.3510656352601612E-8	1.0
767190	767110	765182		-	-	CCNA_00708	cobaltochelatase cobT subunit	199	256	241	105272	80588	90436	42	47	124	286	51	42946	98949	82806	46	38	0.40376875458591127	1.0
767133	767218	767400	767699	+	-	CCNA_00709	hypothetical protein	9	20	14	5196	6501	5324	28	31	27	33	5	9471	11515	8192	67	53	9.48784741272515E-6	1.0
	768690	767521		-	-	CCNA_00710	alpha/beta hydrolase family protein	40	100	68	21198	31640	25562	20	22	114	122	22	39256	42390	36675	41	33	2.1867489354643257E-4	1.0
768833	768833	769933	769933	+	-	CCNA_00711	hypothetical protein	86	339	231	45512	106708	86571	69	72	911	294	46	313708	101850	75876	199	148	1.0489244908940153E-6	4.421688333672117E-6
769399			769027	-	-	predicted RNA	antisense: CCNA_00711	230	484	343	121589	152209	128530	331	359	808	334	112	278433	115603	181360	599	514	0.0023532313532558277	0.005355920821926346
770252	770252	769938	769938	-	-	CCNA_00712	hypothetical protein	5	15	9	2837	4817	3615	11	11	14	17	3	4824	6185	5416	20	17	3.1260854857588765E-4	1.0
770439	770423	770292	770253	-	-	CCNA_03926	hypothetical protein	16	28	22	8641	9086	8261	59	65	28	37	6	9663	12792	9865	101	81	0.005087037216046706	0.011121927434792341
770709	770709	770440	770440	-	-	CCNA_00714	hypothetical protein	82	114	64	43494	36078	24233	113	128	95	66	24	32953	22818	39576	125	117	0.10846682479132262	0.1892209718200271
770750			770710	-	-	predicted RNA	-	51	62	37	26980	19804	14028	432	494	61	29	16	21114	10056	26012	467	464	0.0836383704051161	0.14918641912148517
771096	771094	770798	770751	-	-	CCNA_03927	hypothetical protein	163	401	245	86374	126334	92034	319	342	1139	273	78	392207	94443	126240	873	687	1.8000730134599384E-6	7.217858782444128E-6
771129			771097	-	-	predicted RNA	-	12	27	19	6602	8652	7485	212	229	49	25	5	17024	8793	9524	439	356	1.8275942549428887E-4	5.029844708737619E-4
771332	771327	771136	771130	-	-	CCNA_03928	hypothetical protein	21	38	35	11241	11986	13310	57	63	36	62	7	12571	21456	12528	105	80	0.0027311028875717214	0.006163733011207908
	771567	771391	771391	-	-	CCNA_00716	hypothetical protein	15	16	22	7968	5337	8607	36	41	21	32	2	7245	11377	4119	60	42	0.058447247635809975	1.0
771638			771608	-	-	predicted RNA	-	4	11	10	2632	3718	3786	101	108	21	9	2	7465	3316	4585	196	165	1.4368086565076562E-4	4.042744570260728E-4
771886	771834	771721	771715	-	-	CCNA_03929	hypothetical protein	38	57	65	20268	18149	24445	165	183	26	68	21	9146	23814	35411	198	199	0.019938607643238494	0.03971233943199911
772783	772783	771887	771887	-	-	CCNA_00718	abortive infection protein	987	1301	1262	520608	409224	473135	463	521	1735	1171	356	597407	405055	575534	662	586	0.12374210324524801	0.21320145144179192
772628			773769	+	-	CCNA_R0117	-	755	1297	900	398319	408154	337528	302	333	1488	798	219	512374	276183	354119	395	333	0.11432337768758141	0.19843450310503763
773190	772894	772790	772784	-	-	CCNA_03930	hypothetical protein	246	247	288	130063	77891	108077	871	1003	150	221	88	51890	76411	142785	828	860	0.2934655106194619	0.4674701463345363
773336			773191	-	-	predicted RNA	antisense: CCNA_R0117	515	572	1009	271782	180164	378087	1678	1895	137	592	293	47158	204668	474738	1368	1658	0.18214919873619656	0.30264323339018384
773732	773730	773437	773337	-	-	CCNA_03931	hypothetical protein	734	1043	1655	387110	328183	620345	1364	1514	560	1051	801	192816	363301	1295277	1568	2099	0.04547997381193709	0.08551214456968521
774017	773987	773733	773733	-	-	CCNA_03932	hypothetical protein	189	360	868	100172	113303	325438	649	704	224	729	271	77288	252265	439178	933	1004	0.004615482536813173	0.010144476249100066
774456	774278	774018	774018	-	-	CCNA_03933	hypothetical protein	100	142	322	52869	44809	120727	252	278	284	276	100	97982	95612	163188	470	455	2.0729525328735948E-4	5.645057872172343E-4
774173	774394	775635		+	hlyD	CCNA_00719	type I secretion adaptor protein hlyD	71	120	137	37947	37818	51611	31	34	213	156	31	73561	54005	50864	58	47	5.730897011594935E-4	1.0
775595			775503	-	-	predicted RNA	antisense: hlyD	13	26	15	6858	8213	5905	69	75	68	23	9	23657	8090	16055	194	171	1.1743406290394675E-9	9.406845520459495E-9
	775596	777776	777900	+	-	CCNA_00720	type I protein secretion ATP-binding protein/type I protein secretion transmembrane subunit/type I secretion processing peptidase	342	649	812	180819	204337	304524	96	105	879	829	183	302671	286873	296859	160	135	0.014090181963982836	0.028610442156517476
776179			776034	-	-	predicted RNA	antisense: CCNA_00720	25	55	57	13541	17577	21380	111	119	106	63	13	36640	21807	22155	226	184	9.71954021292171E-5	2.811221051232221E-4
777019			776737	-	-	predicted RNA	antisense: CCNA_00720	53	188	98	28184	59189	36946	140	146	345	126	22	118922	43632	36310	308	234	4.2797947223209276E-5	1.328048251239968E-4
777805			777737	-	-	predicted RNA	antisense: CCNA_00720	5	17	18	2815	5653	7035	71	74	62	19	6	21546	6812	10992	227	190	2.2862326557704317E-13	3.596697094719925E-12
779642	779585	777942	777806	-	-	CCNA_00721	chaperonin GroEL	4613	3443	3713	2432535	1082717	1391337	837	994	847	6085	2408	291561	2103516	3892387	1121	1274	0.16743306365674893	0.28059499751496914
777901			777917	+	-	predicted RNA	-	1	6	3	739	2096	1346	80	81	13	2	1	4787	926	2867	187	168	1.5127421970718837E-10	1.4415421891605875E-9
778110			778223	+	-	predicted RNA	antisense: CCNA_00721	3	23	11	1933	7348	4454	39	40	105	23	3	36344	8231	4949	201	144	1.3785148864301285E-29	1.7194511574490084E-27
778532			778721	+	-	predicted RNA	antisense: CCNA_00721	23	95	59	12215	30042	22127	109	112	238	63	25	82109	21973	40999	301	254	1.8118881134746764E-11	2.0781672368835162E-10
778942			779200	+	-	predicted RNA	antisense: CCNA_00721	33	142	89	17400	44889	33577	119	123	290	132	29	100132	45745	46904	311	248	1.2623016817994578E-7	6.588151903689128E-7
779333			779426	+	-	predicted RNA	antisense: CCNA_00721	8	23	15	4599	7341	5979	59	63	80	34	10	27841	11865	16932	238	200	1.4855168051755373E-20	5.701282903379741E-19
779523			779722	+	-	predicted RNA	antisense: CCNA_00722 CCNA_00721	61	100	83	32348	31518	31156	143	158	180	69	21	62112	23853	34035	239	200	0.00406315383269949	0.008989256189868906
780095	779933	779643	779643	-	-	CCNA_00722	chaperonin GroES	2182	1510	1518	1150620	475100	568946	2095	2513	195	1965	1593	67159	679575	2574294	2541	3804	0.061891937825755534	0.11329014300652579
779810	780108	780302	780320	+	-	CCNA_00723	glyoxalase family protein	17	23	20	9443	7306	7784	37	41	41	20	5	14403	7192	8852	62	52	0.005838993773824365	1.0
780321	780321	780749		+	-	CCNA_00724	hypothetical protein	6	16	14	3376	5046	5491	10	10	19	25	2	6731	8844	3618	20	14	6.979336724776646E-4	1.0
780949			780899	-	-	predicted RNA	-	8	9	8	4298	2939	3172	59	68	36	7	3	12461	2449	5109	157	130	1.6775741147678028E-7	8.485050826685809E-7
780866			780964	+	-	predicted RNA	antisense: CCNA_00725	14	19	23	7535	6007	8892	67	75	95	16	6	32823	5761	10025	205	163	1.188849561222663E-8	7.893644662680895E-8
781612	781612	780950		-	-	CCNA_00725	O6-methylguanine-DNA methyltransferase	20	32	24	11051	10080	9039	13	15	46	40	8	15999	14036	13108	26	21	5.241662403945956E-4	1.0
783042	782970	781663	781613	-	-	CCNA_00726	acyl-CoA dehydrogenase	133	297	229	70394	93557	86155	59	63	448	318	66	154457	110091	107316	116	94	0.001328196047915812	0.0031385146802070185
782500	783127	783723	783795	+	-	CCNA_00727	ribosomal-protein-alanine acetyltransferase	67	121	96	35687	38183	36129	55	61	195	141	21	67207	48995	35059	109	84	9.23032626070407E-4	0.00224412909610226
783803			783683	-	-	predicted RNA	antisense: CCNA_00728 CCNA_00727	13	33	27	7286	10554	10291	72	77	123	36	7	42562	12716	12380	243	186	3.3455394532879254E-11	3.657056820221621E-10
783796	783796	784959		+	-	CCNA_00728	hypothetical protein	30	46	33	15965	14589	12715	11	12	89	83	10	30656	29017	17159	29	22	2.613021614002558E-6	1.0
	785054	786358		+	-	CCNA_00729	hypothetical protein	31	90	67	16708	28439	25268	16	17	171	94	12	58994	32504	20129	38	28	7.273755049812242E-5	1.0
786382	786434	787201	787201	+	-	CCNA_00730	SkaA-family transcriptional regulator	34	111	89	18393	35102	33558	35	37	152	127	23	52643	44102	37881	72	58	1.4461816167347209E-4	1.0
	789274	787361		-	mutL	CCNA_00731	DNA mismatch repair protein mutL	27	40	45	14599	12681	17214	6	7	53	52	14	18285	18244	23258	11	10	0.001044956580148653	1.0
789324			789369	+	-	predicted RNA	-	3	4	2	1907	1329	1027	26	30	36	5	0	12515	1802	1422	157	114	4.7546514146854126E-39	1.1861157189849144E-36
789370	789387	790439	790439	+	-	CCNA_00732	GumN superfamily protein	125	152	164	65941	47953	61680	49	55	195	223	41	67142	77162	67785	81	67	0.006792628375577003	0.014549680835144239
790073			790002	-	-	predicted RNA	antisense: CCNA_00732	2	18	10	1402	5789	3930	51	51	56	16	4	19425	5636	7237	187	149	4.024072470440149E-18	1.1859977302120016E-16
790499	790499	791437	791437	+	-	CCNA_00733	GumN superfamily protein	56	66	98	29788	20940	36967	27	31	22	95	22	7750	33099	36185	29	27	0.16175977105072362	1.0
791486	791491	792399	792492	+	-	CCNA_00734	GumN superfamily protein	148	228	214	78505	71986	80280	76	84	245	229	56	84524	79266	91932	108	93	0.04209762232663971	0.0797320748241807
793030	793030	792461	792333	-	bamF	CCNA_00735	beta-barrel assembly machine (BAM) protein BamF	89	87	78	47262	27415	29227	52	60	53	96	19	18414	33301	30826	56	48	0.2978864323937557	0.473648242720324
793745	793649	793143	793040	-	-	CCNA_00736	lipoprotein signal peptidase	166	314	216	87938	98916	81229	161	176	466	247	48	160653	85627	78755	270	213	0.017317088075349697	0.03476857148787515
796783	796705	793796	793771	-	ileS	CCNA_00737	isoleucyl-tRNA synthetase	509	802	688	268644	252336	258111	80	89	507	675	154	174833	233407	250250	86	75	0.2731319766822739	0.43827862557447356
796828	796828	796784	796784	-	-	CCNA_03934	hypothetical protein	6	8	12	3669	2559	4716	71	81	4	23	1	1512	8141	2548	129	90	0.02463412101311731	0.0485522955069482
	798110	797019		-	-	CCNA_00738	DegQ-family trypsin-like serine prototease	23	22	35	12567	7049	13244	8	10	20	43	9	6954	15002	16010	12	11	0.010894916890467581	1.0
798303			798111	-	-	predicted RNA	-	131	162	116	69431	50993	43635	248	283	261	94	36	90023	32596	58818	360	313	0.018880863249159482	0.03771313405644238
793056			793330	+	-	predicted RNA	antisense: CCNA_00736	82	161	105	43494	50744	39671	148	162	328	106	34	113237	36788	56543	301	250	9.444085501538117E-5	2.737217312375259E-4
794580			794597	+	-	predicted RNA	antisense: ileS	2	8	5	1296	2734	2022	107	112	5	7	2	1926	2567	4028	162	157	3.497696033116391E-4	9.146913811800071E-4
794654			794777	+	-	predicted RNA	antisense: ileS	15	61	41	8019	19226	15568	111	115	103	43	8	35489	14932	13427	221	171	1.7027454631663602E-4	4.702916987037179E-4
798117			798313	+	-	predicted RNA	-	41	76	62	21846	23964	23324	106	116	262	74	12	90441	25860	20983	310	232	1.365595404405007E-7	7.081428284906439E-7
	799454	798513		-	-	CCNA_00740	riboflavin kinase/FMN adenylyltransferase	53	110	86	27961	34820	32442	31	33	109	84	15	37825	29264	24840	40	32	0.0730526809669526	1.0
798621			798676	+	-	predicted RNA	antisense: CCNA_00740	5	16	10	2995	5184	4087	69	73	43	11	3	14981	4069	6417	185	151	6.9398365595841005E-9	4.8523281650345283E-8
799879	799879	799454		-	-	CCNA_00741	3-hydroxybutyryl-CoA dehydratase	26	34	44	13911	10953	16855	29	32	30	47	9	10599	16435	15031	38	32	0.0410494071884763	1.0
800979	800797	799937	799880	-	-	CCNA_00742	HAD superfamily sugar phosphatase	63	98	94	33542	30898	35277	34	38	56	117	21	19577	40574	35013	43	36	0.08076191285276751	1.0
	800944	801510		+	-	CCNA_00743	NnrU family membrane protein	11	37	24	5840	11774	9089	15	15	46	37	8	15912	12905	13984	29	25	6.207858006181282E-5	1.0
801659			801721	+	-	predicted RNA	-	10	32	18	5617	10115	6744	112	118	117	23	4	40579	8132	6656	398	292	2.8261356775309734E-11	3.1413335586607716E-10
802069			801676	-	-	predicted RNA	antisense: CCNA_00744	86	235	134	45662	74191	50385	135	144	508	209	49	174887	72268	79358	345	276	5.422857505201067E-7	2.4485235729689366E-6
801722	801752	802036	802047	+	-	CCNA_00744	GIY-YIG endonuclease domain protein	260	241	264	137474	76054	98949	314	365	369	241	73	127022	83474	118821	436	385	0.061087457999389555	0.11208192648430157
802048			802081	+	-	predicted RNA	antisense: CCNA_00745	27	19	23	14449	6129	8979	243	289	19	18	10	6678	6362	17614	266	300	0.042155636798596824	0.07977705853107527
	802774	802070		-	-	CCNA_00745	hypothetical protein	24	34	25	12955	11001	9663	14	15	85	51	8	29426	17700	13097	37	28	3.2786497027849195E-6	1.0
802082	802082	802519	802610	+	-	CCNA_03935	hypothetical protein	31	24	33	16489	7852	12610	24	28	32	26	13	11121	9312	22337	30	32	0.009569790160821308	1.0
	803496	802771		-	-	CCNA_00746	ADA regulatory protein/O6-methylguanine-DNA	2	6	5	1501	2129	2075	2	2	8	5	0	2872	1882	1479	3	2	0.02070718271613776	1.0
805186	804953	803595	803595	-	tipF	CCNA_00747	cyclic-di-GMP phosphodiesterase, flagellum assembly factor TipF	242	524	373	127624	164849	139962	98	106	763	400	91	262848	138447	147109	165	134	0.01016572752116396	0.021101814780187297
803848			803982	+	-	predicted RNA	antisense: tipF	8	28	18	4738	8988	7042	48	51	163	36	4	56136	12635	6634	260	186	2.0205237805840966E-26	1.7004046514915563E-24
804738	805164	805484	805484	+	-	CCNA_00748	ferrous iron transport protein A	30	102	68	15837	32184	25679	73	76	69	60	12	23922	21062	20516	82	68	0.1448360255259058	0.24543416746687335
805199			805187	-	-	predicted RNA	antisense: CCNA_00748	1	2	1	728	720	683	49	54	19	2	0	6554	771	591	282	202	1.2649634282754024E-32	1.9635043436674856E-30
805489	805489	807384	807417	+	-	CCNA_00749	ferrous iron transport protein B	133	581	515	70189	182833	193250	75	78	266	704	78	91744	243535	126672	106	81	0.08102012065327163	0.14488621166490076
	808621	807593		-	-	CCNA_00750	FeaR-family transcriptional regulator	45	102	91	23746	32136	34467	27	29	127	82	22	43998	28384	36219	41	35	0.007472731762446679	1.0
808689			808627	-	-	predicted RNA	-	3	12	11	1794	4033	4446	52	54	49	10	1	17066	3618	2935	169	124	6.421048083074891E-11	6.63125574795516E-10
808729			808841	+	-	CCNA_R0118	-	26	52	57	14130	16457	21584	141	153	4	63	8	1622	21786	14064	135	110	0.4975388712514193	0.7456144637826998
	810233	808992		-	-	CCNA_00751	hypothetical protein	65	145	140	34552	45608	52567	33	35	182	146	23	62687	50488	38393	51	40	0.010561985442811962	1.0
810294			810277	-	-	predicted RNA	-	4	9	7	2629	2932	2924	143	157	13	5	2	4522	2032	3664	211	189	0.00777305599267234	0.016487942942246068
811336	811262	810384	810295	-	-	CCNA_00752	3-hydroxybutyryl-CoA dehydrogenase	586	741	647	309297	233291	242768	263	297	299	537	163	103126	185675	263507	216	209	0.7200877308238341	1.0
811376			811337	-	-	predicted RNA	-	2	3	4	1387	945	1535	28	32	38	4	2	13161	1523	3720	191	153	2.6242950018334E-70	2.2913375734757873E-67
	812437	811400	811400	-	-	CCNA_00753	lysine 2,3-aminomutase	41	51	50	22014	16341	19074	16	18	69	83	11	24091	28997	18377	29	22	0.0036310440893259346	1.0
812594			812438	-	-	predicted RNA	-	30	46	40	15994	14768	15209	87	97	232	37	13	79895	12845	22598	310	244	7.13661086827469E-13	1.029942704853279E-11
	813296	812595	812595	-	-	CCNA_00754	Nodulin-21 / CCC1-related protein	12	22	20	6770	7160	7834	9	10	45	22	7	15585	7865	12130	19	16	5.880212411033369E-5	1.0
813397			813384	-	-	predicted RNA	-	4	4	5	2138	1487	2059	119	135	4	4	1	1582	1396	3026	138	142	0.031599844097094744	0.06117652744407062
	813884	813444		-	terB	CCNA_00755	tellurium resistance protein terB	4	7	8	2219	2397	3235	5	5	6	9	1	2313	3270	2617	7	6	0.04496744224746185	1.0
	814120	813842		-	-	CCNA_00756	hypothetical protein	424	395	342	223706	124231	128182	487	568	15	302	87	5405	104684	141420	290	300	0.42449049598428296	0.6462655000981291
814185			814045	-	-	CCNA_R0119	-	922	849	699	486671	267160	262086	2051	2401	58	500	165	20248	173090	266670	1017	1087	0.1796328527824477	0.29888887010133325
815314	815314	814256		-	-	CCNA_00757	lysyl-tRNA synthetase	25	47	48	13409	14941	18112	13	14	59	74	8	20626	25800	13700	25	18	0.0018341810476949463	1.0
815379	815435	816001	816221	+	-	CCNA_00758	translation elongation factor P EF-P	503	828	690	265352	260680	258557	417	461	250	601	139	86096	208021	224726	336	305	0.9153226007722391	1.0
815524			815435	-	-	predicted RNA	antisense: CCNA_00758	10	30	19	5364	9503	7129	77	81	82	32	6	28374	11305	9820	238	183	2.2363632027116607E-9	1.709080631393977E-8
818809	818675	816201	815932	-	-	CCNA_00759	TonB-dependent receptor	146	417	288	77315	131354	108017	40	42	703	573	92	242210	198195	149692	101	79	1.2372004790679822E-5	4.250784725179467E-5
818770			818899	+	-	CCNA_R0120	-	13	24	21	7001	7831	7991	53	58	56	25	3	19504	8823	4858	116	85	6.292329545855955E-4	0.0015775994931013584
	820510	818810	818810	-	-	CCNA_00760	two component sensor histidine kinase	42	85	77	22194	26812	29211	14	15	113	144	21	39194	49907	34740	30	24	8.358862629985294E-5	1.0
820524			820512	-	-	predicted RNA	-	3	3	3	1684	1157	1331	93	106	9	3	0	3391	1221	1479	194	156	4.170733727985265E-5	1.297087047639229E-4
	820864	820655	820525	-	-	CCNA_00761	hypothetical protein	71	98	90	37570	31009	33728	144	162	104	102	19	35927	35484	31497	199	163	0.050715992186607835	0.09446698811292152
821209	821205	820861		-	-	CCNA_00762	hypothetical protein	68	132	102	36035	41568	38521	102	112	267	115	20	91959	39800	32737	207	158	5.131257388410755E-4	0.0013014463637635847
	822151	821210	821210	-	-	CCNA_00763	electron transfer flavoprotein alpha subunit	209	243	215	110696	76698	80859	83	94	107	188	31	36956	65027	50853	65	54	0.6619134399649604	0.9586285254313184
823194	822897	822151		-	-	CCNA_00764	electron transfer flavoprotein beta subunit	548	762	687	289263	239880	257530	312	351	229	445	131	78901	153965	212426	206	198	0.5929183580803797	0.8684283353305624
	823153	823443	823443	+	-	CCNA_00765	hypothetical protein	15	26	20	7979	8176	7496	24	27	28	42	5	9843	14697	8238	49	37	0.0012795796953494552	1.0
	824180	823602		-	-	CCNA_00766	cobalamin adenosyltransferase family protein	26	35	42	13925	11135	15925	21	23	52	44	8	18056	15453	14121	33	27	0.008397309853796536	1.0
824767	824421	824218	824189	-	-	CCNA_00767	hypothetical protein	48	62	69	25691	19579	26148	103	116	81	101	14	28075	35085	23896	181	142	0.005298884893127497	0.011537628110503604
824475	824706	824840		+	-	CCNA_03936	hypothetical protein	67	82	70	35563	25893	26413	190	216	57	105	20	19921	36334	33909	259	222	0.04045084324120205	0.07692598421992822
	824776	825000		+	-	CCNA_00768	hypothetical protein	26	37	41	14017	11934	15409	54	61	20	58	12	7217	20341	20971	79	71	0.00740513558986109	0.01578421485968255
	824997	825644	825649	+	-	CCNA_00769	TetR family transcriptional regulator	188	241	239	99201	75973	89789	120	136	180	197	46	61962	68405	75375	122	105	0.5102477170319798	0.7620441102134657
825280			825192	-	-	predicted RNA	antisense: CCNA_00769	4	10	14	2314	3330	5607	39	42	73	12	4	25126	4419	6998	174	136	3.163429761139354E-23	1.8261617257486273E-21
825720	825728	826336	826593	+	-	CCNA_00770	TetR family transcriptional regulator	88	144	122	46589	45357	45964	68	75	127	135	25	43733	46888	40919	87	71	0.07612494160541125	0.13671862844928678
826553			826367	-	-	predicted RNA	-	58	91	57	30751	28821	21430	129	144	234	62	15	80738	21655	25682	292	228	8.777561400173505E-5	2.5610386959152854E-4
826839			826953	+	-	CCNA_R0013	-	5	13	14	2870	4179	5350	33	35	2	12	3	900	4265	5223	31	30	0.3104005770339087	1.0
	827239	827021	827021	-	-	CCNA_00772	hypothetical protein	2	9	10	1310	3007	3906	11	12	13	8	2	4689	2963	4301	20	18	3.1549346154227935E-4	1.0
	827458	828936		+	-	CCNA_00773	carboxypeptidase S	32	85	73	17371	26733	27634	15	16	144	110	16	49833	38221	26741	33	25	6.068522014774829E-5	1.0
828904			828811	-	-	predicted RNA	antisense: CCNA_00773	10	15	9	5349	4850	3531	43	48	63	14	2	21848	5069	3413	147	107	3.557237064547777E-10	3.1733462191400028E-9
829215			829078	-	-	predicted RNA	antisense: CCNA_03937	10	37	31	5434	11770	11968	67	70	208	41	12	71899	14186	19424	327	254	3.5846368786330544E-27	3.477595638507206E-25
829078	829105	829290	829290	+	-	CCNA_03937	hypothetical protein	31	52	51	16393	16384	19315	84	93	215	68	12	74305	23821	20368	280	212	2.187550409956127E-10	2.0346257807647866E-9
829317	829317	830426	830426	+	-	CCNA_00774	ring hydroxylating diooxygenase	75	126	130	39822	39653	48928	34	38	170	208	24	58689	71917	39656	67	51	0.001379422657181748	1.0
831593	831593	830436	830436	-	-	CCNA_00775	aspartate aminotransferase	10	47	27	5514	14838	10378	8	8	86	45	7	29906	15797	11913	21	16	9.473205265783171E-7	1.0
835249	835249	831686	831594	-	-	CCNA_00776	OAR protein precursor	158	528	369	83781	166114	138272	34	36	901	554	114	310295	191826	184888	79	64	7.481326446680961E-5	1.0
837786	837786	835363	835363	-	-	CCNA_00777	PAS family GGDEF/EAL protein	70	196	138	37017	61761	51768	19	20	309	251	39	106390	87092	64201	45	35	1.081140826264879E-5	1.0
840231	839778	837946	837795	-	-	CCNA_00778	GTP-binding protein TypA/BipA	999	1317	1198	526881	414450	449190	224	252	383	961	187	132149	332426	303516	161	139	0.631216021327909	0.9204684569886106
840137			840219	+	-	CCNA_R0014	-	21	42	29	11366	13504	10886	131	143	264	24	6	90968	8604	10036	602	440	3.031910043553917E-19	1.0132962513982827E-17
840345	840345	840746	840780	+	-	CCNA_00779	TonB superfamily protein	24	28	37	12688	9038	13967	26	29	49	33	9	17136	11644	15236	42	36	0.004409907840388569	1.0
	841686	840760		-	-	CCNA_00780	N-formylglutamate deformylase	7	12	17	4097	4018	6681	4	5	15	17	4	5168	5993	7715	7	6	0.002829518619670165	1.0
841716			841836	+	-	predicted RNA	-	43	35	39	22780	11215	14984	114	134	131	29	12	45178	10181	19412	248	205	1.0436520238161901E-4	2.9974956358372074E-4
841836			841716	-	-	predicted RNA	-	19	39	24	10505	12449	9015	80	88	141	25	11	48716	8754	18081	254	208	7.174606505416524E-11	7.305339131244085E-10
	841838	842194		+	cpdR	CCNA_00781	two-component receiver protein CpdR	28	33	30	15266	10615	11434	30	34	28	28	5	9699	9687	8431	31	25	0.466849020297529	1.0
842304			842378	+	-	CCNA_R0015	Val tRNA	726	702	492	383144	220977	184491	2998	3504	45	193	120	15683	67036	195220	937	1235	0.010191358251956906	0.021148733627426912
844116	844108	842489	842489	-	-	CCNA_00782	aminobenzoyl-glutamate transport protein	139	255	252	73503	80317	94741	46	51	308	338	75	106311	117163	121586	83	71	0.0034446767722685896	0.00767743052147291
844332			844401	+	-	CCNA_R0016	-	154	90	89	81650	28526	33613	560	684	26	50	22	9268	17530	36675	273	302	0.22672441067016522	0.36984353305256984
844449			844404	-	-	predicted RNA	-	7	24	16	3940	7695	6157	122	128	57	18	3	19707	6360	5257	301	226	3.5822083719104606E-6	1.359876384662748E-5
846648	846426	844450	844450	-	sapA	CCNA_00783	secreted protease precursor sapA	170	353	251	89787	111196	94170	45	49	631	397	76	217244	137555	124260	101	80	2.5927714463617525E-4	6.915047175577259E-4
846247	846681	847904	848018	+	-	CCNA_00784	peptidoglycan-associated outer membrane lipoprotein	70	126	112	37317	39653	41964	29	32	165	141	30	56901	48764	48759	50	42	0.001968362719143348	1.0
848150			847992	-	-	CCNA_R0121	-	7	14	15	3936	4699	5683	27	30	39	16	7	13745	5761	11447	71	64	1.036545241396766E-9	1.0
	849932	848157		-	-	CCNA_00785	tRNA methyltransferase/FAD-dependent oxidoreductase MnmC	14	24	26	7645	7719	9841	4	4	60	36	8	20973	12515	13131	10	8	1.8354955313517915E-6	1.0
850101			849966	-	-	predicted RNA	-	103	126	81	54436	39873	30495	267	305	106	35	19	36638	12229	30974	209	195	0.7897827948646292	1.0
848113			848206	+	-	predicted RNA	antisense: CCNA_00785 CCNA_R0121	6	15	13	3636	4743	4910	43	47	78	14	1	27005	4945	3186	173	124	5.892526179400418E-15	1.1793494373384502E-13
849968			850083	+	-	predicted RNA	-	26	47	25	13724	14875	9547	99	109	104	30	10	36051	10591	16442	220	181	2.1327966592719318E-5	6.990889096675008E-5
850442	850442	850116		-	-	CCNA_03938	hypothetical protein	18	26	20	9916	8267	7627	23	26	17	20	4	5922	7109	6656	23	20	0.49513627645405484	1.0
851474	851420	850554	850443	-	motA	CCNA_00787	chemotaxis motA protein	411	654	442	217199	205922	165870	203	226	436	308	81	150076	106484	132282	173	149	0.9731884208429225	1.0
850478			850538	+	-	predicted RNA	-	11	21	16	5869	6872	6317	95	104	45	19	6	15523	6680	11071	208	181	8.85725540414346E-6	3.11834319546079E-5
850995			851215	+	-	predicted RNA	antisense: motA	70	124	89	37185	39028	33443	150	165	266	110	26	91682	38037	42580	323	259	7.990301633987932E-5	2.3539543194182075E-4
851383			851485	+	-	predicted RNA	antisense: motA	11	33	32	6085	10486	12039	87	92	92	32	10	31971	11287	16374	232	192	2.508540021142416E-8	1.5329966795870322E-7
	851554	852870	852870	+	-	CCNA_00788	transporter, major facilitator superfamily	54	88	109	28664	27738	41159	22	24	115	130	21	39893	45096	35059	37	30	0.005625877982697012	1.0
852805			852793	-	-	predicted RNA	antisense: CCNA_00788	5	6	5	2874	1963	2072	155	177	2	8	0	739	3081	443	170	109	0.5917290209543286	0.8671549739012321
853532	853523	852873	852873	-	fixK	CCNA_00789	hypoxia transcriptional regulator FixK	260	185	265	137364	58184	99363	127	151	87	355	17	30038	122887	28777	138	93	0.8864776676500097	1.0
853522			853568	+	-	predicted RNA	antisense: fixK	11	18	16	6316	5802	6144	116	129	33	14	4	11688	4910	7032	198	167	0.003165482861117876	0.007095923550997549
853581			853533	-	-	predicted RNA	-	4	20	12	2248	6514	4637	89	91	38	13	0	13415	4811	1513	193	134	2.0294905707396612E-4	5.533173940911996E-4
853699	853699	854076	854076	+	fixT	CCNA_00790	hypoxia negative feedback regulator FixT	60	84	89	31894	26491	33658	72	81	4	103	0	1534	35765	1001	57	33	0.132024045767836	0.22602646070792512
854350			854270	-	-	predicted RNA	-	10	34	29	5379	10855	10873	106	111	61	37	9	21289	12909	15737	243	205	1.7868572644094794E-6	7.173102294195526E-6
	854395	854685		+	-	CCNA_03939	hypothetical protein	23	45	41	12296	14408	15466	44	48	27	52	5	9592	18168	9228	56	42	0.14561981866175236	1.0
	856210	855026	855026	-	-	CCNA_00792	glycosyltransferase	17	49	52	9440	15614	19577	11	12	72	73	11	25022	25356	17956	24	19	9.809318419208153E-5	1.0
856177			856298	+	-	predicted RNA	antisense: CCNA_00792	20	40	34	10952	12705	12859	91	99	128	39	11	44162	13481	18468	257	207	1.617621119566241E-8	1.0433133444293807E-7
856280			856234	-	-	predicted RNA	-	5	19	15	2779	6258	5620	99	103	34	18	4	11970	6254	7624	220	183	2.572611332225182E-6	9.97208110743224E-6
	856299	857666		+	-	CCNA_00793	phosphatidylglycerol glycosyltransferase	32	52	70	17294	16537	26240	13	14	97	87	15	33551	30170	25751	27	21	1.9280341436821725E-4	1.0
857676	857776	858969	858969	+	-	CCNA_00794	conserved membrane spanning protein	49	165	151	26196	52015	56794	35	37	320	245	39	110213	84811	63689	92	72	2.9726499086264075E-7	1.4173351270822838E-6
857791			857683	-	-	predicted RNA	antisense: CCNA_00794	9	37	25	4767	11833	9579	77	80	86	27	9	29787	9549	15748	200	168	1.9764592543051958E-8	1.2415079038958446E-7
858019			857969	-	-	predicted RNA	antisense: CCNA_00794	3	12	9	1614	3819	3558	56	58	37	18	2	12792	6348	3880	203	150	5.73844827954271E-14	9.946169040348841E-13
	859588	858980	858890	-	fixJ	CCNA_00795	two-component response regulator FixJ	64	94	101	33783	29778	38088	50	55	103	80	14	35520	27863	22633	59	47	0.19971487493300685	0.328933836691123
	861068	859581		-	fixL	CCNA_00796	oxygen sensory histidine kinase FixL	99	152	139	52652	48038	52447	30	34	160	117	19	55315	40618	32134	36	28	0.22454745477381804	1.0
861203			861069	-	-	predicted RNA	antisense: CCNA_03940	126	133	161	66472	41911	60587	364	417	81	58	12	28078	20297	20744	206	170	0.11652819900419459	0.20182233326166607
861105	861178	861285	861304	+	-	CCNA_03940	hypothetical protein	2633	1920	1783	1388443	604072	668291	6866	8212	60	587	24	20962	203214	39246	1244	813	7.427973984790927E-47	2.25584340364194E-44
	862892	861294		-	cydC	CCNA_00798	ABC transporter, ATP-binding protein cydC	69	62	49	36478	19673	18665	13	15	44	36	9	15192	12593	14633	10	8	0.8135884182882275	1.0
863064			862901	-	-	predicted RNA	-	127	159	100	67084	50048	37546	275	314	230	52	17	79367	18152	28220	318	255	0.270464510958046	0.4345973335730277
862915			863073	+	-	predicted RNA	antisense: cydD	27	79	48	14757	24975	18044	114	121	166	45	12	57479	15840	20482	247	196	3.0540691977402186E-5	9.763237229389212E-5
	864705	863065		-	cydD	CCNA_00799	ABC transporter, ATP-binding protein cydD	54	74	62	28492	23294	23421	13	15	149	61	10	51311	21210	17045	23	18	0.0072934851211235	1.0
864648			864687	+	-	predicted RNA	antisense: cydD	2	5	5	1409	1801	1928	39	42	40	7	1	13855	2421	2207	208	154	4.140658253212644E-34	7.230624474672579E-32
864688	864829	866391	866391	+	cydA	CCNA_00800	cytochrome bd-type quinol oxidase, subunit 1 cydA	7964	8425	5987	4199644	2649641	2243323	1675	1939	911	3921	227	313641	1355374	367853	635	434	0.018159759771446075	0.03635595356937542
866392	866406	867557	867557	+	cydB	CCNA_00801	cytochrome bd-type quinol oxidase, subunit 2 cydB	963	825	886	507821	259641	332031	271	318	261	446	41	90139	154463	66454	123	90	1.5082993595816563E-4	4.2175624606396593E-4
867558	867576	867695	867711	+	ybgT	CCNA_00802	cyd operon protein YbgT	897	918	1019	473008	288768	382162	2763	3177	82	286	19	28354	99184	30985	631	440	9.920135709611646E-22	4.588883968982606E-20
867712			867853	+	-	predicted RNA	-	504	505	387	265835	159047	145084	1151	1337	152	142	26	52570	49202	42011	417	337	1.02071050666413E-5	3.5541689377113395E-5
865291			864706	-	-	predicted RNA	antisense: cydA	170	497	347	89853	156444	130312	202	214	832	386	77	286378	133502	125853	394	310	0.0018650896555466568	0.0043123638675913265
866484			866389	-	-	predicted RNA	antisense: cydB cydA	9	15	11	5163	4876	4490	45	50	81	20	5	27911	7081	8955	194	152	6.81578671619824E-20	2.4414497544946004E-18
867915			867672	-	-	predicted RNA	antisense: CCNA_00803 ybgT	23	104	79	12486	32885	29638	99	102	223	93	17	77070	32451	28561	244	188	1.7783495407832102E-6	7.147164293654041E-6
867854	867854	868309	868339	+	-	CCNA_00803	chemotaxis protein cheW	193	356	264	102241	112246	98930	209	229	159	178	17	54976	61831	28140	145	105	0.22448973383784102	0.3665406243238241
869088	868859	868374	868374	-	-	CCNA_00804	ASC-1 homology domain protein	41	84	65	21838	26458	24398	45	49	68	60	16	23501	20795	25898	54	48	0.07321154066930033	1.0
	869778	869089		-	yihA	CCNA_00805	GTP-binding protein YihA	56	136	105	29861	42830	39537	50	54	71	115	15	24452	39846	24795	55	43	0.2835429125266836	0.4533182064543111
871625	871625	869778		-	yidC	CCNA_00806	inner membrane protein translocase component yidC	1350	2180	1571	712171	685663	588856	323	358	1341	1133	310	461736	391943	501308	277	244	0.4149547756885239	0.6336814840805289
872082	872082	871633	871626	-	-	CCNA_00807	ribonuclease P protein component	275	388	293	145391	122318	110024	249	279	191	193	82	65977	66889	132624	193	196	0.7821378583384833	1.0
872354	872310	872176	872083	-	-	CCNA_00808	LSU ribosomal protein L34P	42	75	73	22325	23707	27642	165	181	22	115	13	7750	39904	21324	220	170	0.09570462298791818	0.16894030618413153
872558			872355	-	-	predicted RNA	-	91	168	86	48189	52924	32392	198	218	187	87	29	64538	30319	47200	267	232	0.024410999309226494	0.04813970360670442
873585	873585	872590	872590	-	-	CCNA_00809	quinone oxidoreductase	21	97	70	11505	30509	26418	22	22	107	105	23	36948	36491	38165	43	37	3.696029039079543E-5	1.0
	874886	873744	873744	-	-	CCNA_00810	acetyl esterase	96	133	143	50924	42044	53772	38	42	190	149	23	65652	51707	37482	58	45	0.02779980712015894	1.0
875553	875553	874918	874918	-	-	CCNA_00811	TetR-family transcriptional regulator	31	56	49	16419	17867	18432	25	27	141	58	10	48702	20249	17262	58	45	2.3497509592443315E-5	1.0
876079	876026	875775	875554	-	-	CCNA_00812	hypothetical protein	46	92	89	24658	29221	33566	106	115	99	102	21	34324	35523	34205	164	137	0.008318123352061247	0.01758005797704926
877552	877531	876155	876155	-	-	CCNA_00813	flavin-binding monooxygenase-related protein	125	330	230	66256	103775	86246	58	62	474	317	56	163457	109858	91727	112	88	0.0024698787789100727	0.0056086161478175744
877605			877553	-	-	predicted RNA	-	7	8	6	3987	2701	2295	49	56	68	7	1	23592	2650	2025	248	177	4.413149527525398E-22	2.082827665524656E-20
	878080	877757		-	-	CCNA_00814	hypothetical protein	0	2	2	117	923	1040	2	2	2	3	0	950	1357	819	4	3	6.984331256327233E-4	1.0
	879724	878273	878092	-	-	CCNA_00815	lignostilbene-alpha,beta-dioxygenase	104	245	185	55018	77083	69428	43	46	385	264	38	132784	91342	62175	86	65	0.0013914002904845944	0.0032778856758970965
879914	879912	879721		-	-	CCNA_00816	hypothetical protein	55	103	84	29210	32588	31682	148	162	105	67	21	36260	23159	35491	183	164	0.046390339757337695	0.08708385460770969
	881284	879956		-	-	CCNA_00817	L-sorbosone dehydrogenase	29	71	52	15679	22597	19850	13	14	109	91	12	37789	31647	19526	29	22	1.1012238839804295E-4	1.0
882222	882167	881445	881445	-	-	CCNA_00818	glutathione S-transferase	39	57	55	20667	18118	20659	24	27	40	112	19	13782	38841	31929	46	38	4.482474137696781E-4	1.0
	883395	882223	882223	-	-	CCNA_00820	3-ketoacyl-CoA thiolase	44	59	64	23519	18763	24026	16	18	59	76	14	20522	26360	23953	24	20	0.02543906334659972	1.0
883889	883889	883440	883440	-	-	CCNA_00821	hypothetical protein	26	36	30	13859	11567	11434	24	27	53	55	10	18499	19143	16442	49	40	2.823795136059914E-4	1.0
884305	884305	883961		-	-	CCNA_00822	hypothetical protein	31	30	45	16609	9589	17148	36	41	8	49	6	3027	16951	9854	36	28	0.6422768303490362	1.0
	885244	884441	884306	-	-	CCNA_00823	LuxR-like DNA-binding protein	1490	1836	1432	785784	577410	536755	692	787	442	1004	312	152144	347091	505439	420	416	0.6756766840338594	0.9751243053670471
884983	884910	884548		-	-	CCNA_03941	hypothetical protein	448	602	489	236610	189334	183511	496	559	163	414	86	56379	143344	140134	353	312	0.5228514381764374	0.7780394750026449
885230			885092	-	-	predicted RNA	-	259	188	189	136771	59189	70869	536	639	114	84	41	39515	29234	66977	318	325	0.37403179248552443	0.577400870980106
868920			869061	+	-	predicted RNA	-	22	87	49	11911	27450	18427	131	135	133	54	14	45962	18705	23668	253	207	1.1230769452839909E-4	3.2084631749728737E-4
869862			869963	+	-	predicted RNA	antisense: yidC	20	40	37	10564	12851	14153	113	122	81	42	8	28114	14628	14223	233	186	1.1076470322635081E-4	3.1695676035889403E-4
870104			870556	+	-	predicted RNA	antisense: yidC	117	393	256	62008	123755	96127	198	207	879	275	71	302575	95331	115669	475	377	2.5014661172144657E-5	8.123078023590443E-5
870722			870899	+	-	predicted RNA	antisense: yidC	17	79	41	9015	24890	15505	90	92	156	60	10	54017	21007	16522	226	171	6.916083232716329E-7	3.0513056516764064E-6
871548			871729	+	-	predicted RNA	antisense: yidC CCNA_00807	18	77	49	9930	24226	18589	93	96	167	66	11	57496	22876	18639	238	181	5.145303751089353E-7	2.3428909192541804E-6
872059			872178	+	-	predicted RNA	antisense: CCNA_00807 CCNA_00808	6	25	18	3603	8005	7084	49	51	148	16	2	51072	5592	4233	236	169	1.770927330020285E-21	7.929440641148519E-20
872423			872572	+	-	predicted RNA	-	58	112	65	30627	35268	24398	183	200	158	56	19	54610	19378	31713	276	234	0.010236020017917732	0.021222499206041957
874744			874854	+	-	predicted RNA	antisense: CCNA_00810	20	51	37	10688	16079	14224	115	123	111	36	12	38376	12621	20653	255	215	4.4114909312392905E-6	1.6426401586412665E-5
875489			875735	+	-	predicted RNA	antisense: CCNA_00811	66	206	128	35314	65050	48176	190	200	495	124	35	170451	43194	57589	462	366	1.7449684917864552E-6	7.0332399971889154E-6
877266			877599	+	-	predicted RNA	antisense: CCNA_00813	109	245	189	57995	77301	71002	190	205	350	211	47	120765	73102	77253	330	270	0.004737993342461359	0.01039738721240735
878568			878715	+	-	predicted RNA	antisense: CCNA_00815	21	81	42	11285	25659	15901	114	119	129	45	16	44597	15672	26046	228	194	2.4064937185855626E-5	7.847506360560296E-5
879693			879844	+	-	predicted RNA	antisense: CCNA_00816 CCNA_00815	37	74	69	19634	23366	25902	138	151	115	57	23	39814	19910	37278	232	212	6.435191995151845E-4	0.001609950432884514
884378			884644	+	-	predicted RNA	antisense: CCNA_00823 CCNA_03941	65	146	97	34556	45929	36354	135	145	283	127	24	97426	43980	38871	289	225	1.0194105685580792E-4	2.9387465214107233E-4
885115			885264	+	-	predicted RNA	antisense: CCNA_00823	16	47	32	8857	14989	12236	75	80	137	31	8	47252	10877	14417	205	161	6.801134616842603E-8	3.755409114517437E-7
886126	886054	885326	885326	-	-	CCNA_00824	GntR-family transcriptional regulator	55	82	61	29012	26050	23143	32	35	128	79	17	44360	27367	27913	55	45	0.003222493371580253	1.0
886021			886101	+	-	predicted RNA	antisense: CCNA_00824	7	24	21	4027	7719	8237	78	82	69	23	4	23888	8238	6838	211	160	4.307726172749394E-7	1.9861034532445224E-6
	886825	886217		-	-	CCNA_00825	2-dehydro-3-deoxy-6-phosphogalactonate aldolase	2	5	6	1109	1659	2607	2	2	3	12	0	1105	4362	659	5	3	0.009947900700020081	1.0
	887742	886822		-	-	CCNA_00826	2-dehydro-3-deoxygalactonokinase	5	18	21	2889	5706	7991	5	6	30	32	3	10455	11100	6133	13	10	1.736475264838974E-5	1.0
887745			887979	+	-	predicted RNA	-	29	97	68	15331	30531	25837	97	101	201	77	9	69526	26879	15202	217	158	1.0804915733315538E-4	3.09693624937255E-4
887839			887768	-	-	predicted RNA	-	9	40	25	5185	12801	9725	124	128	56	31	6	19481	10854	10514	236	189	3.170200397336431E-4	8.359324188522072E-4
888012			887890	-	-	predicted RNA	-	35	60	37	18642	19175	14188	127	140	134	48	15	46445	16638	25352	285	239	8.690678135289023E-6	3.065878119949183E-5
888079	888079	891006	891024	+	-	CCNA_00827	TonB-dependent receptor	469	852	602	247691	268107	225900	76	84	1272	739	169	438147	255685	274260	134	110	0.013080561459494424	0.026692293834229785
889275			889140	-	-	predicted RNA	antisense: CCNA_00827	20	32	29	10747	10353	10918	70	78	163	39	6	56432	13647	9842	267	195	3.3793494415581325E-12	4.412103897062347E-11
890488			890109	-	-	predicted RNA	antisense: CCNA_00827	103	236	184	54784	74397	68982	161	173	363	218	38	125234	75655	62653	295	231	0.0031005868439589837	0.006957147158706553
890949			890721	-	-	predicted RNA	antisense: CCNA_00827	51	142	107	27005	44743	40148	153	162	399	110	28	137642	38302	46529	411	323	1.0574806177871647E-7	5.595834935790413E-7
891133	891133	892647		+	-	CCNA_00828	tryptophan halogenase	63	117	94	33311	36897	35573	21	23	175	120	21	60455	41819	35457	38	30	0.0023436116699462094	1.0
891411			891361	-	-	predicted RNA	antisense: CCNA_00828	7	19	15	4181	6232	5724	98	105	36	19	5	12413	6786	9433	217	187	2.7386743311452046E-6	1.0563026064632388E-5
892742			892642	-	-	predicted RNA	antisense: CCNA_00828 CCNA_R0122	8	13	7	4313	4221	2753	33	37	102	8	1	35111	2901	3163	187	135	4.3200288699892415E-30	5.588037343865713E-28
892718			892861	+	-	CCNA_R0122	-	5	14	10	2966	4660	3817	24	26	36	13	2	12509	4765	4836	65	51	1.4256717750258294E-7	1.0
892862	892954	894603		+	-	CCNA_00830	beta-galactosidase	67	176	144	35717	55400	54181	27	29	277	251	38	95466	86931	62312	63	49	1.479879073147489E-5	1.0
892957			892869	-	-	predicted RNA	antisense: CCNA_00830	10	11	11	5441	3585	4475	44	50	75	18	5	25990	6346	9649	195	157	2.399299495702701E-21	1.0474441860927102E-19
	894504	897455	897455	+	-	CCNA_00831	alpha-glucosidase	313	877	553	165271	276002	207242	69	73	1323	761	114	455501	263308	185366	134	102	0.007156992602083491	0.01529730517917784
895655			895467	-	-	predicted RNA	antisense: CCNA_00831	30	95	67	15899	30112	25352	119	125	246	71	24	84682	24657	39167	317	261	2.3835804987248928E-8	1.4656082555980083E-7
896215			895892	-	-	predicted RNA	antisense: CCNA_00831	78	311	181	41477	98012	67822	206	213	508	228	49	175070	79045	80075	433	343	1.984667739715378E-4	5.430044716769257E-4
896868			896844	-	-	predicted RNA	antisense: CCNA_00831	4	10	6	2533	3297	2447	102	110	17	9	1	6144	3251	2150	205	153	7.084558593519998E-4	0.0017579268836851575
	898481	897582		-	-	CCNA_00832	LysR-family transcriptional regulator	16	35	23	8649	11167	8761	9	10	46	33	6	15974	11649	10855	17	14	0.0014454376010024073	1.0
898459			898609	+	-	predicted RNA	antisense: CCNA_00832	25	69	45	13409	21977	17080	109	115	264	49	11	91140	17115	17990	371	278	1.1718106991670608E-11	1.3896600566522785E-10
898604			898482	-	-	predicted RNA	-	21	59	36	11556	18605	13750	112	119	216	40	11	74441	14170	18786	377	291	3.4647298367841162E-12	4.5151376697643754E-11
	898620	899219		+	-	CCNA_00833	NAD(P)H:quinone oxidoreductase	23	42	27	12201	13511	10257	18	19	80	46	7	27824	16059	12790	40	31	7.050864399054927E-5	1.0
899796	899490	899356	899332	-	-	CCNA_03942	hypothetical protein	60	105	80	31974	33082	30076	213	234	200	64	22	69097	22226	37027	375	316	0.0015884767010274816	0.003710872828320053
899353			899421	+	-	predicted RNA	antisense: CCNA_03942	13	28	20	7118	9038	7674	106	115	75	32	4	26094	11222	7680	290	217	1.2824362388143885E-6	5.300483507762428E-6
899422	899662	900483	900613	+	fljM	CCNA_00834	flagellin FljM	548	854	598	289274	268671	224094	284	317	464	309	80	160038	107060	130416	189	161	0.35095143976885973	0.5470644514138552
900089			899983	-	-	predicted RNA	antisense: fljM	8	44	20	4536	13906	7540	79	80	90	39	8	31156	13720	13609	230	182	1.0949682417046937E-9	8.821629951911517E-9
901181			900448	-	-	predicted RNA	antisense: CCNA_R0017 fljM fljN	255	636	401	134724	200246	150571	206	220	1314	437	105	452578	151228	170482	445	351	8.008887383874603E-4	0.0019635689145792944
900614			900704	+	-	CCNA_R0017	-	19	75	42	10242	23674	16087	176	183	87	46	10	30120	15946	17148	284	231	0.0026732229596641583	0.00604286808195927
900705	901034	901855	902190	+	fljN	CCNA_00835	flagellin FljN	112	251	175	59218	78978	65828	76	82	494	225	50	170226	77923	82203	167	133	1.5736519605503494E-4	4.377522478870646E-4
901492			901330	-	-	predicted RNA	antisense: fljN	25	67	39	13632	21324	14630	95	101	215	57	13	74083	19827	21529	306	236	6.064508739924589E-11	6.311071903156702E-10
902334			901851	-	-	predicted RNA	antisense: fljN fljO	134	420	304	70804	132165	114250	207	218	1200	294	75	413218	101903	122655	564	439	1.915525864373951E-6	7.623902086981223E-6
902191	902191	903012	903073	+	fljO	CCNA_00836	flagellin FljO	80	227	145	42509	71674	54658	64	68	291	181	32	100242	62697	52309	111	87	0.003264236978464473	0.00730557362850828
903036			902951	-	-	predicted RNA	antisense: fljO	10	26	23	5474	8429	8934	82	88	75	33	6	26105	11665	10081	239	185	4.732993787503414E-8	2.69437339899848E-7
904761	904739	903123	903123	-	-	CCNA_00837	alpha-L-fucosidase	98	231	165	51847	72846	62070	35	38	363	236	42	125084	81921	69435	72	56	3.827747389709001E-4	1.0
904280			904463	+	-	predicted RNA	antisense: CCNA_00837	37	98	78	19586	30968	29295	135	144	280	96	19	96422	33460	31258	379	291	9.332377074017009E-8	5.001480560446311E-7
907151	906873	904900	904829	-	-	CCNA_00838	alpha-glucosidase	90	282	225	47720	88725	84347	35	37	386	335	49	133156	116055	79904	71	55	0.0010700981491358528	1.0
906872			907094	+	-	predicted RNA	antisense: CCNA_00838	107	193	141	56768	60742	52958	231	254	421	103	38	145229	35615	62369	440	363	6.034643090751932E-4	0.0015162583449245413
	907095	909575		+	-	CCNA_00839	glucan 1,4-beta-glucosidase	108	234	185	57281	73807	69438	24	26	294	243	38	101492	84073	62323	42	33	0.008492552299670648	1.0
909772			909867	+	-	predicted RNA	-	12	29	17	6642	9248	6626	72	78	90	18	6	31285	6438	10639	209	167	1.7347772610289814E-8	1.1056039387123572E-7
	909868	911793		+	-	CCNA_00840	sialic acid-specific 9-O-acetylesterase	17	47	36	9015	14875	13564	6	6	63	68	12	21800	23634	19606	13	11	6.3776285435786646E-6	1.0
	913419	911803		-	-	CCNA_00841	carboxylesterase type B	45	99	100	23889	31151	37496	17	19	102	150	17	35354	52189	27958	31	23	0.004720039607416306	1.0
913450			913435	-	-	predicted RNA	-	2	4	2	1501	1345	841	68	76	11	2	0	4040	813	466	154	110	6.921874821930291E-5	2.0653265968040616E-4
915233	915233	913509	913451	-	-	CCNA_00842	hypothetical protein	160	353	312	84426	111041	116994	55	60	612	404	81	210715	139950	131406	115	93	5.90471593252306E-4	0.0014846810939047363
916651	916645	915317	915234	-	-	CCNA_00843	endo-beta-mannanase	109	185	189	57523	58333	71029	42	46	188	226	43	64724	78190	69583	64	53	0.015436536991481982	1.0
	917002	916721	916700	-	relE-1	CCNA_00844	toxin protein relE-1	104	175	138	55003	55173	51771	173	191	159	148	36	54940	51424	59023	226	195	0.0428262807592332	0.08100232090529215
917280	917262	916999		-	relB-1	CCNA_00845	antitoxin protein relB-1	31	71	54	16822	22545	20366	69	75	89	68	8	30857	23537	14212	115	86	0.010294089976521007	0.0213365633489612
920578	920390	917301	917281	-	-	CCNA_00846	proline dehydrogenase/delta-1-pyrroline-5-carboxylate dehydrogenase	313	302	312	165337	95156	116928	35	40	141	353	74	48555	122150	120710	35	31	0.5461554363592953	1.0
920425			920663	+	-	CCNA_R0018	-	23	65	64	12640	20748	24249	75	80	104	85	12	35850	29441	20653	155	119	1.8418943529966472E-4	5.067204433116022E-4
	920475	920636	920636	+	-	CCNA_03943	hypothetical protein	16	38	43	8949	12017	16202	71	76	50	58	7	17478	20092	11720	133	101	0.001510872560127342	0.0035366772226841435
920752			920579	-	-	CCNA_R0019	-	606	399	466	319667	125567	174956	990	1188	50	570	94	17342	197202	153015	820	704	0.6885525766069682	0.991044662600386
920685	920836	921303	921351	+	-	CCNA_00847	leucine-responsive regulatory protein	86	91	71	45805	28729	26798	62	72	191	68	17	66002	23717	28174	104	83	0.011026705140241533	0.022773960793786845
921611	921494	921330	921330	-	-	CCNA_00848	leucine-responsive regulatory protein	27	37	23	14372	11687	8683	62	70	82	29	7	28284	10146	11777	127	101	3.989714887854589E-4	0.0010348485806946869
921436			921608	+	-	predicted RNA	antisense: CCNA_00848	35	48	35	18587	15273	13462	80	91	282	38	7	97260	13229	12494	324	236	6.998141939650711E-14	1.2010324680211355E-12
921719			921612	-	-	CCNA_R0123	-	10	7	7	5650	2356	2735	27	33	9	3	0	3182	1223	1456	22	18	0.41190576954843183	1.0
923134	923134	921731	921731	-	-	CCNA_00849	outer membrane efflux protein	118	132	132	62565	41712	49819	32	36	95	111	20	33021	38503	32567	30	24	0.6718391690688523	1.0
923133			923229	+	-	predicted RNA	antisense: acrB2 CCNA_00849	14	22	18	7730	6933	6914	66	74	81	28	5	27999	9805	8921	209	160	1.0841652865398187E-8	7.24678902055563E-8
926291	926291	923136	923135	-	acrB2	CCNA_00850	cation/multidrug efflux pump acrB2	1018	1307	1235	537185	411008	462943	131	149	618	891	166	212721	308137	268502	100	83	0.6822543503460681	0.9829922931450672
925195			925357	+	-	predicted RNA	antisense: acrB2	19	54	32	10154	17278	12162	76	80	193	52	7	66623	18265	12027	271	198	4.475321852830843E-12	5.7148305561286004E-11
926042			926090	+	-	predicted RNA	antisense: acrB2	5	15	12	3017	4961	4815	81	87	24	19	6	8401	6676	11276	190	179	8.945153749868245E-9	6.095795018812653E-8
927736	927470	926304	926292	-	-	CCNA_00851	periplasmic multidrug efflux lipoprotein precursor	141	106	167	74513	33401	62676	41	48	37	135	26	12890	46902	43047	33	29	0.9855587168821358	1.0
927491			927637	+	-	predicted RNA	-	34	62	52	18005	19806	19813	119	130	289	52	14	99607	18016	23725	417	320	4.626836069614482E-12	5.886785053963052E-11
	927638	928252		+	-	CCNA_00852	TetR family transcriptional regulator	25	45	43	13193	14428	16454	21	23	90	53	9	31221	18477	14667	44	34	2.4996899894076517E-4	1.0
929016	929016	928249	928249	-	-	CCNA_00853	3-isopropylmalate dehydrogenase	147	163	124	77538	51465	46473	66	76	218	149	24	75056	51714	40179	92	72	0.08619415687562418	0.15350999127389978
928463			928590	+	-	predicted RNA	antisense: CCNA_00853	32	60	32	17305	18974	12317	115	126	127	42	7	43742	14610	12357	243	184	2.6815196014538426E-4	7.140836605472776E-4
929146	929146	930738	930738	+	-	CCNA_00854	metallo-beta-lactamase protein	136	113	102	71851	35613	38481	25	30	126	107	20	43451	37320	32771	29	23	0.3406576556137581	1.0
	931592	930735		-	-	CCNA_00855	rhamnogalacturonan acetylesterase	8	27	19	4394	8660	7341	7	7	24	41	7	8370	14416	12869	16	13	1.1425675509720341E-5	1.0
933359	933355	931733	931716	-	-	CCNA_00856	beta-xylosidase	68	288	205	36046	90616	76830	40	41	550	319	56	189614	110466	91203	102	80	2.4640175989438117E-6	9.593736303580003E-6
931801			931888	+	-	predicted RNA	antisense: CCNA_00856	12	22	14	6799	6968	5591	66	73	71	19	5	24492	6908	8750	191	152	3.7816590979209476E-8	2.203500025622949E-7
932845			933084	+	-	predicted RNA	antisense: CCNA_00856	32	125	87	17371	39373	32777	119	124	218	135	28	75070	46990	45277	288	232	1.322929548441511E-6	5.435684056390561E-6
933361			933622	+	-	predicted RNA	antisense: CCNA_00857	43	162	89	23182	51168	33718	132	137	308	116	27	106328	40277	45004	306	243	4.482027414539627E-6	1.664378601305651E-5
935144	934963	933527	933370	-	-	CCNA_00857	glucose/fructose transport protein	182	378	303	96206	119156	113863	70	76	427	354	62	147071	122468	101729	107	86	0.031097710636385403	0.06027122885548059
934102			934185	+	-	predicted RNA	antisense: CCNA_00857	16	34	17	8788	10735	6566	95	103	63	28	5	21888	10015	9467	208	164	7.984852861372306E-5	2.3533416555563528E-4
934991			935097	+	-	predicted RNA	-	19	48	37	10322	15358	13975	115	123	99	52	6	34372	18062	10832	266	197	4.536135640180358E-5	1.401987055161938E-4
935280	935330	937543	937734	+	-	CCNA_00858	TonB-dependent receptor	588	781	834	310403	245617	312589	116	130	330	662	129	113858	228856	209695	96	83	0.9580687927106116	1.0
937375			937273	-	-	predicted RNA	antisense: CCNA_00858	13	32	22	6920	10375	8486	78	83	65	30	13	22663	10559	22269	191	179	8.233322380494243E-9	5.643744536580205E-8
	938563	937676		-	-	CCNA_00859	acetyltransferase, GNAT family	26	27	31	13815	8621	11874	11	12	43	40	8	15119	13842	12994	19	15	0.005044295228093434	1.0
938936	938855	938619	938619	-	hfiA	CCNA_00860	holdfast inhibitor protein HfiA	180	224	249	95225	70684	93635	323	365	210	167	42	72362	57872	69116	325	280	0.5385591679958274	0.7983522471245446
938932			939706	+	-	CCNA_R0124	-	161	299	248	85210	94306	93177	107	117	429	314	68	147946	108556	111174	191	158	0.004849544522372843	0.0106288260084011
938961			938937	-	-	predicted RNA	antisense: CCNA_R0124	8	18	13	4280	5773	5242	189	203	60	14	3	20988	5000	5871	549	424	7.888725385022512E-9	5.4503211488014095E-8
939641	939557	938979	938962	-	-	CCNA_00861	hypothetical protein	50	177	143	26855	55706	53841	75	78	322	224	39	111161	77660	63507	184	145	9.304072244040536E-7	3.974170341129345E-6
	941471	939696	939690	-	xylD	CCNA_00862	xylonate dehydratase xylD	149	242	214	78699	76367	80448	39	44	280	245	48	96543	84832	78834	59	48	0.04417486774379295	1.0
942400	942333	941464		-	xylC	CCNA_00863	xylonolactonase xylC	272	423	352	143732	133034	132028	140	156	202	334	96	69580	115794	155131	138	130	0.36649049161483904	0.5679911435388619
	943204	942458		-	xylB	CCNA_00864	xylose dehydrogenase xylB	18	48	49	9626	15122	18506	18	19	72	80	9	25025	27847	16101	40	30	4.100475991969753E-5	1.0
944646	944646	943210	943210	-	xylA	CCNA_00865	alpha-ketoglutaric semialdehyde dehydrogenase xylA	26	53	29	14182	16710	11088	8	9	100	87	12	34493	30223	19981	25	19	3.772143525675197E-8	1.0
	945817	944663		-	xylX	CCNA_00866	fumarylacetoacetate hydrolase family protein	35	97	89	18953	30638	33566	22	23	163	148	19	56348	51265	31998	52	40	2.285730766399917E-5	1.0
945904	946004	946492	946492	+	-	CCNA_00867	hypothetical protein	15	48	59	8315	15199	22237	29	31	56	81	15	19281	28243	25125	59	49	4.3933656542662E-5	1.0
	946747	947268		+	-	CCNA_03889	hypothetical protein	9	16	11	5155	5068	4181	8	9	14	23	3	4996	8148	5803	15	12	0.0016211675300190052	1.0
950442	950383	947426	947426	-	-	CCNA_00869	DNA modification methyltransferase-related protein	807	1575	1038	425881	495333	389207	135	147	1815	986	277	624988	340961	449032	187	159	0.12306762685646927	0.21220127711489456
947828			948493	+	-	predicted RNA	antisense: CCNA_00869	279	686	486	147596	215801	182201	255	273	1675	459	103	576543	158782	167717	586	451	9.280609668650586E-4	0.002253217189277871
949948			950113	+	-	predicted RNA	antisense: CCNA_00869	42	82	61	22637	25952	23196	132	144	251	72	14	86714	25114	23441	357	271	8.2816965418717E-7	3.586339141039915E-6
950905	950886	950449	950449	-	-	CCNA_00870	hypothetical protein	20	39	43	10696	12412	16205	27	29	57	60	12	19718	20756	19822	54	45	1.0717666316271732E-4	1.0
	951757	950906		-	-	CCNA_00871	carbon-nitrogen hydrolase family protein	11	16	13	5866	5096	5135	5	6	20	27	4	7169	9402	7077	11	9	2.6591907998529794E-4	1.0
952019	952008	951754		-	-	CCNA_00872	glutaredoxin	46	55	62	24328	17575	23468	75	85	47	71	18	16504	24551	30143	101	93	0.02032327817099182	0.04044390257104783
	952834	952037		-	-	CCNA_00873	amidophosphoribosyltransferase family protein	5	9	4	2775	2950	1763	2	3	24	7	1	8452	2445	2230	7	5	2.7947464847602643E-6	1.0
952833	952833	953744		+	bioC	CCNA_00874	biotin synthesis protein bioC	18	60	41	9557	19103	15443	15	16	114	80	8	39394	27764	13632	40	29	9.895167455605404E-7	1.0
953047			952986	-	-	predicted RNA	antisense: bioC	1	5	6	926	1703	2331	25	26	48	8	0	16524	3058	1524	160	113	2.9240689426941917E-52	1.276538847794933E-49
	953924	953751		-	-	CCNA_00875	Flp/Fap pilin component protein	3	11	8	1728	3751	3243	16	16	11	12	1	3961	4339	2241	27	20	0.007597829308164866	1.0
954307	954307	953903		-	-	CCNA_00876	7,8-dihydro-8-oxoguanine-triphosphatase	76	129	113	40536	40690	42506	92	101	236	89	32	81232	30999	51854	156	135	0.0013850367724237934	0.0032650968124806603
953985			954141	+	-	predicted RNA	antisense: CCNA_00876	33	71	47	17913	22442	17683	113	123	191	47	14	65901	16262	23258	280	223	1.68258568921472E-6	6.817204779097923E-6
955068	954947	954339	954339	-	-	CCNA_00877	hypothetical protein	77	172	111	40682	54395	41953	69	75	155	150	40	53659	51958	65669	105	93	0.003350928191584583	0.007485204163165433
954643			954698	+	-	predicted RNA	antisense: CCNA_00877	7	25	13	3892	8073	5012	97	101	40	21	3	13804	7259	6213	208	162	4.6250655392117895E-5	1.4269471197612344E-4
955038	955220	956650	956777	+	-	CCNA_00878	ATP-dependent RNA helicase	1108	1011	1006	584360	318190	376982	255	298	271	709	196	93324	245294	317523	158	152	0.4019535594161902	0.6159819246428452
955298			955169	-	-	predicted RNA	antisense: CCNA_00878	11	54	38	5983	17022	14452	93	96	163	41	6	56215	14469	11276	283	210	1.897846031600572E-9	1.4648016056055244E-8
955783			955714	-	-	predicted RNA	antisense: CCNA_00878	6	23	14	3313	7492	5478	74	77	55	17	5	19083	6219	8192	197	159	1.7354206603331567E-8	1.1056039387123572E-7
956807	956807	959071	959402	+	-	CCNA_00879	PAS-family sensor histidine kinase	207	234	243	109377	73827	91400	35	40	215	278	52	74049	96352	84342	45	37	0.18854072115305143	1.0
959209			959075	-	-	predicted RNA	-	33	54	63	17741	17125	23636	130	144	151	54	11	52017	18910	19105	284	222	9.93901779592574E-5	2.873511560618431E-4
959367			959292	-	-	predicted RNA	-	13	35	26	7158	11019	9749	114	122	59	26	9	20468	9282	16033	226	200	3.6485970137895806E-5	1.149028410339054E-4
	960950	959391		-	-	CCNA_00880	hypothetical protein	18	32	40	9623	10075	15280	6	7	34	45	11	11897	15721	18274	11	9	0.0018827761438431297	1.0
	961699	960947		-	-	CCNA_00881	ABC transporter ATP-binding protein	30	48	26	15859	15354	9977	16	18	94	42	11	32631	14589	18479	35	29	4.309686769508776E-5	1.0
	962853	961855		-	-	CCNA_00882	hypothetical protein	6	14	17	3258	4474	6676	4	4	34	28	3	11976	9955	5291	12	9	2.601577906989231E-7	1.0
	963803	963045		-	-	CCNA_00883	3-demethylubiquinone 3-methyltransferase	64	57	60	33860	17990	22672	28	32	39	68	14	13714	23816	23088	30	26	0.2653122012741046	1.0
	964192	963806	963804	-	-	CCNA_00884	VapC-like PIN domain ribonuclease toxin	200	161	218	105770	50676	81811	175	205	98	172	42	33887	59706	68604	154	139	0.8343639393405466	1.0
964891	964730	964182		-	-	CCNA_00885	MazE-like antitoxin protein	193	150	194	102021	47289	72698	114	134	97	204	33	33675	70825	53425	117	95	0.6973679085678798	1.0
964708			964722	+	-	predicted RNA	antisense: CCNA_00885	1	1	1	637	462	589	33	37	19	1	0	6734	622	637	245	177	2.9226491541335545E-49	9.72128778172518E-47
964723	964937	966184	966187	+	-	CCNA_00886	aspartokinase	168	304	254	89032	95905	95357	68	74	350	295	44	120638	102230	71950	101	78	0.07074086099304065	0.12787911853943812
966188	966367	966831	966831	+	-	CCNA_00887	hypothetical protein	67	111	86	35621	35058	32583	66	74	105	107	17	36274	37055	29028	91	73	0.05784253054892787	0.10668869180994486
966886			966955	+	-	predicted RNA	-	12	21	11	6781	6658	4173	75	83	73	13	2	25166	4537	4790	219	164	1.7202369856706534E-7	8.675707830259576E-7
965752			965640	-	-	predicted RNA	antisense: CCNA_00886	17	32	24	9315	10307	9188	77	84	113	33	12	38934	11593	19640	246	206	1.6791278276264998E-11	1.9354303425694886E-10
966137			966065	-	-	predicted RNA	antisense: CCNA_00886	5	24	17	2922	7774	6610	76	79	56	20	3	19334	7095	5837	194	147	8.673744283463752E-7	3.7364290017616685E-6
967014			966890	-	-	predicted RNA	antisense: CCNA_00888	23	40	43	12135	12655	16454	100	109	133	29	9	46013	10045	15578	239	191	5.177767385622954E-6	1.90551660635281E-5
966956	966956	967309	967309	+	-	CCNA_00888	MCP-signal associated domain protein	10	20	12	5558	6503	4768	14	15	60	17	3	20731	6035	4847	39	29	6.140022797043945E-7	1.0
	967756	967313		-	-	CCNA_00889	lumazine-binding domain protein	2	13	9	1369	4190	3704	6	6	8	17	1	2973	5991	3129	12	9	0.002417162032107998	1.0
	968767	967847		-	-	CCNA_00890	poly(3-hydroxyalkanoate) depolymerase	1	7	2	604	2284	1000	1	1	9	9	0	3142	3313	978	3	2	5.278404841601048E-9	1.0
	968889	969827		+	-	CCNA_00891	transporter, drug/metabolite exporter family	13	46	28	7308	14760	10645	11	11	75	38	6	26018	13209	11128	23	17	1.2796276340308783E-4	1.0
970059			970156	+	-	CCNA_R0020	-	47	53	51	25211	16804	19480	182	209	29	78	10	10221	27280	16818	234	184	0.13982219859511352	0.23796932527764306
	970314	972578		+	-	CCNA_00892	phosphoenolpyruvate-protein phosphotransferase	156	185	208	82434	58328	78103	28	32	165	173	30	56802	59911	49954	30	24	0.524716845048178	1.0
972579			972710	+	-	predicted RNA	-	34	37	44	18070	11923	16742	103	118	119	40	13	41087	13990	22189	232	195	1.6751510674203187E-5	5.60926663755078E-5
969974			969808	-	-	predicted RNA	antisense: CCNA_00891	48	110	73	25423	34772	27713	163	175	219	73	23	75459	25286	38211	333	277	9.147825776155824E-5	2.6568633283346544E-4
972672			972527	-	-	predicted RNA	antisense: CCNA_00892	14	33	29	7590	10584	10936	61	66	135	38	5	46766	13439	9137	215	158	5.30897770032368E-11	5.584820668186883E-10
	972738	973802		+	-	CCNA_00893	helix-turn-helix DNA-binding protein	17	21	35	9070	6881	13302	8	9	21	42	9	7451	14806	15782	13	11	0.0024215154061638456	1.0
973871	973984	975135	975138	+	-	CCNA_00894	1-hydroxy-2-methyl-2-(E)-butenyl 4-diphosphate synthase	145	200	186	76531	62932	69973	54	60	117	248	50	40407	85832	81781	69	60	0.09427902700695288	0.16671873509963694
	975146	975541		+	-	CCNA_00895	hypothetical protein	10	15	14	5404	4959	5504	12	13	14	23	4	5129	8132	7203	20	17	0.0025050928127116406	1.0
975975	975920	975549	975549	-	-	CCNA_00896	hypothetical protein	49	105	81	26244	33307	30532	74	80	253	113	20	87095	39092	33352	185	142	6.101765585153495E-6	2.210624098148193E-5
975645	976013	976177	976264	+	-	CCNA_00897	hypothetical protein	179	133	148	94628	41996	55795	327	388	53	88	54	18530	30474	88484	226	277	0.5915523909290438	0.8671549739012321
977020	977020	976253		-	-	CCNA_00898	ribosomal large subunit pseudouridine synthase F	19	50	47	10454	15825	17615	17	19	82	57	15	28475	19940	25705	37	32	1.0041608890303502E-5	1.0
978159	978094	977024	977021	-	-	CCNA_00899	bacterial peptide chain Release factor 1 (RF-1)	78	132	145	41601	41651	54585	38	42	158	167	27	54700	57729	43627	61	48	0.011839572174908587	1.0
977640			977650	+	-	predicted RNA	antisense: CCNA_00899	0	1	1	476	360	539	37	41	7	1	0	2621	668	876	159	126	3.798836314614865E-15	7.998275554794101E-14
	978293	980500		+	-	CCNA_00900	CHASE4-family GGDEF/EAL protein	53	89	76	28096	28140	28480	11	12	159	120	18	55024	41812	29119	24	19	3.033216253827923E-4	1.0
980263			980147	-	-	predicted RNA	antisense: CCNA_00900	16	15	12	8956	4813	4650	44	52	109	18	4	37602	6563	7305	195	146	1.7848120729581747E-15	3.9958052338502724E-14
980759			980645	-	-	predicted RNA	-	19	10	14	10505	3157	5434	45	55	131	17	1	45251	6208	2355	223	155	1.5444952148892787E-15	3.480096476129552E-14
980645			980759	+	-	predicted RNA	-	8	20	17	4408	6291	6534	46	49	129	18	5	44540	6355	8318	227	171	5.052173276864709E-25	3.459748072441176E-23
	981606	980770		-	-	CCNA_00901	alpha/beta hydrolase family protein	32	44	35	17133	14109	13284	15	17	48	54	11	16679	18864	19378	25	21	0.003676570215844305	1.0
981592			981923	+	-	predicted RNA	antisense: CCNA_00901	55	108	74	29235	34261	27838	84	91	359	110	19	123829	38247	30860	258	193	1.9490797721201614E-8	1.2265155142575973E-7
981925			981607	-	-	predicted RNA	-	91	154	133	48020	48622	49876	138	153	362	134	34	124684	46598	55325	294	236	1.0391061625628156E-4	2.9856670281782255E-4
	981935	982915		+	ibpA	CCNA_00902	inositol ABC transporter, periplasmic inositol-binding protein IbpA	77	95	101	40609	29885	38133	32	36	67	112	18	23120	38740	30086	38	31	0.19190826647510106	1.0
	982938	984485		+	iatA	CCNA_00903	inositol transport ATP-binding protein IatA	15	39	31	8118	12340	11633	6	6	45	71	6	15717	24574	9865	14	10	9.450144865495274E-5	1.0
	984482	985480		+	iatP	CCNA_00904	inositol ABC transport system, permease protein IatP	15	56	49	8012	17620	18553	14	14	63	80	11	21848	27803	19208	29	22	6.750751373161926E-5	1.0
	986396	985509		-	-	CCNA_00905	exonuclease-endonuclease-phosphatase (EEP1) protein	7	24	25	4185	7789	9739	7	8	41	38	5	14408	13352	9262	17	13	2.1969751671132905E-5	1.0
	987380	986466	986466	-	-	CCNA_00906	hypothetical protein	85	165	153	45084	52000	57590	51	56	201	228	41	69475	78826	66670	95	78	8.141055524905374E-4	0.0019945728811457046
	988105	987377		-	-	CCNA_00907	hypothetical protein	40	94	91	21443	29848	34132	36	39	111	138	18	38387	48004	29506	68	52	0.0013983580350081287	1.0
989202	989181	988042		-	-	CCNA_00908	3-oxoacyl-(acyl-carrier-protein) synthase III	44	158	120	23468	49947	45302	33	34	224	142	29	77434	49292	47906	63	51	2.5225189186917866E-4	1.0
988201			988288	+	-	predicted RNA	antisense: CCNA_00908	21	53	32	11292	16817	12141	142	152	69	54	10	23843	18998	17512	281	228	1.6370399615691188E-4	4.5286036164595225E-4
	990003	989266	989266	-	-	CCNA_00909	hypothetical protein	26	34	36	13856	10947	13776	15	17	71	48	11	24534	16730	18923	32	27	7.790907353492361E-5	1.0
	991266	990076		-	-	CCNA_00910	erythromycin esterase family protein	53	97	85	28148	30583	31994	23	25	220	138	25	75976	47732	40873	58	46	3.217988805687168E-6	1.0
	991919	991329	991329	-	-	CCNA_00911	AAA domain ATPase	23	39	42	12625	12423	15995	20	23	49	56	10	17057	19666	17091	36	30	0.0016016055736910461	1.0
993032	992983	991916		-	-	CCNA_00912	beta-lactamase family protein	127	186	183	67248	58532	68765	54	60	232	236	47	80047	81799	76024	89	74	0.007987284375755301	0.016911543305441278
992751			992813	+	-	predicted RNA	antisense: CCNA_00912	2	9	5	1461	3092	2182	34	35	45	11	1	15503	4141	3163	163	120	2.1801112840142234E-27	2.14479962237174E-25
993209	993209	993033	993033	-	-	CCNA_00913	hypothetical protein	9	9	10	5016	2852	4105	19	22	7	11	0	2711	4030	989	21	14	0.9524479340214321	1.0
	993815	993288		-	-	CCNA_00914	acetyltransferase	25	32	40	13687	10163	15178	21	24	41	44	7	14436	15442	11504	32	26	0.025140728341458692	1.0
993947	993947	994708	995335	+	-	CCNA_00915	Molybdenum cofactor sulfurase related protein	48	63	68	25431	20010	25653	27	31	55	97	20	19080	33783	33477	43	37	0.005585893112842219	1.0
	994999	994709	994568	-	parE-1	CCNA_00916	toxin protein parE-1	375	338	305	198029	106422	114505	409	479	196	273	122	67729	94685	197348	384	412	0.304850362347725	0.48340063132777733
995304	995262	994996		-	parD-1	CCNA_00917	antitoxin protein parD-1	245	237	242	129279	74692	90900	317	368	96	228	82	33300	78845	133352	293	306	0.34803914002952374	0.5430094690878319
995323			995305	-	-	predicted RNA	-	1	2	3	754	941	1152	46	49	13	3	1	4677	1313	1843	170	137	3.1388314856884656E-17	8.368220583028219E-16
995336	995336	996205	996242	+	-	CCNA_00918	peptide release factor-glutamine N5-methyltransferase	71	144	80	37921	45322	30238	39	43	110	117	21	38189	40699	35161	53	43	0.047946925931330854	1.0
996255			996208	-	-	predicted RNA	antisense: CCNA_00919	4	12	4	2376	3815	1724	51	54	34	8	2	11869	2952	4836	167	136	2.9648013030512436E-13	4.59351466727111E-12
996243	996243	996467		+	-	CCNA_00919	hypothetical protein	235	192	174	124219	60589	65503	313	370	91	159	40	31393	55095	66215	246	226	0.8489901322488678	1.0
	996464	997576	997576	+	-	CCNA_00920	hypothetical protein	141	144	133	74385	45459	50123	44	50	58	97	24	20167	33774	39326	30	27	0.7315604403644771	1.0
997637	997744	998499	998499	+	-	CCNA_00921	zinc metalloprotease	38	69	60	20059	21971	22682	26	28	73	75	17	25132	26206	28527	40	35	0.004275211652661874	1.0
998500	998598	1001177	1001241	+	clpB	CCNA_00922	ClpB protein	474	490	494	250349	154343	185408	66	76	389	620	144	134206	214490	233010	84	75	0.12222319270046339	0.21090143305650613
999926			999860	-	-	predicted RNA	antisense: clpB	6	13	13	3584	4118	5122	58	63	47	18	5	16507	6480	9319	192	160	1.8575573805601842E-13	2.9488723416392924E-12
1001397	1001397	1001729	1001729	+	-	CCNA_00923	hypothetical protein	22	26	18	11831	8328	7019	23	27	19	28	2	6827	9934	3994	28	20	0.4838733290669986	1.0
	1002017	1001739	1001739	-	-	CCNA_00924	MarR/EmrR family transcriptional regulator	9	19	23	5218	6225	8877	22	24	12	32	6	4373	11112	10719	35	31	0.0038659356247920367	1.0
1002664	1002560	1002018		-	-	CCNA_00925	hypothetical protein	14	23	22	7869	7462	8544	13	14	42	40	12	14513	14001	20755	32	30	6.320064278799178E-8	1.0
	1003636	1002665		-	-	CCNA_00926	acyl CoA thioesterase	32	50	37	17031	15830	13876	14	16	53	45	9	18485	15727	15737	20	17	0.021603307329734252	1.0
1003719			1003637	-	-	predicted RNA	-	18	27	14	9509	8601	5497	84	94	96	18	3	33325	6484	4984	246	179	1.1476620592713967E-6	4.803127312169387E-6
1002516			1002642	+	-	predicted RNA	antisense: CCNA_00925	28	48	31	15042	15273	11916	100	110	152	45	7	52333	15774	12721	283	212	2.5022654544379084E-7	1.2163064856818923E-6
1003622			1003719	+	-	predicted RNA	antisense: CCNA_00926	12	22	13	6327	7027	5117	57	62	88	17	4	30411	6026	7419	194	149	6.514411635989987E-11	6.704522416497649E-10
1004418	1004418	1003804		-	-	CCNA_00927	hypothetical protein	12	32	18	6851	10270	7108	12	13	48	33	3	16730	11423	6269	25	18	7.822130990582735E-4	1.0
	1005102	1004428	1004428	-	-	CCNA_00928	GntR family transcriptional regulator	14	28	28	7715	8818	10687	12	13	47	53	9	16349	18516	15464	30	24	1.5882279985914863E-6	1.0
	1005247	1006242		+	-	CCNA_00929	Riboflavin-specific deaminase family protein	6	8	8	3229	2723	3117	2	3	11	11	2	3820	4143	4745	4	4	6.804119114982508E-4	1.0
1006253	1006253	1006870		+	-	CCNA_00930	riboflavin synthase alpha chain	110	91	71	58255	28666	26887	51	61	71	96	32	24681	33260	52480	61	59	0.06638163976275711	0.12078034741934317
1006865			1006808	-	-	predicted RNA	antisense: CCNA_00931 CCNA_00930	5	19	9	2797	5979	3676	68	71	44	15	5	15224	5486	9376	201	172	2.7733555114664152E-12	3.682868488135534E-11
	1006846	1008048	1008055	+	-	CCNA_00931	GTP cyclohydrolase II/3,4-dihydroxy-2-butanone-4-phosphate synthase	106	108	120	56139	33997	45061	32	37	92	178	30	31954	61743	48566	47	39	0.027481058313427422	1.0
1008064	1008064	1008525	1008525	+	ribH	CCNA_00932	6,7-dimethyl-8-ribityllumazine synthase	19	20	14	10498	6601	5494	14	16	6	39	4	2372	13817	6964	21	16	0.06661987506964824	1.0
1008616	1008616	1010022		+	-	CCNA_00933	M28 Zn-Peptidase	58	100	111	30832	31455	41929	22	24	95	141	16	32834	49002	26797	34	25	0.0357430939441918	1.0
1010023	1010073	1010594	1010655	+	-	CCNA_00934	hypothetical protein	26	56	48	13746	17861	18057	29	31	128	86	16	44258	30031	26081	80	64	4.41075001521132E-9	1.0
1010309			1010240	-	-	predicted RNA	antisense: CCNA_00934	6	11	8	3471	3463	3348	44	48	54	14	0	18603	5055	1308	172	118	2.758182536183939E-12	3.669696193379964E-11
	1011679	1010693		-	-	CCNA_00935	AraC-family transcriptional regulator	24	59	44	12743	18857	16740	15	16	66	74	8	22940	25708	14326	28	21	0.0017026022715513345	1.0
	1011810	1012649		+	-	CCNA_00936	hypothetical protein	12	21	15	6334	6671	5840	6	7	20	44	5	7185	15391	8841	16	12	2.8538086200878307E-5	1.0
1013028	1012924	1012655	1012655	-	-	CCNA_00937	acetyltransferase	59	72	56	31114	22731	21139	81	92	84	53	11	29223	18419	18343	100	81	0.15635203548271445	0.2633515717016543
1012847			1012968	+	-	predicted RNA	antisense: CCNA_00937	29	34	15	15646	10722	5745	75	87	121	30	6	41851	10501	11071	226	173	1.6422542211049537E-7	8.33053430240966E-7
	1014273	1013086	1013086	-	-	CCNA_00938	acetyl-CoA acetyltransferase	43	57	70	22816	17994	26384	16	18	34	82	16	11923	28609	26251	21	18	0.05368512894001154	1.0
1014431			1014360	-	-	CCNA_R0125	-	15	44	24	8077	14094	9325	138	145	56	35	6	19300	12172	9706	244	190	0.002114731623070596	0.004843082094146922
1014256	1014509	1015012	1015012	+	-	CCNA_00939	MarR-family transcriptional regulator	36	61	49	19154	19319	18406	34	37	76	81	18	26176	28202	30405	65	56	1.8508757257326277E-4	1.0
1015046	1015105	1017138	1017138	+	-	CCNA_00940	sensory box GGDEF/EAL protein	71	148	148	37581	46748	55593	21	22	303	209	46	104339	72247	75352	50	41	2.254715301305745E-6	1.0
	1018374	1017151		-	-	CCNA_00941	tRNA (5-methylaminomethyl-2-thiouridylate)-methyltransferase MnmA	28	50	40	14779	15941	15094	11	12	50	58	11	17269	20145	18582	18	15	0.004177882383531107	1.0
1018371			1018418	+	-	predicted RNA	antisense: CCNA_00941	2	12	5	1501	4009	1881	50	51	34	8	1	11818	2979	2878	162	122	2.5882740810137506E-12	3.456805823304216E-11
1019354	1019351	1018428	1018375	-	flgL	CCNA_00942	flagellar hook-associated protein FlgL	217	383	340	114511	120501	127548	119	130	286	211	41	98448	73037	67250	106	86	0.9494446016393043	1.0
1018583			1018734	+	-	predicted RNA	antisense: flgL	34	93	68	18243	29339	25698	151	160	166	92	14	57160	31923	23463	322	246	1.4569133896137873E-4	4.086963866045102E-4
1019264			1019449	+	-	predicted RNA	antisense: flgL flaN	40	122	76	21600	38497	28706	150	159	219	112	19	75606	38984	32225	339	263	3.399095655693117E-5	1.0757899028099874E-4
1021466	1021466	1019355	1019355	-	flaN	CCNA_00943	flagellar hook-associated protein FlaN	178	351	289	93906	110562	108533	45	49	340	233	29	117119	80833	47303	51	38	0.4701699628711639	1.0
1021600	1021586	1021470	1021470	-	-	CCNA_03944	hypothetical protein	42	70	84	22450	22176	31708	197	217	49	41	5	17125	14490	9478	153	117	0.6665009255234573	0.9644725429420653
1021558			1021599	+	-	predicted RNA	antisense: CCNA_03944	4	9	6	2574	3026	2345	57	63	29	9	3	10012	3253	5553	176	149	5.858213119196771E-12	7.29404966801951E-11
1021724			1021800	+	-	predicted RNA	-	6	13	9	3226	4219	3581	44	47	57	7	2	19901	2456	4608	150	116	1.906743188763859E-12	2.5911675434855167E-11
1021622			1021601	-	-	predicted RNA	-	1	1	2	922	556	869	30	35	17	2	0	6105	940	568	161	115	1.0141318246719824E-23	6.324741781548033E-22
1021808			1021722	-	-	predicted RNA	-	7	17	10	4167	5415	3927	47	51	71	14	4	24647	5118	7885	181	144	9.591458891628341E-17	2.4099403006483437E-15
	1021867	1023069		+	-	CCNA_00944	flagellar hook length determination protein	2	5	10	1534	1821	3964	1	2	7	4	0	2573	1550	1206	1	1	0.6815640313300388	1.0
	1022922	1023653	1023653	+	-	CCNA_00945	chemotaxis protein MotD	37	67	49	19956	21152	18526	24	27	37	35	3	12839	12144	5791	19	14	0.5100802887545246	1.0
1023798			1023653	-	-	predicted RNA	antisense: flgD CCNA_00945	36	88	57	19272	27731	21728	146	156	166	80	13	57358	27748	22018	318	244	9.940550097787685E-5	2.873511560618431E-4
1023654	1023665	1024348	1024348	+	flgD	CCNA_00946	Basal-body rod modification protein FlgD	198	406	305	104888	127819	114408	155	169	169	172	28	58444	59485	46552	100	80	0.25759221434181917	0.4156344692024964
1024391	1024495	1026270	1026438	+	flgE	CCNA_00947	flagellar hook protein FlgE	587	1101	1034	309722	346261	387457	179	195	986	514	86	339445	177967	139383	160	123	0.9513802403850892	1.0
1024812			1024475	-	-	predicted RNA	antisense: flgE	44	142	96	23380	44868	36170	98	102	315	147	33	108619	50988	53698	262	210	5.314711336543235E-8	2.988990232347383E-7
1025238			1025116	-	-	predicted RNA	antisense: flgE	20	57	52	11065	17963	19850	124	132	123	72	14	42568	24973	22849	308	244	7.077115772289383E-7	3.1188425028038698E-6
1026477			1026168	-	-	predicted RNA	antisense: sciP flgE	67	228	142	35380	71702	53550	165	172	648	166	25	223064	57577	41807	471	346	1.0076849067304838E-7	5.348540329416739E-7
1026439	1026439	1026720	1026720	+	sciP	CCNA_00948	CtrA inhibitory protein SciP	124	262	227	65685	82451	85293	254	275	111	102	12	38254	35338	20118	147	110	0.07526810525147999	0.1352579663446328
1026721	1026741	1026965	1026983	+	-	CCNA_00949	hypothetical protein	23	63	34	12365	20103	13006	63	67	46	33	12	16098	11492	20220	75	70	0.026116513941787316	0.051242654461624834
1026984	1026984	1028648		+	fliF	CCNA_00950	flagellar M-ring protein FliF	109	254	240	57578	80179	90292	42	45	323	321	47	111449	111010	77241	76	60	0.006605770301107045	1.0
1027143			1027134	-	-	predicted RNA	antisense: fliF	1	2	2	604	882	796	71	76	6	1	0	2369	638	682	159	122	5.256501866819764E-5	1.6054510511471817E-4
1028785			1028550	-	-	predicted RNA	antisense: fliF fliG	37	132	104	19978	41738	39257	136	142	267	120	19	92136	41738	31702	307	233	3.829413450152292E-5	1.2027182081525972E-4
	1028648	1029670	1029680	+	fliG	CCNA_00951	flagellar motor switch protein FliG	146	310	250	77139	97508	94020	80	87	315	362	55	108717	125153	89781	133	105	0.018611679817209268	0.037218031355054894
1029300			1029170	-	-	predicted RNA	antisense: fliG	10	47	20	5302	15085	7855	70	71	120	39	8	41530	13573	13051	225	173	2.7858625531224277E-11	3.1085063791629644E-10
1029681	1029681	1030319		+	flbE	CCNA_00952	flagellar assembly protein FlbE/FliH	12	24	23	6485	7575	8832	10	11	18	38	3	6497	13305	5427	18	13	0.029792529811091154	1.0
1030329	1030335	1030667	1030700	+	fliN	CCNA_00953	flagellar motor switch protein FliN	34	68	55	18371	21403	20858	55	60	75	73	9	26117	25558	15009	88	66	0.017241405174163782	0.03464649457466456
1030701	1030701	1032068	1032068	+	flbD	CCNA_00954	AAA-family response regulator flbD	37	105	70	19718	33075	26573	18	19	90	135	13	31153	46988	22394	33	24	0.0035219736927221313	1.0
1032336	1032336	1034438	1034438	+	flhA	CCNA_00956	flagellar biosynthesis protein FlhA	237	516	376	125035	162548	141191	62	67	689	496	79	237320	171641	128390	109	85	0.011616192296837254	0.023906630286802656
1032586			1032516	-	-	predicted RNA	antisense: flhA	8	25	12	4522	7957	4844	77	81	54	19	6	18843	6881	10093	201	168	2.1434063293144205E-8	1.3331872849742857E-7
1032929			1032891	-	-	predicted RNA	antisense: flhA	3	14	9	1981	4601	3649	84	87	28	15	3	9880	5482	5120	220	175	3.741132543983539E-8	2.18676241169247E-7
1033936			1033812	-	-	predicted RNA	antisense: flhA	14	22	16	7719	7175	5997	50	55	131	20	7	45358	7143	12608	220	173	7.269057962433823E-19	2.3398327127926384E-17
1034529			1034376	-	-	predicted RNA	antisense: CCNA_00957 flhA	44	89	53	23267	28245	19920	142	154	201	55	15	69413	19016	25193	309	245	6.906721838128617E-5	2.0616859845866832E-4
1034439	1034478	1035959	1035959	+	-	CCNA_00957	porin O precursor	133	258	221	70639	81348	82945	48	52	252	281	64	86779	97209	103891	75	64	0.015378176914262822	0.0310452502156433
	1037278	1035956	1035956	-	-	CCNA_00958	hypothetical protein	24	69	56	13123	21995	21139	13	14	103	71	13	35489	24832	21517	25	20	2.961795336965203E-4	1.0
	1037402	1038040		+	-	CCNA_00959	TetR-family transcriptional regulator	5	13	12	2837	4168	4697	5	6	14	24	3	4900	8452	4858	12	9	7.090728285632719E-5	1.0
1038063	1038075	1038479	1038479	+	-	CCNA_00961	hypothetical protein	63	94	62	33615	29666	23379	63	71	119	59	15	41152	20627	24886	86	71	0.051912834108783584	0.09654183872466808
1038164			1038093	-	-	predicted RNA	antisense: CCNA_00961	8	19	13	4514	6099	5109	67	72	61	14	2	21103	5014	4198	188	140	1.735757329189503E-7	8.747665905042336E-7
1038936	1038926	1038480	1038480	-	-	CCNA_00962	MarR-family transcriptional regulator	31	47	58	16741	14937	21920	36	39	53	63	12	18457	22081	19435	54	44	0.013324019273288993	1.0
1039353	1039353	1038937	1038937	-	-	CCNA_00963	organic hydroperoxide resistance protein	11	25	27	6177	7988	10438	18	19	19	36	3	6554	12515	4858	26	19	0.0960919720366072	1.0
1039622			1039391	-	-	predicted RNA	-	48	126	91	25317	39838	34355	134	142	204	70	21	70398	24491	34262	225	185	0.0027044257855393375	0.006109448289777578
1039347			1039585	+	-	predicted RNA	antisense: CCNA_00963	73	128	110	38946	40282	41348	152	168	260	103	24	89716	35869	40168	288	231	7.394750790632776E-4	0.0018238818599071306
	1039740	1039648		-	-	CCNA_00964	gluconate kinase	2	7	8	1457	2437	3131	23	25	10	8	1	3588	2922	1661	39	29	0.010533483455374883	1.0
	1040613	1039915		-	-	CCNA_00965	DnaJ-family chaperone protein	4	9	14	2588	2974	5431	4	5	10	19	2	3755	6678	3937	8	6	0.0024807959519272294	1.0
1040607	1040719	1041387	1041387	+	-	CCNA_00966	pyridoxamine 5'-phosphate oxidase	57	113	100	30231	35820	37708	47	51	56	154	25	19323	53461	40418	68	56	0.02244174776218691	0.04448229515291588
	1042019	1041399	1041399	-	-	CCNA_00967	TetR-family transcriptional regulator	43	28	55	23171	8953	20657	24	28	55	62	12	19038	21583	19629	38	32	0.010418785625200435	1.0
1042010			1042122	+	-	predicted RNA	antisense: CCNA_00967	13	30	25	6895	9628	9739	72	77	126	34	7	43383	11833	11481	258	196	1.7123537386596804E-12	2.3452531106936993E-11
1042119			1042020	-	-	predicted RNA	-	15	32	24	8154	10071	9353	84	91	114	30	8	39467	10607	13416	268	211	3.3788537718762335E-10	3.02969109070032E-9
	1042164	1043663		+	-	CCNA_00968	gluconate kinase	37	65	54	19960	20466	20243	12	13	106	76	13	36728	26505	21449	23	18	6.29158278627309E-4	1.0
	1045882	1044122		-	-	CCNA_00969	two component sensor histidine kinase	71	164	111	37734	51723	41861	23	24	262	181	30	90415	62573	48873	48	38	1.0067898426775457E-4	1.0
1045515			1045552	+	-	predicted RNA	antisense: CCNA_00969	2	8	6	1424	2777	2279	54	56	27	6	1	9341	2087	3026	160	126	5.591981551360549E-11	5.847304062313388E-10
1045832			1046002	+	-	predicted RNA	antisense: CCNA_00969	15	73	39	7975	23139	14934	87	89	226	72	11	77877	25086	18593	318	236	2.3451453696167563E-14	4.2994331776307203E-13
1046003			1045883	-	-	predicted RNA	-	17	59	26	9275	18671	9851	99	104	163	44	10	56229	15297	16659	314	242	8.032241960667628E-11	8.131189868878751E-10
	1046120	1049140	1049140	+	-	CCNA_00970	long-chain-fatty-acid--CoA ligase	155	293	251	81998	92439	94319	27	29	258	349	43	88897	120889	70573	40	30	0.07796875362845856	1.0
1050041	1050041	1049148		-	-	CCNA_00971	hydroxyacylglutathione hydrolase	27	41	29	14577	12952	10973	12	14	22	45	9	7733	15896	14997	16	14	0.04580000863497117	1.0
1050035			1050191	+	-	predicted RNA	antisense: CCNA_00971	34	64	39	18019	20224	14953	103	112	234	60	13	80673	21030	21051	342	260	1.160629374522632E-10	1.1386230591349136E-9
1050223			1050042	-	-	predicted RNA	-	137	154	116	72324	48532	43685	262	301	204	86	38	70296	30052	62221	323	297	0.05936056236417904	0.10917154505365734
	1050224	1050370	1050370	+	-	CCNA_00972	hypothetical protein	3	15	10	1911	4782	3993	23	24	35	15	2	12382	5286	3402	64	47	7.07371538358312E-8	1.0
	1050782	1050375		-	-	CCNA_00973	putative phosphatase	19	17	16	10220	5457	6118	15	17	5	28	6	2014	9874	10298	19	18	0.07060191266368995	1.0
1051393			1050882	-	-	predicted RNA	antisense: CCNA_00974	279	488	298	147636	153574	111861	243	268	1119	272	90	385312	94093	146984	504	407	0.0010185568945503566	0.0024567057694869616
1050887	1051388	1054555	1054902	+	-	CCNA_00974	OAR protein precursor	1301	2628	1755	686033	826602	657915	209	228	1941	1476	363	668378	510448	587960	218	185	0.3439093087013649	0.5378127177500407
1052295			1052044	-	-	predicted RNA	antisense: CCNA_00974	63	151	133	33721	47632	49926	161	173	242	126	31	83588	43572	51160	285	235	9.60375374831648E-4	0.0023276273397637272
1053223			1053055	-	-	predicted RNA	antisense: CCNA_00974	25	78	49	13435	24698	18495	106	111	137	63	12	47195	21855	20368	224	176	5.637598913061688E-5	1.71062677705195E-4
1054211			1053711	-	-	predicted RNA	antisense: CCNA_00974	265	435	345	139942	137095	129342	244	270	443	339	78	152573	117523	127355	314	264	0.128680491491428	0.22084354620826155
1054710			1054329	-	-	predicted RNA	antisense: CCNA_00974	142	395	227	75030	124342	85230	234	248	632	232	55	217653	80266	90441	426	338	0.00395486325316801	0.008761408126666207
1056959	1056786	1055002	1055002	-	sppA	CCNA_00976	signal peptide peptidase A	655	818	747	345849	257285	279924	145	164	669	566	154	230603	195729	249226	143	126	0.41737258557751755	0.6369559777712388
1057036			1056960	-	-	CCNA_R0021	Pro tRNA	223	313	230	118074	98604	86438	1167	1312	88	105	50	30464	36399	82089	595	644	0.33228155575437546	0.5215700375155758
1057201			1057274	+	-	CCNA_R0022	Gln tRNA	388	439	275	204950	138072	103107	1744	2009	212	172	77	72994	59798	125193	1152	1162	0.6599354075430118	0.9563586766987423
1057275	1057369	1057779	1057779	+	-	CCNA_00977	transposase, IS4/5 family	3061	2788	3523	1614156	876974	1320078	2666	3091	852	2474	874	293290	855261	1412824	1978	2077	0.7417961680028795	1.0
1057780	1057794	1058162	1058227	+	-	CCNA_00978	transposase, DDE family	558	557	514	294492	175209	192708	516	598	1042	410	136	358974	141837	219754	765	650	0.04761834442841965	0.08911357951135723
	1058314	1059390		+	-	CCNA_00979	RND family efflux transporter, MFP subunit	28	29	34	15192	9392	12804	10	11	31	36	3	10780	12649	5461	12	8	0.3819880886814369	1.0
1059391	1059395	1060600		+	lolE	CCNA_00980	ABC-type transport system involved in lipoprotein release, permease component LolE	90	143	154	47823	45169	57752	37	41	200	173	34	69131	60130	55018	62	50	0.005065991497013787	1.0
	1060597	1061301	1061350	+	lolD	CCNA_00981	ABC-type transport system involved in lipoprotein release, ATPase component LolD	35	93	73	18557	29286	27388	33	35	127	79	17	43953	27416	27913	57	46	0.001894655151153729	1.0
1061351	1061622	1062050	1062073	+	-	CCNA_00982	ROS/MUCR transcriptional regulator	235	299	214	124339	94116	80490	204	232	252	158	62	86756	54850	100580	200	188	0.40020911335992115	0.6139065622834136
1063988	1063988	1062171	1062171	-	-	CCNA_00983	hybrid sensor histidine kinase/receiver protein	95	274	178	50419	86314	66891	35	37	358	261	40	123228	90392	65805	66	51	0.002461294134746952	1.0
1063903			1064099	+	-	predicted RNA	antisense: CCNA_00984 CCNA_00983	43	82	49	23072	26002	18479	104	114	239	73	21	82279	25307	34877	297	241	1.2721107247571856E-8	8.37482885243067E-8
	1064613	1064062	1063989	-	-	CCNA_00984	phosphinothricin N-acetyltransferase	62	156	135	32912	49181	50820	75	80	165	185	33	56822	64234	53664	129	105	0.001601872350274937	0.0037371671231364177
1064151			1064258	+	-	predicted RNA	antisense: CCNA_00984	17	37	29	9476	11938	11075	92	100	98	51	8	33799	17868	14292	263	203	5.896438809704722E-8	3.2791898953652456E-7
1066926	1066802	1064610		-	ptrB	CCNA_00985	protease II PtrB	365	644	523	192962	202557	196261	81	89	591	578	94	203521	199963	153345	106	84	0.1772501910132966	0.295487490269183
1065472			1065541	+	-	predicted RNA	antisense: ptrB	10	21	15	5437	6830	5793	79	86	53	21	5	18265	7369	9171	203	165	3.683931907685454E-7	1.7223737868261644E-6
1066747	1066823	1067782	1067782	+	-	CCNA_00986	general stress protein 17O	99	231	162	52707	72654	60700	60	64	273	183	41	94128	63271	66602	94	77	0.007685726101674349	0.016317567422551773
	1067843	1068046		+	-	CCNA_00987	stress response protein CsbD	7	17	12	4152	5470	4676	21	23	23	21	2	7930	7411	4358	42	32	7.13067916488135E-4	1.0
	1069569	1068127		-	-	CCNA_00988	isopenicillin N epimerase	27	68	70	14273	21503	26552	13	14	158	100	16	54500	34666	25955	34	26	1.1142850065807748E-6	1.0
1069611	1069657	1071558	1071559	+	-	CCNA_00989	acyl esterase protein	129	318	192	68409	100303	72200	39	42	502	326	50	172940	112907	81076	83	64	8.768111610621483E-4	1.0
1069797			1069640	-	-	predicted RNA	antisense: CCNA_00989	35	65	40	18968	20700	15199	105	115	234	59	8	80580	20643	13313	332	241	1.2266211067412172E-8	8.113495557722994E-8
1070713			1070678	-	-	predicted RNA	antisense: CCNA_00989	8	12	9	4496	3930	3665	100	111	25	12	4	8825	4343	7032	212	187	1.1766800973680997E-5	4.064841978296823E-5
1072052	1072052	1071582	1071353	-	-	CCNA_00990	general stress protein 17O	47	101	82	25295	31795	30760	57	62	82	106	17	28377	36820	28675	82	66	0.027156585029842254	0.05317879070183575
1072025			1072186	+	-	predicted RNA	antisense: CCNA_00991 CCNA_00990	12	53	44	6836	16898	16559	80	82	153	60	9	52711	20790	15782	243	183	7.971110129003217E-10	6.612613331483072E-9
1072560	1072560	1072114	1072053	-	-	CCNA_00991	nodulation protein N	49	103	85	26017	32470	32201	62	67	189	126	23	65359	43814	38677	138	110	4.7255626435016586E-5	1.455381616616362E-4
1073709	1073638	1072625	1072570	-	-	CCNA_00992	hypothetical protein	61	155	137	32330	48827	51564	40	43	226	231	32	78032	80107	53288	89	69	4.673077598189338E-5	1.4411234888897362E-4
1073613			1073748	+	-	predicted RNA	antisense: CCNA_00993 CCNA_00992	22	78	37	12109	24654	14227	119	124	198	66	7	68406	23102	11743	352	253	3.332728478775914E-8	1.9798354330045867E-7
1075285	1075248	1073710	1073710	-	-	CCNA_00993	long-chain-fatty-acid--CoA ligase	71	267	212	37950	84267	79780	42	43	330	262	48	113720	90749	78959	76	61	0.0016999814981506747	1.0
1077279	1077076	1075409	1075409	-	-	CCNA_00994	oxidoreductase, GMC family	65	153	103	34633	48196	38657	22	24	232	209	38	79940	72406	62926	53	43	3.2325453804412993E-6	1.0
1075729			1075854	+	-	predicted RNA	antisense: CCNA_00994	79	81	94	41762	25648	35322	236	271	77	86	22	26560	29905	36094	275	244	0.12626153955684188	0.21722582606023166
1077056	1077242	1078576	1078578	+	-	CCNA_00995	cytochrome P450 CypX	76	214	206	40385	67546	77461	43	46	331	294	57	114151	101873	93218	94	77	3.2159094385738776E-5	1.0219803197651745E-4
1078746	1078807	1079691	1079867	+	-	CCNA_00996	enoyl-CoA hydratase	51	113	86	27295	35766	32573	33	36	183	111	21	63223	38406	35468	64	51	5.988667925508167E-4	1.0
	1079915	1081138		+	-	CCNA_00997	hypothetical protein	20	52	40	10985	16352	15010	10	11	145	76	9	50104	26492	15373	33	25	1.7173405019021501E-9	1.0
1081336			1080923	-	-	CCNA_R0126	-	108	175	102	57274	55289	38442	109	121	366	111	47	126148	38689	77548	223	195	5.0228113042201706E-5	1.5421686575814458E-4
1081139			1081184	+	-	predicted RNA	antisense: CCNA_R0126	4	11	12	2270	3753	4737	73	77	56	8	2	19278	2901	3925	248	189	3.041714454680445E-12	3.993679598861449E-11
1081185	1081367	1081786	1081786	+	-	CCNA_00998	ROS/MUCR transcriptional regulator	297	320	342	157083	100720	128459	267	306	270	189	62	92940	65529	101092	227	206	0.9107556286779336	1.0
1081799	1081984	1082481	1082536	+	-	CCNA_00999	PAS domain protein	24	39	30	12922	12469	11339	22	24	83	37	12	28724	13015	20027	47	41	1.5155081980585297E-5	1.0
1082537	1082537	1082725	1083033	+	-	CCNA_01000	hypothetical protein	162	167	147	85751	52526	55221	295	341	81	151	50	28126	52362	81213	285	285	0.25775709290168564	0.415708449299994
	1083940	1083029		-	-	CCNA_01001	ribokinase	32	60	47	17371	18970	17898	18	19	46	39	9	16146	13488	15316	19	16	0.216119110571752	1.0
	1084761	1083961	1083941	-	fliP	CCNA_01002	flagellar biosyntheis protein FliP	351	636	517	185184	200111	193997	219	241	367	358	64	126337	124005	104335	182	147	0.7665216339899085	1.0
1083970			1084176	+	-	predicted RNA	antisense: fliP	62	117	73	32718	36919	27411	142	156	173	72	20	59770	24918	33864	229	190	0.006222591957662615	0.013410924043280892
	1085081	1084761		-	fliO	CCNA_01003	flagellar biosynthesis protein FliO	11	16	10	5851	5289	3872	13	15	12	18	4	4404	6275	6827	20	18	0.010878333403027332	1.0
1085075	1085196	1085639	1085651	+	flgB	CCNA_01004	flagellar basal-body rod protein FlgB	324	433	272	171328	136451	102214	271	307	260	172	53	89668	59570	86902	199	177	0.6571476191912748	0.9531109991672888
1085297			1085147	-	-	predicted RNA	antisense: flgB	56	102	47	29986	32348	17725	160	176	177	73	17	61118	25427	28152	316	253	5.675408980881261E-4	0.0014295972496017168
1085655			1085532	-	-	predicted RNA	antisense: flgB flgC	16	38	28	8923	12159	10724	79	85	121	33	7	41868	11471	12460	228	176	3.02995026918739E-8	1.818230466518378E-7
1085652	1085652	1086071	1086081	+	flgC	CCNA_01005	flagellar basal-body rod protein flgC	173	244	207	91596	76985	77749	174	195	87	139	36	30095	48078	59023	118	108	0.5871285542790744	0.8615741495040619
1086019			1086008	-	-	predicted RNA	antisense: flgC	1	3	2	681	1091	791	66	71	8	2	0	2860	1013	1092	175	137	1.2871458863753657E-7	6.7094880718895E-7
1086082	1086082	1086393	1086534	+	fliE	CCNA_01006	flagellar hook-basal body complex protein FliE	94	152	118	49599	47857	44458	136	151	133	128	25	45790	44259	41420	169	140	0.10022107320110095	0.17642242850546627
1086799	1086663	1086496	1086301	-	-	CCNA_01007	hypothetical protein	13	28	16	7356	8853	6228	40	44	70	21	5	24393	7537	9626	103	82	2.6127193365842497E-6	1.0116321821530478E-5
1088588	1088464	1086800	1086800	-	-	CCNA_01008	urocanate hydratase	100	209	230	52817	66029	86236	37	41	182	217	52	62910	75261	84126	50	44	0.03948759255124077	1.0
1088467			1088627	+	-	predicted RNA	antisense: CCNA_01009	23	53	39	12647	16869	14743	84	91	218	38	10	75256	13398	16579	286	217	1.730637119670829E-11	1.988240177779727E-10
	1089404	1088589	1088589	-	-	CCNA_01009	N-formylglutamate deformylase	43	66	69	22992	20787	25881	25	28	59	52	11	20418	18306	18957	28	23	0.23251752250088584	1.0
	1091064	1089523		-	-	CCNA_01010	histidine ammonia-lyase	35	68	61	18506	21599	23033	12	13	37	70	6	12978	24491	10514	14	10	0.37590759757490594	1.0
	1092254	1091049		-	-	CCNA_01011	imidazolonepropionase	28	30	32	15009	9490	12309	8	10	31	40	5	10918	13914	9410	12	9	0.10113594109800683	1.0
	1092339	1093718		+	-	CCNA_01012	N-formimino-L-glutamate deiminase	48	79	67	25702	24906	25310	16	18	142	84	18	49142	29183	30291	32	26	5.538984936551083E-4	1.0
	1093715	1094422		+	-	CCNA_01013	histidine utilization repressor	2	7	10	1428	2288	3917	3	3	11	10	2	3935	3710	3789	6	5	1.539115379262734E-4	1.0
1094527			1094451	-	-	CCNA_R0023	Met tRNA	365	199	191	192848	62631	71912	1150	1417	56	92	52	19526	31854	84376	496	587	0.08890905098570218	0.1580228298053765
1094481			1094659	+	-	predicted RNA	antisense: CCNA_R0023	38	84	59	20546	26644	22163	119	129	252	61	14	86939	21221	24078	319	246	5.33895978094964E-7	2.4137627229730255E-6
	1095267	1094791	1094791	-	-	CCNA_01014	cysteinyl-tRNA(Pro) deacylase	13	38	30	6862	12220	11505	20	21	46	37	7	16064	12810	11492	34	28	0.001839529195052697	1.0
1095190	1095313	1096998		+	-	CCNA_01015	multicopper oxidase PcoA	425	690	561	224219	216985	210511	116	128	423	604	134	145906	209081	218001	130	113	0.2593328023148315	0.41767111463433204
	1096995	1097903		+	-	CCNA_01016	copper resistance protein B	14	19	17	7788	6140	6665	6	7	15	36	7	5315	12709	12187	12	11	5.037418165137788E-4	1.0
1098085			1098177	+	-	predicted RNA	-	34	41	28	18122	13150	10616	131	150	78	25	9	27149	8959	15748	217	185	0.003603855289200205	0.008011753403903065
1095281			1095269	-	-	predicted RNA	-	1	4	2	838	1550	1066	84	88	9	4	0	3140	1530	910	193	143	4.40937766278078E-6	1.6426401586412665E-5
1095937			1095688	-	-	predicted RNA	antisense: CCNA_01015	37	134	102	19894	42356	38576	128	134	290	118	19	100138	40961	31998	304	230	1.2832270854295064E-5	4.39379470182603E-5
1098173			1098092	-	-	predicted RNA	-	6	24	20	3350	7713	7629	73	75	69	26	5	23795	9001	9308	217	171	9.31685232859755E-10	7.593723864090303E-9
	1098179	1099771		+	-	CCNA_01017	acyl-CoA synthetase	55	114	94	29382	36124	35251	19	21	167	160	23	57535	55544	38689	40	31	2.2536105059076556E-4	1.0
	1100821	1099898		-	-	CCNA_01018	D-galactose 1-dehydrogenase	37	77	66	19733	24224	24849	22	24	71	104	9	24698	36267	15555	37	27	0.016473326415281722	1.0
1101052			1100899	-	-	CCNA_R0127	-	45	56	67	24058	17802	25451	129	145	46	66	7	15844	22823	11629	145	108	0.42047689717378206	0.6411331863695411
1103268	1103268	1100992		-	-	CCNA_01019	beta-glucosidase	85	197	177	44831	62163	66540	23	25	367	259	38	126393	89588	62209	53	40	6.678527753008068E-5	1.0
1102449			1102524	+	-	predicted RNA	antisense: CCNA_01019	7	30	19	4086	9739	7375	89	92	59	33	3	20325	11487	6269	227	167	5.494566297037433E-6	2.012561383576637E-5
1103029			1103104	+	-	predicted RNA	antisense: CCNA_01019	3	10	8	1666	3347	3322	34	36	60	12	1	20756	4187	3004	168	122	1.2704334991852016E-25	9.24372707480066E-24
	1104375	1103332		-	-	CCNA_01020	LacI-family transcriptional regulator	6	15	20	3273	4992	7690	4	5	29	30	3	10015	10683	6224	11	8	1.0844956184649815E-5	1.0
1104473			1104539	+	-	predicted RNA	-	7	8	5	4104	2777	1959	38	43	48	12	1	16719	4203	2184	160	114	1.181361346257556E-14	2.2484493197844766E-13
1104647			1104852	+	-	predicted RNA	-	22	73	49	11688	22997	18427	82	85	202	70	17	69707	24238	27548	248	196	1.781299255197838E-10	1.6791329686311602E-9
1104551			1104455	-	-	predicted RNA	-	7	15	11	4181	4992	4362	42	46	92	17	1	31666	6010	2924	197	139	1.0045174771908608E-19	3.525906823205107E-18
1104858			1104750	-	-	predicted RNA	-	21	30	22	11362	9617	8423	80	89	128	29	9	44295	10169	14542	266	211	1.1456498478663948E-10	1.1255083245213456E-9
1105026	1105026	1108139	1108318	+	-	CCNA_01021	TonB-dependent receptor	345	766	560	182394	241096	209849	62	67	1138	725	157	392046	250788	254608	117	96	0.006082862426245417	0.01313003524330168
1106641			1106517	-	-	predicted RNA	antisense: CCNA_01021	16	60	32	8521	19103	12306	102	106	114	43	12	39355	14863	19970	240	197	7.768122905954229E-7	3.389152935545927E-6
1107338			1107276	-	-	predicted RNA	antisense: CCNA_01021	3	12	10	2013	3998	3820	49	52	47	18	2	16411	6348	4107	192	142	5.215143426413239E-16	1.2306681362667727E-14
1107550			1107469	-	-	predicted RNA	antisense: CCNA_01021	4	11	5	2372	3736	2007	31	32	60	8	2	20940	3085	3732	150	112	8.368597988403694E-27	7.591513889480494E-25
1107830			1107665	-	-	predicted RNA	antisense: CCNA_01021	24	70	52	13039	22067	19700	103	110	185	69	9	64002	24060	14656	281	206	5.807273715035502E-7	2.608604945306944E-6
1108234			1107966	-	-	predicted RNA	antisense: CCNA_01021	94	195	108	49566	61617	40784	173	188	269	148	36	92687	51470	58648	304	251	0.001500375461940964	0.0035144609663506484
	1108366	1109898	1109898	+	-	CCNA_01022	tryptophan halogenase superfamily protein	38	95	92	20377	30169	34719	17	18	155	147	16	53416	51124	27139	38	28	1.4696864928117197E-4	1.0
	1109908	1111458		+	-	CCNA_01023	tryptophan halogenase superfamily protein	36	111	79	19158	34995	29722	17	18	132	153	17	45641	53164	28493	36	27	2.055913845446807E-4	1.0
1112111	1112111	1111617	1111432	-	-	CCNA_01024	hypothetical protein	614	1082	747	323809	340271	280079	577	635	735	582	252	253021	201262	408295	583	580	0.09641420194904017	0.17006393954900142
	1112747	1112124	1112112	-	-	CCNA_01025	hypothetical protein	1164	2035	1392	613977	640039	521809	861	948	702	1163	410	241874	402283	663643	692	698	0.37863180391793166	0.5834421245018205
1113503	1113450	1112731		-	-	CCNA_01026	hypothetical protein	2035	3252	2112	1073213	1022936	791605	1202	1336	1525	1291	482	525050	446547	779961	845	810	0.4778918498691475	0.7186382284899882
1113580			1113504	-	-	predicted RNA	-	47	120	72	25171	37901	27283	366	391	141	75	18	48874	26061	30507	551	456	0.010616428274544343	0.02195906174050703
1111459			1113725	+	-	predicted RNA	antisense: CCNA_01027 CCNA_01025 CCNA_01026 CCNA_01024	1084	2330	1453	571694	732745	544683	251	271	3597	1558	477	1238139	538816	771472	443	374	0.10235955018117657	0.1796887303381549
1114042	1114013	1113648	1113581	-	-	CCNA_01027	acetyltransferase	18	66	46	9692	20761	17264	41	43	116	53	13	40130	18541	21119	89	72	1.2493300897190738E-5	4.28824111876547E-5
1113905			1114030	+	-	predicted RNA	antisense: CCNA_01027	65	63	58	34765	20110	21791	174	202	107	52	23	36979	18175	37323	261	244	0.006325287169966644	0.013615448653995997
	1114031	1115644	1115644	+	-	CCNA_01028	M17 family aminopeptidase	59	84	82	31432	26591	30998	16	18	91	126	24	31381	43833	40236	28	23	0.0027636235224718156	1.0
1118816	1118816	1115733	1115733	-	-	CCNA_01029	alpha-L-rhamnosidase	74	206	149	39514	64934	55960	16	17	273	248	49	94185	86053	80518	34	28	4.358523375357578E-5	1.0
1118783			1119022	+	-	predicted RNA	antisense: CCNA_01029 CCNA_01030	33	116	92	17792	36720	34690	118	123	186	97	22	64307	33562	36538	229	186	2.441888287171798E-4	6.55266603376681E-4
1119856	1119501	1118884	1118817	-	-	CCNA_01030	peptidyl-prolyl cis-trans isomerase	62	86	79	33098	27207	29665	43	48	134	85	23	46185	29665	37517	71	61	0.004104848335722012	1.0
1119517	1119701	1121353	1121359	+	-	CCNA_01031	transporter, major facilitator superfamily	93	256	233	49108	80680	87431	41	43	305	325	56	105321	112653	90612	77	62	0.0021203002583422017	1.0
1121440	1121440	1122033		+	-	CCNA_01032	RNA polymerase ECF-type sigma factor	133	205	146	70200	64578	54973	95	106	180	119	34	61987	41374	55848	102	89	0.23917935585286235	0.38907028426461193
	1121997	1122992	1122992	+	-	CCNA_01033	FecR family protein	81	134	111	42897	42238	41872	38	42	70	105	21	24193	36382	35457	37	32	0.36790485875453754	1.0
1123071			1123037	-	-	CCNA_R0128	-	43	30	26	22695	9689	9946	335	403	9	26	11	3137	9095	18650	259	294	0.4899884355627547	0.7352751345544601
1122993	1123256	1126540		+	-	CCNA_01034	TonB-dependent outer membrane receptor	645	1403	1104	340287	441369	413981	112	121	680	858	135	234248	296845	218218	95	76	0.9975455482074077	1.0
	1126541	1128433		+	-	CCNA_01035	gamma-glutamyltranspeptidase	601	1444	1134	317254	454254	424935	196	210	387	694	97	133215	239968	156736	118	93	0.13975184875933577	0.23791534574310513
1128325			1128505	+	-	CCNA_R0129	-	195	296	246	103244	93339	92488	477	532	26	245	14	8957	84940	22883	315	215	0.06879251252041883	0.12472120007581326
1132086	1132048	1129199	1129168	-	-	CCNA_01036	M14 peptidase-family protein	255	569	479	134538	179212	179707	53	57	630	505	97	216874	174821	158181	79	64	0.04113940439497691	0.07810783900486919
1132891	1132891	1132130	1132128	-	-	CCNA_01037	GntR-family transcriptional regulator	87	98	86	46076	30983	32361	41	47	59	89	23	20587	31011	38393	42	39	0.2301232815926693	1.0
1133472	1133387	1132998	1132892	-	-	CCNA_01038	glyoxalase family protein	19	55	51	10183	17374	19294	37	40	37	80	12	13074	27893	19833	64	51	0.0017794659023175799	1.0
1133586	1133616	1134932		+	-	CCNA_01039	putative hexuronate transporter, major facilitator superfamily	61	182	139	32377	57245	52148	33	35	214	245	34	73939	84721	55154	69	54	1.6287123490340872E-4	1.0
1133626			1133605	-	-	predicted RNA	antisense: CCNA_01039	1	5	3	772	1878	1488	60	62	15	4	0	5309	1629	1206	166	123	1.224568249858388E-9	9.764394092763517E-9
	1134929	1136569		+	-	CCNA_01040	beta-xylosidase/alpha-L-arabinofuranosidase	53	111	96	28276	35124	36202	18	20	189	159	21	65167	55118	34956	41	31	1.178993053613264E-4	1.0
1136822	1136704	1136570	1136471	-	-	CCNA_01041	hypothetical protein	84	153	122	44553	48329	46072	312	343	109	119	29	37526	41282	47269	355	311	0.11702718301096385	0.20263630970044186
1136648			1137017	+	-	predicted RNA	antisense: CCNA_01041 CCNA_R0130	67	185	123	35665	58224	46096	118	126	427	145	28	147204	50228	46085	286	219	5.87581224373487E-6	2.1365199647312892E-5
1136907			1136823	-	-	CCNA_R0130	-	45	75	57	24090	23829	21409	245	271	84	64	15	29220	22125	25637	354	301	0.01672588559548446	0.03365897749480235
	1139762	1137267	1137249	-	-	CCNA_01042	TonB-dependent receptor	1027	1326	1202	541590	416981	450610	166	188	1204	1038	192	414648	358998	310491	179	144	0.2799040966999759	0.4477055450994577
1137375			1137564	+	-	predicted RNA	antisense: CCNA_01042	23	88	47	12263	27854	17940	98	101	145	82	19	50112	28628	30746	234	192	5.225814762345026E-7	2.370280267206494E-6
1138296			1138399	+	-	predicted RNA	antisense: CCNA_01042	35	57	39	18755	18136	14727	149	165	90	48	8	31102	16711	13848	254	197	0.005843782184856361	0.012649153567158873
1138675			1138934	+	-	predicted RNA	antisense: CCNA_01042	40	136	84	21417	42987	31632	117	123	429	133	30	147734	46239	49647	400	312	2.29749791095423E-12	3.110081958917693E-11
1139463			1139528	+	-	predicted RNA	antisense: CCNA_01042	4	16	9	2292	5142	3725	54	56	48	16	2	16566	5777	4346	180	134	6.92499444832143E-12	8.501069634714444E-11
1140098	1139944	1139759		-	-	CCNA_01043	hypothetical protein	358	521	374	189054	163998	140219	789	883	107	186	75	36942	64497	121335	377	399	0.15568227993268202	0.2624133024444459
1139786			1140094	+	-	predicted RNA	antisense: CCNA_01043	52	150	91	27507	47313	34137	111	117	359	110	30	123781	38155	48896	284	227	3.034205596693703E-7	1.4447120717727005E-6
	1140124	1140756	1140756	+	-	CCNA_01044	AcrR-family transcriptional regulator	25	59	46	13332	18758	17277	24	25	115	93	10	39831	32197	17717	63	47	1.2235163242820958E-6	1.0
	1141093	1140749	1140749	-	-	CCNA_01045	conserved hypothetical cytosolic protein	14	19	18	7499	6232	7014	17	20	23	32	6	8173	11308	9911	34	28	9.22729984048603E-4	1.0
1141879	1141746	1141093		-	-	CCNA_01046	peptide methionine sulfoxide reductase msrA	181	228	235	95821	71866	88384	115	130	116	235	61	39998	81402	98964	120	112	0.3020683306904541	0.47942451485408355
1141901			1141990	+	-	CCNA_R0024	Ser tRNA	382	451	296	201764	141887	110957	1469	1683	71	125	82	24469	43406	132908	590	743	0.14068659296647767	0.23921515381471437
1141991	1142237	1144948	1145012	+	-	CCNA_01047	TonB-dependent receptor	425	768	623	224175	241762	233692	78	85	1288	796	148	443358	275173	239337	148	117	0.008773055298187301	0.01846332969504016
1145013			1145048	+	-	predicted RNA	-	4	8	6	2255	2528	2308	60	65	30	4	0	10343	1679	1479	170	125	1.3510340211299625E-7	7.01845970846259E-7
1145106	1145106	1145369		+	-	CCNA_01048	hypothetical protein	8	27	17	4456	8536	6678	23	24	100	27	4	34440	9568	7680	87	65	3.234721001389973E-13	4.9623080410332856E-12
1145370			1145426	+	-	predicted RNA	-	9	28	16	4870	8988	6062	110	116	68	21	5	23451	7399	8966	293	232	1.790418414027752E-7	8.997174548189819E-7
1142181			1141941	-	-	predicted RNA	antisense: CCNA_R0024	29	104	46	15493	32826	17376	87	90	207	68	10	71481	23756	17387	209	155	1.0243597313242787E-5	3.5650985168411E-5
1143263			1142833	-	-	predicted RNA	antisense: CCNA_01047	71	216	162	37610	68105	60868	122	128	460	270	36	158376	93561	58227	320	239	1.3342052853622657E-6	5.467085742142343E-6
1143865			1143583	-	-	predicted RNA	antisense: CCNA_01047	47	158	101	24973	49796	38065	127	132	374	149	33	128938	51534	53698	349	275	2.0335939728596193E-8	1.2739599910694565E-7
1144336			1144291	-	-	predicted RNA	antisense: CCNA_01047	4	20	11	2343	6363	4213	91	93	32	17	3	11293	6210	5723	212	168	1.3471912721706965E-6	5.5159033037000674E-6
1144814			1144776	-	-	predicted RNA	antisense: CCNA_01047	7	16	11	3804	5053	4425	105	113	27	20	4	9524	6987	7703	246	206	8.54111729932416E-7	3.6905630033918476E-6
1145066			1144900	-	-	predicted RNA	antisense: CCNA_01047	19	42	34	10432	13325	13084	67	73	194	43	7	66899	15126	11970	254	187	5.06423478228067E-13	7.494423719116626E-12
1145656			1145336	-	-	predicted RNA	antisense: CCNA_03945 CCNA_01048	102	158	114	53835	49689	42844	136	151	391	105	24	134773	36433	40179	283	219	3.8763017452908316E-4	0.0010080404948196746
1145427	1145454	1145606	1145610	+	-	CCNA_03945	hypothetical protein	163	180	157	86403	56669	59162	383	440	231	133	60	79708	46151	97917	504	487	0.030199994944164685	0.058710703626878344
1145611	1145672	1146154	1146154	+	-	CCNA_01049	hypothetical protein	43	77	75	22706	24316	28459	47	52	64	118	17	22299	41012	27628	79	62	0.006329192603615777	0.01361965814425638
1146155	1146283	1147911	1147911	+	-	CCNA_01050	ABC transporter ATP-binding protein	146	306	242	77417	96388	91010	49	54	424	344	70	146182	118945	113928	94	77	0.002300125838399458	0.005243596273244195
1146963			1146869	-	-	predicted RNA	antisense: CCNA_01050	11	25	20	5921	8154	7658	70	76	78	25	7	26960	8874	11640	206	166	7.839048142456261E-9	5.42136151238188E-8
1147691			1147662	-	-	predicted RNA	antisense: CCNA_01050	2	8	5	1182	2766	2240	66	68	21	8	1	7242	2786	1706	177	130	9.567395246731595E-8	5.117018055009202E-7
1147960	1148357	1151464	1151476	+	-	CCNA_01051	TonB-dependent receptor	221	646	464	116785	203317	173924	50	52	973	679	135	335227	235020	218422	104	84	8.889581012322422E-4	0.0021665639696815116
1148339			1147978	-	-	predicted RNA	-	78	169	118	41477	53223	44222	118	127	514	131	27	177220	45305	44606	323	245	2.788748761950245E-7	1.3421493067096103E-6
1148617			1148489	-	-	predicted RNA	antisense: CCNA_01051	15	42	26	8242	13497	10042	77	82	109	41	9	37744	14289	16055	220	175	7.457389172021703E-9	5.179597479364073E-8
1149465			1149411	-	-	predicted RNA	antisense: CCNA_01051	8	16	13	4390	5232	5159	82	89	38	22	7	13192	7867	11982	225	200	2.633382764449063E-10	2.4127202798839684E-9
1150686			1150568	-	-	predicted RNA	antisense: CCNA_01051	16	30	19	8748	9484	7375	65	71	105	31	7	36392	10911	12141	213	166	2.6093433487266074E-10	2.395041168312136E-9
1151053			1150904	-	-	predicted RNA	antisense: CCNA_01051	27	60	32	14445	18920	12312	93	101	150	60	14	51972	20788	22928	266	212	7.765809476965833E-9	5.376033617106674E-8
1151477	1151554	1152276		+	-	CCNA_01052	SapC family protein	31	90	67	16401	28594	25286	30	32	132	89	18	45748	31064	29415	60	48	1.8852223569048427E-4	1.0
1152083			1152047	-	-	predicted RNA	antisense: CCNA_01052	7	15	11	3866	4775	4433	108	117	26	13	1	9237	4636	3049	203	152	0.002265747808939298	0.005166911017120796
	1152201	1153307	1153307	+	-	CCNA_01053	acetyltransferase	41	82	43	21740	25810	16430	17	19	140	84	13	48453	29040	21779	38	29	9.442677121877651E-5	1.0
1153331	1153331	1154830	1154830	+	-	CCNA_01054	tryptophan halogenase	123	387	255	65245	121761	95883	59	62	557	394	63	191843	136334	103220	123	95	8.410293970677022E-4	0.0020576498558731696
1153650			1153554	-	-	predicted RNA	antisense: CCNA_01054	15	29	21	8077	9158	8138	79	87	89	33	7	30696	11547	11936	236	186	1.2014588075413477E-8	7.969790855343129E-8
1154671			1154337	-	-	predicted RNA	antisense: CCNA_01054	98	236	165	51814	74419	61835	174	187	356	190	43	122745	65771	70675	317	257	0.0012883986620815648	0.0030506659846236375
1156148	1156148	1154844	1154844	-	-	CCNA_01055	GT1 family glyscosyl transferase	150	182	161	79211	57523	60695	44	50	212	139	36	73013	48211	59000	54	46	0.15117136481603966	1.0
1157466	1157466	1156159	1156159	-	-	CCNA_01056	methyltransferase	99	125	131	52616	39502	49441	31	36	160	120	23	55219	41625	37585	42	34	0.08008051280737258	1.0
1157485			1157467	-	-	predicted RNA	-	18	21	23	9875	6664	8890	391	446	3	15	4	1060	5212	7885	237	248	0.46369626193403657	0.6989465665967297
1155830			1155892	+	-	predicted RNA	antisense: CCNA_01055	6	22	12	3669	7149	4648	78	81	43	20	3	15136	7058	6383	193	151	7.224297217376202E-7	3.1776899284239777E-6
1157175			1157236	+	-	predicted RNA	antisense: CCNA_01056	3	13	4	1893	4295	1779	41	42	45	11	1	15573	3993	2981	164	121	1.3821540910478306E-17	3.8772475204695166E-16
[truncated: 4,986 more rows]

## Sheet: NC_011916_transcripts_WT
Transcription Start	Translation Start	Translation Stop	Transcription Stop	Strand	Name	Synonym	Product	Raw Counts WT Replicate 1	Raw Counts WT Replicate 2	Raw Counts WT Replicate 3	Normalized Counts WT Replicate 1	Normalized Counts WT Replicate 2	Normalized Counts WT Replicate 3	RPKM WT	Expression WT
182			1	-	-	CCNA_R0094	-	7	46	25	41108	26615	78782	62	268
71	202	1107		+	-	CCNA_00001	ATP/GTP-binding protein	10	157	19	61686	89224	60282	25	77
	1104	1703		+	-	CCNA_00002	septum formation protein Maf	11	152	13	63614	86391	40021	35	105
	1700	2557	2557	+	-	CCNA_00003	shikimate 5-dehydrogenase	16	122	18	95180	69598	56442	23	85
2558	2559	3158	3158	+	-	CCNA_00004	dephospho-CoA kinase	19	110	17	108385	62457	53999	30	124
3174	3190	3903	3903	+	dnaQ	CCNA_00005	DNA polymerase III, epsilon chain	20	172	21	116867	97767	65837	37	130
3961	4022	4810	4810	+	-	CCNA_00006	enoyl-CoA hydratase	10	102	34	56867	58139	106844	25	93
4950			4292	-	-	CCNA_R0095	-	155	170	769	875036	96370	2358172	291	1684
4811			4888	+	-	predicted RNA	antisense: CCNA_R0095	1	34	12	9734	19669	38776	86	291
4939	4960	5235	5635	+	-	CCNA_00007	SSU ribosomal protein S20P	8	41	7	46650	23274	22006	25	111
5636	5636	7108		+	dnaA	CCNA_00008	chromosome replication initiator protein DnaA	7	127	33	43662	72221	103839	15	49
8272	7790	7170	7037	-	alkB	CCNA_00009	alkylated DNA repair protein AlkB	6	51	40	37590	29409	125117	24	103
7139			7201	+	-	predicted RNA	antisense: alkB	3	26	2	20530	14731	7709	62	227
7777	8165	10060	10060	+	dnaK	CCNA_00010	chaperone protein DnaK	58	627	68	330120	355463	211109	49	157
10065			8273	-	-	predicted RNA	antisense: dnaK	696	1468	1828	3926216	832193	5604811	344	1926
10372			10117	-	-	predicted RNA	antisense: dnaJ	251	237	107	1417204	134797	329716	305	2450
10129	10223	11380	11466	+	dnaJ	CCNA_00011	chaperone protein DnaJ	16	207	20	95132	117398	62255	25	79
11642			11253	-	-	predicted RNA	antisense: mutS dnaJ	112	220	196	633301	124700	601821	199	1162
11467	11467	14178		+	mutS	CCNA_00012	DNA mismatch repair protein MutS	3	125	55	20240	71230	171497	9	32
13417			13499	+	-	CCNA_R0096	-	0	3	1	0	1773	3080	6	19
14199	14199	17021	17021	+	-	CCNA_00013	protein-PII uridylyltransferase	37	405	93	213975	229746	285733	24	86
14735			14549	-	-	predicted RNA	antisense: CCNA_00013	17	130	38	100578	73726	119168	133	523
15080			14945	-	-	predicted RNA	antisense: CCNA_00013	35	119	54	201734	67972	168310	213	1073
15446			15323	-	-	predicted RNA	antisense: CCNA_00013	28	79	53	160048	44854	165062	187	994
	17494	17018		-	moaC	CCNA_00014	molybdenum cofactor biosynthesis protein C	4	49	38	27566	28022	117119	29	120
	18042	17491		-	moaB	CCNA_00015	molybdenum cofactor biosynthesis protein B	7	90	16	42795	51111	50994	26	87
17590			17676	+	-	predicted RNA	antisense: moaB	4	22	21	23180	12963	64926	84	387
	18495	18043		-	moaE	CCNA_00016	molybdopterin converting factor, large subunit	1	14	8	6072	7971	26407	7	29
	18731	18492		-	moaD	CCNA_00017	molybdopterin converting factor, small subunit	0	0	8	1012	380	27485	7	40
19819	19784	18735	18735	-	moaA	CCNA_00018	molybdenum cofactor biosynthesis protein A	10	150	22	60530	85375	69752	22	68
19573			19770	+	-	predicted RNA	antisense: moaA	24	105	77	140289	59981	238275	155	738
	19815	20447		+	-	CCNA_00019	molybdopterin-guanine dinucleotide biosynthesis protein A	5	12	89	29301	7145	275580	31	164
	20668	20444	20444	-	-	CCNA_00020	hypothetical protein	9	62	12	54987	35265	37577	47	189
20804	20778	20665		-	-	CCNA_03911	hypothetical protein	5	32	5	29734	18321	15814	47	186
20839			20805	-	-	predicted RNA	-	0	11	0	4192	6252	637	39	105
20548			20845	+	-	predicted RNA	antisense: CCNA_03911 CCNA_00021 CCNA_00020	105	187	156	592192	106164	478934	218	1316
	23032	20840		-	-	CCNA_00021	putative aerobic-type carbon monoxide dehydrogenase, large subunit CoxL	14	234	47	80915	133023	146638	17	54
21912			21954	+	-	predicted RNA	antisense: CCNA_00021	5	20	11	32000	11727	35179	124	611
23712	23559	23029		-	-	CCNA_00022	putative aerobic-type carbon monoxide dehydrogenase, small subunit CoxS	5	49	15	28337	28085	46122	17	64
23549			23667	+	-	predicted RNA	antisense: CCNA_00022	8	76	10	50650	43100	31522	99	350
	23742	24074		+	-	CCNA_00023	putative periplasmic protein	1	14	9	8722	8328	29185	11	46
	24091	24981		+	-	CCNA_00024	uroporphyrin-III C-methyltransferase/Precorrin-2 dehydrogenase/Sirohydrochlorin ferrochelatase	3	17	36	19518	9847	113143	11	53
26697	26643	24991	24983	-	-	CCNA_00025	major facilitator superfamily transporter	44	492	59	252337	279250	181211	44	143
25687			26115	+	-	predicted RNA	antisense: CCNA_00025	117	583	126	661012	330469	387706	247	1071
29403	29403	26701	26701	-	-	CCNA_00026	PAS-family sensor histidine kinase	21	214	69	121445	121384	214402	15	56
29384			32110	+	-	predicted RNA	antisense: CCNA_00027 CCNA_00026 CCNA_00028 CCNA_R0097	121	1079	4204	682795	611405	12890104	360	1733
30270	30191	29502	29404	-	-	CCNA_00027	2OG-Fe(II) oxygenase	14	172	21	80963	97894	66064	37	118
30354			30271	-	-	CCNA_R0097	-	6	108	2	38409	61412	9030	165	431
32658	32658	30337		-	-	CCNA_00028	TonB-dependent receptor	28	454	83	159855	257548	255744	31	96
32171			32217	+	-	predicted RNA	antisense: CCNA_00028	1	9	36	10361	5216	113097	184	912
32656	32914	33546	33546	+	-	CCNA_00029	lysine exporter protein	13	118	8	77879	67269	26377	26	90
33004			32698	-	-	predicted RNA	antisense: CCNA_00029	107	304	142	604819	172534	437426	248	1318
33595	33595	34329	34548	+	-	CCNA_00030	ribonuclease T2	9	56	33	53493	31837	103748	19	85
	34698	34312	34291	-	vapC	CCNA_00031	toxin protein VapC	12	82	25	68481	46778	76749	41	165
35011	34941	34699		-	vapB	CCNA_00032	antitoxin protein VapB	12	142	6	71759	81018	21414	79	238
35706	35667	35047	35012	-	-	CCNA_03912	hypothetical protein	91	749	55	514120	424412	169039	174	594
38120	37962	35824	35707	-	-	CCNA_00033	polyribonucleotide nucleotidyltransferase/polynucleotide adenylyltransferase	77	605	68	437397	343203	211109	43	154
38494	38480	38211	38211	-	-	CCNA_00034	SSU ribosomal protein S15P	27	148	11	153734	84262	36227	84	338
39429	39427	38495	38495	-	-	CCNA_00035	tRNA pseudouridine synthase B	15	114	31	84722	64909	97617	22	88
39879	39879	39430	39430	-	-	CCNA_00036	ribosome-binding factor A	6	92	7	36385	52361	23949	28	83
40768	40768	39980		-	-	CCNA_00037	esterase lipase family protein	4	66	13	26313	37654	42889	13	45
40827			40809	-	-	predicted RNA	-	1	6	0	7759	3868	880	52	219
	41403	40828		-	-	CCNA_00038	hypothetical protein	7	27	11	39951	15659	34557	10	52
	41921	41403		-	-	CCNA_00039	hypothetical protein	2	11	8	14265	6584	25451	6	29
41932			41922	-	-	predicted RNA	-	0	5	0	4144	3121	333	67	230
34600			35725	+	-	predicted RNA	antisense: CCNA_03912 vapC vapB	148	1221	155	837879	692082	475246	168	593
35780			38740	+	-	predicted RNA	antisense: CCNA_00034 CCNA_00033 CCNA_00035	9955	7730	24619	56135855	4380330	75475884	2363	15309
39480			39613	+	-	predicted RNA	antisense: CCNA_00036	43	109	55	243421	61783	169160	214	1180
40506			40542	+	-	predicted RNA	antisense: CCNA_00037	1	7	2	9397	4088	9090	43	203
41901			43393	+	-	predicted RNA	antisense: CCNA_00039 CCNA_00041 CCNA_00040	1184	1964	1189	6681638	1113056	3647245	404	2554
42584	42511	41960	41933	-	-	CCNA_00040	YcxB-like membrane protein	38	721	24	214602	408684	75626	167	422
45804	45614	42585	42585	-	-	CCNA_00041	protein translation initiation factor 2 IF-2	47	610	65	266506	345904	200956	29	89
43578			44499	+	-	predicted RNA	antisense: CCNA_00041	916	707	1375	5167614	400879	4217453	504	3537
45517			46036	+	-	predicted RNA	antisense: CCNA_00041 CCNA_00042 CCNA_R0098	2195	2259	1125	12376915	1280256	3450994	1427	10966
46002			45805	-	-	CCNA_R0098	-	5	46	5	31036	26454	17650	36	126
46543	46543	45893		-	-	CCNA_00042	Ylxr-like protein	5	52	15	31036	29961	48793	15	56
48268	48268	46622	46544	-	nusA	CCNA_00043	N utilization substance protein A NusA	12	220	54	68722	124915	166459	22	72
47017			47113	+	-	predicted RNA	antisense: nusA	31	74	38	177590	42475	117817	206	1161
47231			47411	+	-	predicted RNA	antisense: nusA	47	95	131	268096	54022	402640	237	1334
47664			47939	+	-	predicted RNA	antisense: nusA	103	70	233	581445	39725	714402	242	1613
47996			48465	+	-	predicted RNA	antisense: nusA CCNA_00044	110	175	655	622120	99633	2010502	350	1937
49068	48846	48271	48269	-	-	CCNA_00044	ribosome maturation protein RimP	8	84	17	46361	47633	53938	24	85
48557			48604	+	-	predicted RNA	antisense: CCNA_00044	5	6	38	28626	3746	117696	188	1042
48704			49081	+	-	predicted RNA	antisense: CCNA_00044	69	225	368	390265	127695	1129321	285	1452
49381			49069	-	-	predicted RNA	antisense: CCNA_00045	380	296	591	2143325	167869	1812460	630	4391
49082	49105	49638	49655	+	-	CCNA_00045	inorganic pyrophosphatase	33	254	31	191084	143989	96964	74	269
50041	50031	49645	49382	-	-	CCNA_00046	hypothetical protein	97	302	193	551855	171494	593716	220	1134
50095			50042	-	-	predicted RNA	-	2	18	2	16433	10301	6890	53	207
49656			49665	+	-	predicted RNA	antisense: CCNA_00046	0	3	0	1253	1851	2898	59	200
50011			50038	+	-	predicted RNA	antisense: CCNA_00046	3	14	7	18602	8450	22537	127	590
50812	50812	50132	50132	-	-	CCNA_00047	tRNA m7-G46 methyltransferase	4	44	18	27807	25330	56897	13	53
52239	52125	50902	50813	-	metK	CCNA_00048	S-adenosylmethionine synthetase	20	247	37	113638	140135	113431	31	100
50820			52359	+	-	predicted RNA	antisense: hipB metK	598	643	2814	3374891	364802	8629731	460	2677
52706	52679	52245	52245	-	hipB	CCNA_00049	HTH transcriptional regulator	38	222	22	217349	126307	69206	79	316
52441			52847	+	-	predicted RNA	antisense: hipB CCNA_00050	75	395	73	423373	224236	225588	170	715
	54299	52707	52707	-	-	CCNA_00050	apolipoprotein N-acyltransferase	57	466	41	322843	264397	126696	43	149
53032			53329	+	-	predicted RNA	antisense: CCNA_00050	68	229	122	387662	129966	374624	198	998
55222	55222	54296		-	corC	CCNA_00051	magnesium and cobalt efflux protein CorC	3	29	17	18072	16895	52117	7	31
55146			55369	+	-	predicted RNA	antisense: corC CCNA_00052	102	106	316	575228	60504	971467	392	2391
55723	55686	55231	55223	-	-	CCNA_00052	metal-dependent hydrolase/metalloproteinase	12	151	18	68048	85742	57550	49	154
55478			55531	+	-	predicted RNA	antisense: CCNA_00052	13	35	37	75277	19894	115146	243	1298
55699			55898	+	-	predicted RNA	antisense: phoH	15	8	210	85156	5016	645955	225	1226
	56668	55724		-	phoH	CCNA_00053	phosphate starvation-inducible protein PhoH	2	37	20	13012	21237	63666	9	34
58043	58011	56665		-	-	CCNA_00054	tRNA 2-methylthioadenosine synthase	15	154	35	85397	87705	110305	19	70
57163			57241	+	-	predicted RNA	antisense: CCNA_00054	6	24	27	35421	13784	84534	114	564
57798			58697	+	-	predicted RNA	antisense: CCNA_00054 CCNA_00056 CCNA_00055	207	634	672	1170554	359746	2060798	258	1330
58653	58608	58201	58157	-	-	CCNA_00055	ferric uptake regulation protein	12	155	14	70120	88379	43815	54	165
59114	59106	58654	58654	-	-	CCNA_00056	ribosomal-protein-S18-alanine acetyltransferase	7	60	12	41301	34171	37775	22	83
	59750	59115		-	-	CCNA_00057	glycoprotease family protein	0	21	6	722	12245	19441	5	16
	60386	59754	59754	-	-	CCNA_00058	hypothetical protein	3	41	15	21831	23274	47898	13	48
61190	61121	60534	60534	-	-	CCNA_00059	oxygen-insensitive NADH nitroreductase	10	114	15	61927	64704	46183	29	97
60818			61250	+	-	predicted RNA	antisense: CCNA_00059 CCNA_00060	162	206	202	915180	117002	619502	192	1271
62426	61763	61191	61191	-	-	CCNA_00060	mitochondrial-type Fe-S cluster assembly protein NFU	8	93	22	47855	52884	69904	28	99
61392			61663	+	-	predicted RNA	antisense: CCNA_00060	12	53	226	72626	30420	695219	195	978
61753	61885	63153	63203	+	-	CCNA_00061	cytochrome p450	157	580	74	889542	329160	226999	79	379
63181			62989	-	-	predicted RNA	antisense: CCNA_00061	23	146	26	134795	82972	81620	129	517
64361	64361	63327	63205	-	trpS	CCNA_00062	tryptophanyl-tRNA synthetase	25	254	25	146409	143940	77553	36	118
	64487	64440		-	-	CCNA_03913	hypothetical protein	0	1	0	0	595	2124	5	18
66091	66091	64529	64529	-	mviN	CCNA_00063	MviN-family integral membrane protein	13	166	36	75566	94597	113112	18	60
66330			66207	-	-	predicted RNA	-	5	41	2	31277	23250	7163	47	165
	68127	66331		-	-	CCNA_00064	methyl-accepting chemotaxis protein	8	129	37	50265	73150	115419	13	44
68141			68128	-	-	predicted RNA	-	1	7	0	5879	4410	424	74	255
68230	68196	68179	68142	-	-	CCNA_03914	hypothetical protein	1	17	0	10698	9681	273	122	382
68288			68231	-	-	predicted RNA	-	3	49	0	20915	27895	1760	107	290
63270			63338	+	-	predicted RNA	antisense: trpS	31	28	11	175807	16319	34800	133	1096
63613			64019	+	-	predicted RNA	antisense: trpS	167	234	200	945012	133048	615161	213	1386
64352			64475	+	-	predicted RNA	antisense: trpS CCNA_03913	16	18	169	93686	10496	518500	306	1673
65660			65788	+	-	predicted RNA	antisense: mviN	40	107	74	225542	60689	229139	248	1331
65981			66085	+	-	predicted RNA	antisense: mviN	10	51	16	60144	29121	50068	99	442
66258			66315	+	-	predicted RNA	-	2	29	1	13734	16963	5767	70	209
68135			68336	+	-	predicted RNA	antisense: CCNA_03914 CCNA_00065	45	166	16	258361	94509	49081	137	663
69117	69062	68289	68289	-	-	CCNA_00065	S-adenosylmethionine-dependent methyltransferase	9	204	19	52240	115811	59022	36	97
68523			68659	+	-	predicted RNA	antisense: CCNA_00065	30	103	51	170987	58745	158415	188	944
	69488	69120		-	-	CCNA_00066	Rieske (2Fe-2S) domain protein	0	3	9	4433	1953	30383	6	33
	69774	69493		-	-	CCNA_00067	YciI-like protein	1	7	5	7518	4391	15616	7	32
	70804	69794		-	gpsA	CCNA_00068	NAD(P)H-dependent glycerol-3-phosphate dehydrogenase	0	7	19	4963	4391	59083	4	22
	71904	70801		-	-	CCNA_00069	O-sialoglycoprotein endopeptidase	1	22	17	8096	12997	54848	5	22
71962			71915	-	-	predicted RNA	-	1	19	1	6506	11253	3338	55	146
	71977	72945		+	-	CCNA_00070	porphobilinogen deaminase	2	20	17	12626	11796	53634	6	26
72247			72187	-	-	predicted RNA	antisense: CCNA_00070	16	14	46	91518	8235	142221	211	1322
	72950	73636		+	-	CCNA_00071	uroporphyrinogen-III synthase	0	5	8	5590	3292	26210	3	17
	73680	74576		+	-	CCNA_00072	hypothetical protein	0	5	9	963	3248	30201	2	12
	74573	76108		+	-	CCNA_00073	HemY domain membrane protein	2	5	35	11614	2881	109348	5	26
75501			75350	-	-	predicted RNA	antisense: CCNA_00073	1	2	142	6168	1299	436287	190	973
76433			76125	-	-	predicted RNA	antisense: CCNA_R0001	393	400	300	2218602	226825	922370	493	3633
76150			76225	+	-	CCNA_R0001	Thr tRNA	8	67	11	50361	38196	34739	146	540
78702	78678	76477	76477	-	-	CCNA_00074	multifunctional fatty acid oxidation complex subunit alpha FadJ	59	680	48	333783	385346	148550	43	131
79974	79908	78703	78703	-	-	CCNA_00075	3-ketoacyl-CoA thiolase	11	116	26	63325	65793	81469	16	58
	80358	79975	79975	-	-	CCNA_00076	hypothetical protein	3	21	5	19903	12387	17438	10	43
81532	81530	80355		-	-	CCNA_00077	acyl-CoA dehydrogenase, long-chain specific	36	496	27	205301	281165	82835	56	161
83338	83326	81533	81533	-	-	CCNA_00078	acyl-CoA dehydrogenase	29	371	41	168289	210433	128562	30	94
	83893	83414	83414	-	-	CCNA_00079	MerR-family transcriptional regulator	1	43	8	10987	24910	25330	14	42
84054			83896	-	-	predicted RNA	-	13	149	6	76963	84506	19289	126	378
	84087	84728		+	-	CCNA_00080	LexA-related transcriptional repressor	1	10	172	7710	6178	528714	56	281
84729			85081	+	-	predicted RNA	antisense: CCNA_00081	175	179	579	986795	101958	1776931	446	2706
85060	84972	84763	84763	-	-	CCNA_00081	hypothetical protein	2	55	9	16867	31197	28198	40	121
86880	86880	85222	85061	-	lysS	CCNA_00082	class 1 lysyl-tRNA synthetase	33	405	48	189253	229575	149658	36	114
85176			85217	+	-	predicted RNA	-	19	25	18	110987	14252	55896	210	1437
85529			85584	+	-	predicted RNA	antisense: lysS	7	13	30	43710	7541	92441	151	855
85767			85991	+	-	predicted RNA	antisense: lysS	434	297	150	2447759	168832	460130	511	4558
86125			86167	+	-	predicted RNA	antisense: lysS	7	31	13	41253	18097	42449	170	789
	88683	87043		-	-	CCNA_00083	phosphoglucomutase/phosphomannomutase	7	104	21	40674	59253	65442	10	33
88565			88856	+	-	predicted RNA	antisense: CCNA_00083	42	378	39	240000	214248	122507	193	658
	89053	90642		+	purH	CCNA_00084	phosphoribosylaminoimidazolecarboxamide formyltransferase/IMP cyclohydrolase	13	102	31	78120	58061	96312	12	48
90643			90654	+	-	predicted RNA	-	0	7	0	5204	4005	728	80	276
88836			88684	-	-	predicted RNA	-	22	183	2	125349	104176	8028	159	517
89030			88918	-	-	predicted RNA	-	9	61	12	54265	34640	39702	95	379
90675			90589	-	-	predicted RNA	antisense: CCNA_00085 purH	5	38	10	31518	21916	31780	82	326
90655	90655	91413		+	-	CCNA_00085	dienelactone hydrolase-related protein	17	80	100	99903	45777	308195	41	199
96450	96290	91467	91291	-	-	CCNA_00086	NAD-specific glutamate dehydrogenase	96	1041	198	543180	590094	609895	35	120
91414			91803	+	-	predicted RNA	antisense: CCNA_00086	32	76	359	183710	43261	1100940	217	1134
91893			91950	+	-	predicted RNA	antisense: CCNA_00086	0	1	44	5108	620	134921	156	808
92175			93123	+	-	predicted RNA	antisense: CCNA_00086	530	454	1160	2988481	257314	3556381	365	2389
93258			96460	+	-	predicted RNA	antisense: CCNA_R0002 CCNA_00086	1745	2148	3853	9839903	1217413	11812551	382	2380
96584			96456	-	-	CCNA_R0002	-	5	16	5	32433	9319	18272	29	155
96517			96570	+	-	predicted RNA	antisense: CCNA_R0002	16	14	18	92289	8318	57140	136	973
97921	97737	96628	96585	-	-	CCNA_00087	conserved membrane spanning protein	44	456	74	251566	258374	229200	65	221
96855			97498	+	-	predicted RNA	antisense: CCNA_00087	99	458	99	561542	259624	306146	131	583
97841	97841	99385	99385	+	-	CCNA_00088	HerA helicase-related ATPase	29	398	43	168963	225804	133768	37	114
98362			98197	-	-	predicted RNA	antisense: CCNA_00088	17	102	32	100771	58008	100303	123	520
98769			98510	-	-	predicted RNA	antisense: CCNA_00088	90	357	49	509638	202295	151419	237	1106
101959	101895	99466	99378	-	-	CCNA_00089	MHYT/PAS-family GGDEF/EAL protein	26	220	64	148674	124969	197541	17	64
	102943	101960		-	-	CCNA_00090	UDP-glucose 4-epimerase	10	97	37	57734	55429	113993	20	76
103023			102944	-	-	predicted RNA	-	6	58	1	34265	32945	4355	96	298
	104042	103149	103149	-	-	CCNA_00091	transporter, drug/metabolite exporter family	3	45	12	19132	25726	38245	9	30
104929	104929	104039		-	-	CCNA_00092	short chain dehydrogenase	4	34	19	22602	19347	59599	9	37
105009			104930	-	-	predicted RNA	-	3	39	4	17975	22458	13537	72	224
	105237	105028		-	-	CCNA_00093	hypothetical protein	0	13	4	3228	7595	15207	12	41
	106230	105310	105310	-	hfsJ	CCNA_00094	WecG/TagA-family glycosyltransferase HfsJ	13	98	25	74409	55741	77826	19	75
106333			106231	-	-	predicted RNA	-	6	82	1	34072	46720	5903	102	280
99689			99940	+	-	predicted RNA	antisense: CCNA_00089	35	103	67	199469	58887	205615	117	613
101762			101994	+	-	predicted RNA	antisense: CCNA_00090 CCNA_00089	34	158	115	193156	89967	354211	195	911
102948			103015	+	-	predicted RNA	-	2	52	2	15325	30005	9060	103	266
104895			105006	+	-	predicted RNA	antisense: CCNA_00092	8	47	25	48240	26923	77174	103	453
105550			105686	+	-	predicted RNA	antisense: hfsJ	5	7	109	30602	4298	335301	171	900
106073			106329	+	-	predicted RNA	antisense: hfsJ	13	95	170	74698	54124	524131	182	846
	107332	106334	106334	-	-	CCNA_00095	quinone oxidoreductase	7	76	16	41879	43076	51206	13	45
107312			107401	+	-	predicted RNA	antisense: CCNA_00095	6	52	14	34361	29604	43921	106	399
107428			107333	-	-	predicted RNA	antisense: CCNA_00096	6	49	3	38457	28115	9273	74	263
	107402	108280		+	-	CCNA_00096	L-asparaginase	3	22	9	20867	12499	30459	5	24
108334	108334	108792	109043	+	-	CCNA_00097	hypothetical protein	6	47	26	36867	26698	82061	25	105
109233	109233	108943	108749	-	-	CCNA_00098	hypothetical protein	4	82	7	25879	46524	21824	39	107
	110969	109239		-	fzlC	CCNA_00099	FtsZ-binding protein FzlC	1	5	17	5686	3116	52526	2	11
	111638	110979	110979	-	-	CCNA_00100	Ribulose-5-phosphate 3-epimerase	9	47	18	51662	26986	57520	15	68
111378			111620	+	-	predicted RNA	antisense: CCNA_00100	35	68	231	198457	38973	710031	241	1299
111697			111712	+	-	predicted RNA	-	1	3	3	9253	1904	9364	74	427
	113034	111745		-	rsmB	CCNA_00101	16S rRNA m5C methyltransferase RsmB	2	6	19	15036	3858	58263	3	19
	113151	113375		+	-	CCNA_00102	hypothetical protein	0	1	1	4674	986	3460	2	13
113463	113463	115160		+	-	CCNA_00103	gamma-glutamyltranspeptidase	14	105	26	81445	59966	81818	11	43
114485			114374	-	-	predicted RNA	antisense: CCNA_00103	5	54	19	32578	31084	59295	97	365
	115990	115289		-	-	CCNA_00104	orotidine 5'-phosphate decarboxylase	1	6	12	7566	3497	38913	4	23
	116088	116786	116786	+	-	CCNA_00105	MarC family integral membrane protein	9	56	22	52963	31807	68659	17	73
116334			116227	-	-	predicted RNA	antisense: CCNA_00105	11	43	20	66265	24651	62771	97	474
	116834	118099		+	-	CCNA_00106	2-polyprenyl-6-methoxyphenol hydroxylase	7	20	37	43325	11791	116436	8	45
117955			117944	-	-	predicted RNA	antisense: CCNA_00106	0	0	9	1686	351	28714	165	854
118100			118194	+	-	predicted RNA	-	16	46	33	92144	26444	102625	147	776
118457	118457	118260		-	-	CCNA_00107	Trm112p-like protein	2	27	13	15228	15840	40066	31	119
	119144	118467		-	-	CCNA_00108	lon endopeptidase-related protein	6	41	23	36144	23318	70632	14	63
120059	120059	119160	119160	-	-	CCNA_00109	thioredoxin	6	120	27	36289	68216	83867	22	69
119822			120137	+	-	predicted RNA	antisense: CCNA_00109	118	199	191	668819	112782	588541	238	1445
120774	120675	120169	120060	-	-	CCNA_00110	DNA-binding protein	7	74	13	43662	41967	42206	24	84
120403	120752	121498	121498	+	-	CCNA_00111	hypothetical protein	29	457	18	167710	259248	55425	80	215
	121503	121892	121892	+	-	CCNA_00112	glyoxalase family protein	6	11	5	34650	6476	16072	7	48
121893			121971	+	-	predicted RNA	-	11	20	1	66698	11600	6101	52	356
	121972	122544		+	-	CCNA_00113	hypothetical protein	3	14	8	17590	8005	26483	6	30
122545	122547	122852	122852	+	-	CCNA_00114	MarR/EmrR-family transcriptional regulator	4	51	5	24481	29228	17999	24	78
	122939	126268		+	-	CCNA_00115	TolB protein	21	282	137	118457	159864	422719	18	70
124282			124027	-	-	CCNA_R0099	-	1	4	28	9108	2535	86735	24	128
	127753	126407		-	-	CCNA_00116	phosphoglucosamine mutase	14	126	35	83710	71621	108878	17	65
127709			127914	+	-	predicted RNA	antisense: CCNA_00116	68	290	119	388433	164861	367597	318	1490
127973			127754	-	-	predicted RNA	antisense: CCNA_00117	21	278	13	123469	157783	40415	169	487
	127915	129735		+	-	CCNA_00117	glucosamine-fructose-6-phosphate aminotransferase, isomerizing	15	195	45	86746	110872	139565	18	61
129746	129746	131989		+	-	CCNA_00118	porphyrin biosynthesis protein	107	1675	72	603566	949255	223660	98	263
129989			129897	-	-	predicted RNA	antisense: CCNA_00118	6	45	8	35277	25760	27287	83	316
130341			130131	-	-	predicted RNA	antisense: CCNA_00118	17	158	18	98457	89596	55531	113	384
131490			130451	-	-	predicted RNA	antisense: CCNA_00118	193	1500	170	1091277	850319	523038	221	789
131725			131572	-	-	predicted RNA	antisense: CCNA_00118	20	163	15	113927	92751	46501	157	548
	131977	132438		+	-	CCNA_00119	hypothetical protein	1	18	10	7421	10623	31825	9	35
	132435	132953		+	-	CCNA_00120	putative acetyltransferase	5	13	10	32626	7634	31173	8	45
	133408	132950		-	-	CCNA_00121	hypothetical protein	1	28	19	11132	16397	61132	16	64
	133827	133417	133417	-	-	CCNA_00122	hypothetical protein	7	39	9	43518	22180	28001	17	75
133751	133900	134682	134887	+	-	CCNA_00123	3-hydroxyacyl CoA dehydrogenase	17	52	83	99855	29531	255061	31	163
134114			133828	-	-	predicted RNA	antisense: CCNA_00123	19	81	263	109638	46119	808726	225	1120
134575			134204	-	-	predicted RNA	antisense: CCNA_00123	14	20	457	83807	11693	1401274	257	1341
134825			134765	-	-	predicted RNA	-	12	37	18	67951	21462	57125	156	800
	135413	134826		-	-	CCNA_00124	hypothetical protein	9	58	35	55566	33058	110077	25	112
135508			135414	-	-	predicted RNA	-	8	46	5	48530	26073	17529	78	323
134981			135553	+	-	predicted RNA	antisense: CCNA_00125 CCNA_00124	99	270	945	560578	153533	2899210	406	2101
136177	136177	135509	135509	-	-	CCNA_00125	amino acid efflux permease	2	27	21	13638	15830	65958	11	47
	136591	136184		-	-	CCNA_00126	glutathione S-transferase	2	25	16	12385	14311	50645	15	63
136686	136811	137011	137131	+	-	CCNA_00127	KTSC domain protein	18	248	5	104530	140995	17711	159	436
137114			136712	-	-	predicted RNA	antisense: CCNA_00127	576	567	862	3251566	321345	2643436	758	5141
138554	138472	137246	137246	-	-	CCNA_00128	argininosuccinate synthase	22	258	26	124433	146202	82698	30	95
137326			137567	+	-	predicted RNA	antisense: CCNA_00128	136	191	109	771325	108415	335392	247	1673
137794			138068	+	-	predicted RNA	antisense: CCNA_00128	58	103	225	329734	58838	692138	233	1309
138213			138236	+	-	predicted RNA	antisense: CCNA_00128	9	17	14	55036	10047	44923	255	1527
138322			138586	+	-	predicted RNA	antisense: CCNA_00128 CCNA_00129	150	263	140	849204	149367	429640	287	1796
	138917	138555	138555	-	-	CCNA_00129	hypothetical protein	3	12	11	22361	7336	35544	11	59
141163	140918	138921	138921	-	-	CCNA_00130	Kup system potassium uptake protein	32	348	109	180481	197655	335164	33	119
138982			139284	+	-	predicted RNA	antisense: CCNA_00130	178	292	265	1008626	165681	813643	356	2186
139443			139682	+	-	predicted RNA	antisense: CCNA_00130	34	77	191	193012	44185	587555	214	1145
140009			140031	+	-	predicted RNA	antisense: CCNA_00130	0	2	18	5542	1269	55228	173	899
140218			140331	+	-	predicted RNA	antisense: CCNA_00130	18	56	77	102698	31856	236925	211	1086
141014			141118	+	-	predicted RNA	-	2	61	1	11759	35055	5494	73	166
	141119	141541	141541	+	-	CCNA_00131	Rrf2 family protein	0	19	7	337	11312	24100	9	28
	141633	142433		+	hetN	CCNA_00132	ketoacyl reductase hetN	12	88	12	70891	50344	38837	17	66
141970			141948	-	-	predicted RNA	antisense: hetN	1	10	5	11180	5866	16861	110	491
142167			142133	-	-	predicted RNA	antisense: hetN	5	25	5	28289	14291	16709	131	564
142547	142680	143894	143894	+	-	CCNA_00133	radical SAM family enzyme	7	142	21	41831	81009	67309	17	52
142648			142583	-	-	predicted RNA	-	4	37	8	23855	21501	25588	99	358
143276			143180	-	-	predicted RNA	antisense: CCNA_00133	23	46	20	132048	26107	62361	125	757
143651			143557	-	-	predicted RNA	antisense: CCNA_00133	13	40	20	76192	23015	63363	109	570
144080			143980	-	-	predicted RNA	antisense: CCNA_00134	24	30	80	139903	17115	246881	223	1333
	143989	144417	144417	+	-	CCNA_00134	surface protein	1	14	6	9060	8464	20549	7	29
	144443	145276		+	-	CCNA_00135	trypsin-like peptidase	0	12	17	0	7194	52997	5	24
146952	146952	145273	145273	-	-	CCNA_00136	AmpG protein	18	142	73	101590	80764	226438	19	81
145865			145950	+	-	predicted RNA	antisense: CCNA_00136	16	74	16	93204	42465	49734	160	718
	148530	146986		-	shkA	CCNA_00137	hybrid two-component histidine kinase/receiver protein ShkA	1	15	19	7710	8616	58977	3	16
148513	148752	150944	151066	+	-	CCNA_00138	TonB-dependent receptor	29	328	78	168240	185966	240613	26	90
148990			148601	-	-	predicted RNA	antisense: CCNA_00138	23	236	228	134843	133722	699954	194	827
149109			149098	-	-	predicted RNA	antisense: CCNA_00138	0	3	5	2987	2095	17362	135	623
150992			150943	-	-	predicted RNA	antisense: CCNA_00138	4	23	17	24771	13510	52982	134	608
152600	152600	150993		-	chlI	CCNA_00139	magnesium chelatase subunit ChlI-like ATPase	7	60	65	42554	34513	200849	13	57
152581			152884	+	-	predicted RNA	antisense: CCNA_00140 chlI	122	447	41	692144	253577	128456	244	1177
153717	153662	152709	152601	-	-	CCNA_00140	glutathione synthetase	33	491	33	188192	278742	103779	70	199
153339			153420	+	-	predicted RNA	antisense: CCNA_00140	11	69	47	63759	39281	144543	229	1006
153529			153691	+	-	predicted RNA	antisense: CCNA_00140	179	210	146	1009397	119161	447791	456	3223
	154533	153718		-	-	CCNA_00141	tetratricopeptide repeat family protein	1	11	16	10987	6735	51510	6	28
	154912	154535		-	-	CCNA_00142	endonuclease	3	6	5	20000	3765	17650	6	36
	155784	154912		-	-	CCNA_00143	ribosomal RNA small subunit methyltransferase I	0	8	14	2361	4547	45894	4	20
	156973	155819		-	-	CCNA_00144	oxygen-independent coproporphyrinogen-III oxidase	3	20	26	22265	11517	81180	7	33
157838	157568	156966		-	-	CCNA_00145	xanthosine triphosphate pyrophosphatase	7	89	17	39807	50486	53149	24	79
157426	157593	158186	158193	+	-	CCNA_00146	glutathione S-transferase	10	116	11	61542	66287	34815	28	91
158235			158353	+	-	predicted RNA	-	7	85	3	42554	48185	9622	95	281
158797			158231	-	-	predicted RNA	antisense: CCNA_00148 CCNA_00147	175	396	701	989542	224564	2151388	365	1978
158354	158354	158470	158545	+	-	CCNA_00147	hypothetical protein	5	29	2	28433	16836	8499	39	153
158546	158546	159079	159095	+	-	CCNA_00148	hypothetical protein	12	121	13	70843	68583	42813	34	113
159096	159096	159323		+	-	CCNA_00149	Cro/CI-family transcriptional regulator	3	6	12	17156	3809	37259	15	85
160297	160297	159320	158882	-	-	CCNA_00150	PDZ domain family protein	7	36	39	41156	20505	122355	13	62
160260			160441	+	-	predicted RNA	antisense: CCNA_00150	115	182	117	650216	103301	360267	319	2039
161367	161180	160464	160298	-	-	CCNA_00151	ribonuclease PH	3	32	21	18409	18355	67187	11	48
161182			161312	+	-	predicted RNA	-	4	90	3	27373	51448	11701	90	230
	161320	162396	162396	+	-	CCNA_00152	winged helix-turn-helix transcription repressor HrcA	5	74	22	29012	42387	68811	12	43
162804			162269	-	-	predicted RNA	antisense: grpE CCNA_00152	179	406	395	1012867	230430	1212202	274	1527
162397	162409	163035	163035	+	grpE	CCNA_00153	adenine nucleotide exchange factor GrpE	7	91	13	40722	51858	41887	22	71
	163235	162975	162975	-	-	CCNA_00154	hypothetical protein	6	26	39	36674	15239	121460	45	221
163197	163413	164531	164531	+	-	CCNA_00155	DNA polymerase III, beta chain	21	182	31	122602	103350	95371	26	95
164454			163236	-	-	predicted RNA	antisense: CCNA_00155	179	456	1277	1014554	258545	3916618	270	1419
164532	164664	164951	165021	+	-	CCNA_00156	ArsR-family transcriptional regulator	5	45	5	30168	25638	16876	24	84
164725			164553	-	-	predicted RNA	antisense: CCNA_00156	25	102	14	145783	58144	42920	102	475
165095			164946	-	-	predicted RNA	antisense: CCNA_00157 CCNA_00156	11	118	24	65445	66873	75580	132	461
165022	165022	165393	165457	+	-	CCNA_00157	glyoxalase family protein	11	129	7	63614	73584	22810	47	143
165451			165305	-	-	predicted RNA	antisense: CCNA_00157	29	79	23	163662	44805	71042	116	633
165492			165575	+	-	CCNA_R0100	-	0	0	2	0	14	7816	6	31
165609	165621	166784		+	recF	CCNA_00158	DNA replication and repair protein recF	5	60	26	31325	34039	79875	11	41
167011			166483	-	-	predicted RNA	antisense: gyrB recF	106	225	687	600674	127509	2106920	333	1786
	166781	169246	169360	+	gyrB	CCNA_00159	DNA gyrase subunit B	38	392	99	215277	222497	303703	28	100
167929			167188	-	-	predicted RNA	antisense: gyrB	160	344	579	906265	195227	1775110	235	1292
168568			168130	-	-	predicted RNA	antisense: gyrB	69	133	441	394650	75484	1352208	255	1383
169102			168845	-	-	predicted RNA	antisense: gyrB	5	9	242	32626	5172	742707	195	1008
169310			169182	-	-	predicted RNA	antisense: gyrB	28	66	8	160963	37747	26589	98	582
169387	169387	170526	170950	+	-	CCNA_00160	methyl-accepting chemotaxis protein	17	120	51	97686	68329	158324	23	94
169525			169392	-	-	predicted RNA	antisense: CCNA_00160	13	73	8	76578	41640	25481	87	357
175372			170567	-	-	predicted RNA	antisense: CCNA_00162 CCNA_00161 CCNA_00164 CCNA_00163	12749	9349	14015	71887662	5297357	42967005	1119	8333
170951	170951	171577		+	-	CCNA_00161	hypothetical protein	5	45	11	29301	25863	36257	13	48
171642	171649	172917	172963	+	-	CCNA_00162	hypothetical protein	58	914	69	328626	518150	211595	99	278
172964	172964	175183		+	-	CCNA_00163	exopolysaccharide transport family protein	138	1293	88	778409	732994	272013	82	267
	175173	177098	177147	+	-	CCNA_00164	O-antigen polymerase	35	324	70	202650	184066	216148	28	104
175876			175483	-	-	predicted RNA	antisense: CCNA_00164	148	219	341	839421	124383	1045818	282	1700
176264			176164	-	-	predicted RNA	antisense: CCNA_00164	54	92	60	305108	52405	185354	288	1791
177974	177745	177092	176918	-	pssY	CCNA_00165	polyisoprenylphosphate hexose-1-phosphotransferase pssY	29	129	41	164385	73189	126726	40	185
177616			177943	+	-	predicted RNA	antisense: pssY	31	399	146	174987	226239	448869	241	863
	177944	178090		+	-	CCNA_03915	hypothetical protein	2	23	3	14457	13090	10805	24	86
178052			177975	-	-	predicted RNA	antisense: CCNA_03915	1	6	158	5783	3668	485339	418	2114
179433	179070	178252	178053	-	-	CCNA_00166	putative transglutaminase-like cysteine proteinase	25	231	31	141253	130933	95522	43	149
178519			178663	+	-	predicted RNA	antisense: CCNA_00166	70	140	54	399855	79333	167051	243	1485
178898			179044	+	-	predicted RNA	antisense: CCNA_00166	0	13	189	5253	7800	582015	271	1349
179045	179311	180120	180120	+	-	CCNA_00167	metallophosphatase family protein	17	225	23	99807	127875	70754	40	122
179702			179434	-	-	predicted RNA	antisense: CCNA_00167	44	151	310	252963	85590	951843	316	1599
180813			179824	-	-	predicted RNA	antisense: CCNA_00168 CCNA_00167	1337	1311	1548	7543903	743144	4747700	624	4388
180121	180205	180801	180801	+	-	CCNA_00168	polysaccharide export protein	25	280	20	143180	158823	61951	65	203
180802	181379	182917	182996	+	-	CCNA_00169	hypothetical protein	19	235	65	108481	133517	199575	27	95
181395			180906	-	-	predicted RNA	antisense: CCNA_00169	71	962	31	403469	545298	96934	256	711
182245			182190	-	-	predicted RNA	antisense: CCNA_00169	0	8	1	5397	4620	4553	24	86
182997	182997	185663	185843	+	-	CCNA_00170	TonB-dependent receptor	83	1303	107	472000	738357	330125	68	192
183665			183387	-	-	predicted RNA	antisense: CCNA_00170	19	183	12	108481	103995	38033	92	299
184232			183736	-	-	predicted RNA	antisense: CCNA_00170	40	479	26	228867	271738	80391	131	389
184656			184556	-	-	predicted RNA	antisense: CCNA_00170	2	59	2	12578	33732	7330	75	177
184966			184874	-	-	predicted RNA	antisense: CCNA_00170	4	49	3	23325	27846	9758	73	218
185237			185027	-	-	predicted RNA	antisense: CCNA_00170	12	84	12	73156	48146	38488	65	252
185850			185520	-	-	predicted RNA	antisense: CCNA_00170	34	365	39	194506	207136	121551	163	526
	185853	186290		+	-	CCNA_00171	type II secretion pathway protein C	0	16	3	1012	9090	9849	5	15
	186287	188350		+	pulD	CCNA_00172	type II secretion pathway protein D	16	123	47	93783	70019	146304	12	50
186475			186392	-	-	predicted RNA	antisense: pulD	2	13	3	16192	7780	10062	30	135
	188347	189822		+	pulE	CCNA_00173	type II secretion pathway protein E	1	62	17	7277	35607	52602	7	21
	189809	191020	191020	+	pulF	CCNA_00174	type II secretion pathway protein F	12	64	22	70939	36653	69388	11	48
190412			190312	-	-	predicted RNA	antisense: pulF	5	94	6	28819	53489	19137	126	334
191021	191032	191484		+	-	CCNA_00175	type II secretion pathway protein G	1	36	10	7855	20607	30808	14	43
	191399	191956		+	-	CCNA_00176	type II secretion pathway protein H	1	15	11	10457	8782	35270	7	32
	191925	192308		+	-	CCNA_00177	type II secretion pathway protein I	0	10	5	4771	5841	16041	6	23
	192305	192895		+	-	CCNA_00178	type II secretion pathway protein J	3	28	6	21590	16192	21080	8	33
	192892	193866		+	-	CCNA_00179	type II secretion pathway protein K	6	98	30	36915	55575	93504	18	63
193851			193741	-	-	predicted RNA	antisense: CCNA_00180 CCNA_00179	6	50	11	38120	28530	34921	80	305
	193848	194954		+	-	CCNA_00180	type II secretion pathway protein L	9	171	24	54072	97352	75959	23	68
194824			194740	-	-	predicted RNA	antisense: CCNA_00180	9	71	5	50746	40761	17453	123	427
	194951	195427		+	-	CCNA_00181	type II secretion pathway protein M	2	54	7	12096	30718	22962	16	45
	195424	196140		+	-	CCNA_00182	type II secretion pathway protein N	2	20	17	16385	11727	52329	8	37
197069	197011	196250	196139	-	pulO	CCNA_00183	type II secretory pathway, prepilin signal peptidase	8	124	30	47469	70722	93656	28	92
196151			196249	+	-	predicted RNA	-	12	81	8	69590	46124	24965	125	473
196637			196785	+	-	predicted RNA	antisense: pulO	22	105	14	127373	59883	45393	119	520
197038			197070	+	-	predicted RNA	antisense: CCNA_00184	0	15	1	3277	8513	4416	63	163
197267	197267	197070	197070	-	-	CCNA_00184	hypothetical protein	1	25	1	6216	14555	5296	17	43
200124	199810	197285	197268	-	-	CCNA_00185	TonB-dependent receptor	54	473	71	305253	268265	219638	29	104
197377			197594	+	-	predicted RNA	antisense: CCNA_00185	21	169	9	121493	96234	28289	109	376
198441			198461	+	-	predicted RNA	antisense: CCNA_00185	1	6	0	6120	3721	1138	45	174
198588			198705	+	-	predicted RNA	antisense: CCNA_00185	8	68	3	48963	38699	11124	81	279
198986			199062	+	-	predicted RNA	antisense: CCNA_00185	1	14	1	10650	7956	5964	28	106
199758			200339	+	-	predicted RNA	antisense: CCNA_R0003 CCNA_00186 CCNA_00185	268	491	90	1511421	278527	278418	182	1184
200201			200125	-	-	CCNA_R0003	Arg tRNA	3	85	3	22168	48209	10320	142	349
	201602	200286		-	-	CCNA_00186	guanine-hypoxanthine permease	10	80	25	61108	45826	76840	11	46
201569			201664	+	-	predicted RNA	antisense: CCNA_00186 CCNA_00187	11	24	12	62072	13661	37501	67	393
202681	202681	201599		-	-	CCNA_00187	NUP-family purine nucleoside permease	6	47	26	36722	26884	79769	10	44
203788	203725	202763	202763	-	-	CCNA_00188	ABC transporter ATP-binding protein	11	167	21	62072	95091	64744	25	76
203547			203763	+	-	predicted RNA	antisense: CCNA_00188	68	168	69	387710	95506	212748	190	1069
204044			203846	-	-	predicted RNA	antisense: CCNA_00189	1	4	201	7228	2378	618819	207	1052
	203869	204135		+	-	CCNA_00189	zinc-finger domain protein	0	0	3	1108	126	9864	2	13
	204137	204571		+	-	CCNA_00190	acyl-CoA hydrolase	0	11	8	5493	6550	26377	7	29
	204697	205173		+	-	CCNA_00191	N-acetylglutamate synthase domain protein	3	22	13	21301	12543	42312	12	53
	206793	205174		-	-	CCNA_00192	long-chain-fatty-acid--CoA ligase	15	110	35	88481	62506	109819	13	53
206406			206500	+	-	predicted RNA	antisense: CCNA_00192	6	24	6	34554	13769	20033	50	239
208041	208041	206989	206989	-	leuB	CCNA_00193	3-isopropylmalate dehydrogenase	4	39	20	23325	22414	62376	8	34
	208345	208043		-	-	CCNA_00194	Antibiotic biosynthesis monooxygenase family protein	0	9	6	0	5582	19653	7	27
	209095	208487	208487	-	leuD	CCNA_00195	3-isopropylmalate dehydratase small subunit	10	198	11	57060	112699	35908	43	112
208593			208616	+	-	predicted RNA	antisense: leuD	3	13	3	21927	7678	11079	114	565
208914			208974	+	-	predicted RNA	antisense: leuD	6	38	12	36385	21985	39808	128	536
	210531	209092		-	leuC	CCNA_00196	3-isopropylmalate dehydratase large subunit	8	108	26	49349	61261	80406	13	44
210463			210598	+	-	predicted RNA	antisense: leuC	27	115	24	154746	65481	73637	157	720
210769			210637	-	-	CCNA_R0004	-	5	41	5	32385	23499	16390	49	181
210675			211089	+	-	predicted RNA	antisense: CCNA_R0004	59	503	30	332722	285414	92138	171	570
	211522	211121	210770	-	rplS	CCNA_00197	LSU ribosomal protein L19P	9	45	12	52192	25848	37076	21	95
211200			212087	+	-	predicted RNA	antisense: rplS trmD	1840	1156	4626	10376963	655546	14183563	1438	9465
212451	212256	211519		-	trmD	CCNA_00198	tRNA (guanine-N1) -methyltransferase	36	286	17	206313	162340	54317	55	191
212088	212387	214267	214482	+	-	CCNA_00199	TadG/vWA-family protein	200	1518	156	1129831	860469	478433	122	437
212880			212698	-	-	predicted RNA	antisense: CCNA_00199	34	131	48	195421	74366	149521	158	763
213497			213145	-	-	predicted RNA	antisense: CCNA_00199	167	616	249	945108	349499	763939	398	1943
214295			213866	-	-	predicted RNA	antisense: CCNA_00199	148	525	189	839951	297499	581666	269	1332
215462	215255	214320	214296	-	-	CCNA_00200	2OG-Fe(II) oxygenase superfamily protein	54	180	61	304481	102520	188617	42	212
214483			215417	+	-	predicted RNA	antisense: CCNA_00200	1699	616	3446	9585397	349386	10566231	1028	7308
	215418	216098		+	-	CCNA_00201	outer membrane protein	3	43	9	20819	24544	30475	10	37
215540			215463	-	-	predicted RNA	antisense: CCNA_00201	0	4	69	4867	2730	214159	188	947
216149	216215	217270	217270	+	-	CCNA_00202	DesA-family fatty acid desaturase	17	139	22	96144	78918	68386	21	76
216595			216205	-	-	predicted RNA	antisense: CCNA_00202	40	75	536	230554	42812	1644893	310	1635
216966			216651	-	-	predicted RNA	antisense: CCNA_00202	35	70	272	199951	39979	834360	211	1133
217271	217328	218332	218332	+	-	CCNA_00203	sterol desaturase family protein	27	212	46	154361	120148	141994	36	138
217878			217733	-	-	predicted RNA	antisense: CCNA_00203	27	134	38	156000	76105	118546	181	800
218108			217964	-	-	predicted RNA	antisense: CCNA_00203	19	68	31	107180	38802	95947	113	556
	220237	218336		-	kefB	CCNA_00204	glutathione-regulated potassium-efflux system protein kefB	2	45	40	12096	25956	124510	7	28
	220822	220241	220238	-	-	CCNA_00205	NAD(P)H-quinone reductase	7	77	9	43277	44150	27743	20	65
221244	221085	220822		-	-	CCNA_03916	hypothetical protein	156	224	734	882602	127436	2252041	726	4118
220789	220931	221641		+	-	CCNA_00206	succinyl-CoA:3-ketoacid-coenzyme A transferase subunit A	47	369	42	268289	209617	131051	79	285
221998			221245	-	-	predicted RNA	antisense: CCNA_00207 CCNA_00206	292	935	1022	1650795	530156	3134117	460	2349
	221641	222282	222282	+	-	CCNA_00207	succinyl-CoA:3-ketoacid-coenzyme A transferase subunit B	11	176	17	62891	100000	54181	39	112
222282			222104	-	-	predicted RNA	antisense: CCNA_00207	16	46	169	90939	26298	518348	230	1183
223272	223272	222283		-	-	CCNA_00208	type 1 glutamine amidotransferase (GATase1)-like domain protein	6	26	116	36048	15010	357823	27	137
	224927	223353		-	-	CCNA_00209	undecaprenyl-phosphomannose:protein mannosyltransferase	16	111	32	92144	63322	100561	13	54
224724			224777	+	-	predicted RNA	antisense: CCNA_00209	6	29	15	34891	16548	46941	132	607
224865	225115	227526	227526	+	-	CCNA_00210	TonB-dependent receptor	103	1126	134	586120	638367	411367	70	226
	227686	228693		+	-	CCNA_00211	Porphyromonas-type peptidyl-arginine deiminase	6	45	23	33975	25995	71755	10	43
	228693	229571		+	-	CCNA_00212	N-carbamoylputrescine amidase	12	140	21	72433	79494	65381	24	82
	229568	230116		+	-	CCNA_00213	ribosomal-protein-alanine acetyltransferase	4	32	20	24048	18595	62831	15	64
230117			230253	+	-	predicted RNA	-	4	68	4	27710	38719	14933	68	197
227533			224928	-	-	predicted RNA	antisense: CCNA_00210	5736	4520	13419	32345879	2561280	41141038	1491	9727
229160			228957	-	-	predicted RNA	antisense: CCNA_00212	59	127	57	333686	72075	177629	162	953
230217			230116	-	-	predicted RNA	antisense: CCNA_00213	13	67	4	76771	38504	14235	101	423
230262	230262	232307	232307	+	-	CCNA_00214	TonB-dependent receptor	16	247	34	93012	140189	105327	18	55
231938			231811	-	-	predicted RNA	antisense: CCNA_00214	9	67	3	53060	38411	11504	75	268
232420			232497	+	-	CCNA_R0101	-	0	3	4	819	1782	12960	15	66
233451			232510	-	-	predicted RNA	antisense: CCNA_00215	1607	2901	4559	9064048	1644018	13977447	1526	8735
232510	232614	233402	233447	+	-	CCNA_00215	SapC surface layer protein	35	312	24	200337	176896	74381	57	190
	233862	233470		-	-	CCNA_00216	hot dog superfamily protein	2	40	5	12530	22869	18136	15	45
233852			233976	+	-	predicted RNA	antisense: CCNA_00216	7	116	3	41060	65740	11701	120	316
234018			233863	-	-	predicted RNA	antisense: CCNA_00217	17	165	21	99614	93762	65487	163	553
	233977	236127	236127	+	-	CCNA_00217	thiol:disulfide interchange protein DsbD	16	135	59	93445	76490	180877	13	54
236919	236877	236131	236048	-	-	CCNA_00218	hypothetical protein	16	144	41	94650	82064	127955	36	135
236128			236173	+	-	predicted RNA	antisense: CCNA_00218	7	42	9	44915	24236	28805	168	709
236418			236439	+	-	predicted RNA	antisense: CCNA_00218	3	10	3	21975	6198	11048	110	594
236881			237025	+	-	predicted RNA	-	14	130	16	79277	73902	50629	137	468
237029			236920	-	-	predicted RNA	-	14	115	9	84433	65686	28532	154	541
	237030	237635		+	-	CCNA_00220	thiol-disulfide isomerase and thioredoxin	22	104	75	125783	59199	230672	49	228
	238136	237642		-	-	CCNA_00221	hypothetical protein	4	46	32	23759	26556	100652	25	101
238138			238213	+	-	predicted RNA	-	13	34	13	76771	19640	40400	108	600
238223			238137	-	-	predicted RNA	-	5	35	1	30265	20031	6116	58	216
	238241	239860		+	-	CCNA_00222	glucose-6-phosphate isomerase/glucose-6 phosphate 1-epimerase	7	62	34	42120	35578	106404	9	37
	239869	240651		+	-	CCNA_00223	esterase lipase Family protein	0	17	33	4963	9759	103748	11	50
242926	242693	240648	240648	-	-	CCNA_00224	TonB-dependent receptor protein	45	426	72	254409	241781	220928	33	116
240963			241109	+	-	predicted RNA	antisense: CCNA_00224	20	100	45	115566	56806	140446	157	709
241191			241445	+	-	predicted RNA	antisense: CCNA_00224	21	205	66	122891	116577	203369	155	578
242048			242158	+	-	predicted RNA	antisense: CCNA_00224	8	30	56	46265	17208	173152	142	710
242682			242893	+	-	predicted RNA	antisense: CCNA_00224	29	236	23	167518	134157	71862	167	587
243020	243024	243056	243156	+	-	CCNA_00225	hypothetical protein	0	2	1	1590	1587	5069	20	83
243175			243026	-	-	predicted RNA	antisense: CCNA_00225 CCNA_00226	7	25	35	40722	14306	109273	72	365
	243157	243432		+	-	CCNA_00226	hypothetical protein	2	23	6	16867	13486	21399	16	62
	244056	243490		-	-	CCNA_00227	methyltransferase	1	9	6	10168	5109	20003	4	20
244697	244670	244056		-	-	CCNA_00228	putative membrane spanning protein	27	243	15	153831	138172	46790	55	183
244356			244672	+	-	predicted RNA	antisense: CCNA_00228	126	321	170	716048	182288	523994	272	1495
	244790	245764	245764	+	-	CCNA_00229	CAAX amino terminal protease family protein	2	36	24	14216	20754	75003	9	37
245316			245290	-	-	predicted RNA	antisense: CCNA_00229	0	6	1	2554	3463	3369	36	115
247082	247003	245765	245765	-	-	CCNA_00230	ribosomal large subunit pseudouridine synthase B	9	147	31	54987	83759	96767	19	63
246293			246436	+	-	predicted RNA	antisense: CCNA_00230	26	101	33	151277	57544	103885	150	723
247055	247055	247540		+	-	CCNA_00231	tRNA-specific adenosine deaminase	1	23	37	7903	13559	114842	21	93
	247953	247537		-	-	CCNA_00232	hypothetical protein	3	16	12	21542	9368	39247	11	56
247999	248082	249119		+	-	CCNA_00233	UDP-N-acetylglucosamine 4,6-dehydratase	22	215	26	126024	122346	80937	31	105
248270			248051	-	-	predicted RNA	antisense: CCNA_00233	51	127	176	289879	72246	540522	255	1367
248551			248446	-	-	predicted RNA	antisense: CCNA_00233	27	96	29	157686	54750	90423	191	952
248901			248753	-	-	predicted RNA	antisense: CCNA_00233	15	96	47	87566	54623	144589	150	641
	249116	250276		+	-	CCNA_00234	WecE-family cell wall biogenesis enzyme	5	44	20	33060	25350	63135	8	34
250610	250548	250273	250271	-	-	CCNA_00235	hypothetical protein	21	109	28	122216	61847	87797	75	328
250418			250687	+	-	predicted RNA	antisense: CCNA_00236 CCNA_00235	44	186	56	251469	105856	172894	141	654
252864	252308	250611	250611	-	-	CCNA_00236	hypothetical protein	20	176	61	114313	100039	187737	20	78
251967			252195	+	-	predicted RNA	antisense: CCNA_00236	32	41	360	182795	23719	1104977	353	1909
252196	252525	253232		+	chvI	CCNA_00237	two-component response regulator chvI	10	294	11	57686	166961	34208	52	121
253221			252989	-	-	predicted RNA	antisense: chvI chvG	83	154	146	471710	87456	449127	244	1442
	253207	254811		+	chvG	CCNA_00238	two-component sensor histidine kinase chvG	6	64	33	39228	36296	102913	9	37
	254808	255242	255242	+	hprK	CCNA_00239	serine kinase/phosphatase HprK	3	55	14	22216	31206	45530	22	75
255548			255173	-	-	predicted RNA	antisense: hprK CCNA_00240	352	326	323	1985686	184794	992305	382	2803
255243	255318	255725		+	-	CCNA_00240	PTS system, IIA component	9	115	9	54506	65359	29852	40	122
255831			255701	-	-	predicted RNA	antisense: CCNA_00241 CCNA_00240	21	95	90	123084	54090	278403	242	1159
	255722	256000	256255	+	-	CCNA_00241	phosphocarrier protein HPr	5	51	16	30746	28906	49870	35	130
256411	256344	256240	256001	-	-	CCNA_03917	hypothetical protein	5	25	7	28819	14648	23691	48	213
256348			256417	+	-	predicted RNA	antisense: CCNA_00243	21	57	31	120048	32481	96054	219	1183
	256810	256412	256412	-	-	CCNA_00243	hypothetical protein	11	35	18	64963	20124	56913	22	118
256857	256953	257594	257622	+	-	CCNA_00244	HAD superfamily phophatase	19	147	24	112722	83519	74867	37	140
257448			257397	-	-	predicted RNA	antisense: CCNA_00244	1	28	5	8192	16118	16011	86	258
257623	257623	257907	257907	+	-	CCNA_00245	pterin-4-alpha-carbinolamine dehydratase	8	98	12	47036	55712	37319	51	163
257795			257675	-	-	predicted RNA	antisense: CCNA_00245	12	64	28	69156	36535	86492	120	529
257965			257859	-	-	predicted RNA	antisense: CCNA_00246 CCNA_00245	10	30	15	59710	17041	48186	73	389
257908	257952	258737	258917	+	-	CCNA_00246	cyclohexanol dehydrogenase	21	233	52	120819	132051	161010	50	175
258350			258233	-	-	predicted RNA	antisense: CCNA_00246	23	38	91	133397	21628	278995	215	1226
258539			258420	-	-	predicted RNA	antisense: CCNA_00246	20	76	81	117927	43266	250174	230	1142
258722			258699	-	-	predicted RNA	antisense: CCNA_00246	2	11	5	12289	6305	16922	110	493
259436	259436	258879		-	spdR	CCNA_00247	two-component receiver protein SpdR	9	52	26	55759	29912	80497	22	99
259357			259544	+	-	predicted RNA	antisense: CCNA_00248 spdR	29	111	60	166698	63263	185931	151	737
261033	260914	259514	259437	-	-	CCNA_00248	sensor histidine protein kinase	20	136	31	114120	77277	96387	17	68
260337			260362	+	-	predicted RNA	antisense: CCNA_00248	1	10	2	9349	5665	8696	73	303
260870	260971	261561	261615	+	-	CCNA_00249	SCO1/SenC family protein	25	267	19	142554	151843	59948	63	199
261653			261090	-	-	predicted RNA	antisense: CCNA_00249 CCNA_00250	93	371	185	525686	210364	567354	161	770
261625	261642	262904	262904	+	-	CCNA_00250	poly(3-hydroxyalkanoate) depolymerase	22	339	30	125686	192145	92153	37	108
262746			262367	-	-	predicted RNA	antisense: CCNA_00250	240	414	200	1357012	235055	614357	305	1935
262895			262821	-	-	predicted RNA	antisense: CCNA_00250	7	30	10	43903	17554	33358	88	421
	262953	263672		+	-	CCNA_00251	zinc metalloprotease	2	14	19	11710	8215	60464	8	37
265866	265745	263784	263663	-	pbpX	CCNA_00252	multimodular transpeptidase-transglycosylase PbpX	38	261	64	219855	148375	199013	24	96
264328			264388	+	-	predicted RNA	antisense: pbpX	1	5	48	7421	3360	149188	174	874
264518			264648	+	-	predicted RNA	antisense: pbpX	73	115	85	415325	65632	263196	299	1893
265219			265873	+	-	predicted RNA	antisense: pbpX	92	224	529	522602	127245	1623933	218	1157
265999	265999	267027	267163	+	-	CCNA_00253	aspartate-semialdehyde dehydrogenase	32	437	39	180963	247863	121429	60	178
266705			266031	-	-	predicted RNA	antisense: CCNA_00253	314	665	476	1773927	377135	1461071	309	1783
267175			267038	-	-	predicted RNA	antisense: CCNA_00254	60	140	48	339036	79856	147822	238	1368
267164	267164	268066	268066	+	-	CCNA_00254	RarD family membrane permease	7	88	59	40096	50393	183426	25	101
	269187	268063		-	-	CCNA_00255	esterase	2	12	20	14554	7360	61617	5	24
270057	270057	269206		-	-	CCNA_00256	pyridoxine kinase	3	24	18	19373	14160	55349	8	34
270058			271587	+	-	predicted RNA	antisense: CCNA_00257	3791	2087	3504	21376144	1182713	10743147	906	7255
271734	271567	270176	270086	-	-	CCNA_00257	adenosylhomocysteinase	70	922	48	396481	522512	149051	89	255
272705	272620	271910	271883	-	-	CCNA_00259	hypothetical protein	22	330	16	127566	187422	50887	62	171
271919			272237	+	-	predicted RNA	antisense: CCNA_00259	64	283	53	363277	160367	164668	159	719
272537			272720	+	-	predicted RNA	antisense: CCNA_00259	17	140	25	99710	79490	77067	126	464
	273558	272872		-	-	CCNA_00260	glutathione S-transferase	2	27	11	11566	15830	35574	8	30
273534	273695	274738	274812	+	-	CCNA_00261	ribonucleoside-diphosphate reductase beta chain	80	968	48	451566	548830	150113	125	367
274794			273586	-	-	predicted RNA	antisense: CCNA_00261	1254	2013	1097	7075132	1140712	3363939	495	3192
	274921	275793		+	-	CCNA_00262	ketopantoate reductase panE/ApbA family protein	7	16	26	42939	9104	82485	9	51
	276237	275815	275815	-	-	CCNA_00263	hypothetical protein	2	20	12	15180	11708	39763	12	52
276336			276238	-	-	predicted RNA	-	7	25	1	43951	14545	5949	43	216
275889			275936	+	-	predicted RNA	antisense: CCNA_00263	2	6	4	13108	3575	14721	40	218
276222			276337	+	-	predicted RNA	antisense: CCNA_00263	8	26	13	47710	15234	41508	58	300
277756	277637	276384	276384	-	-	CCNA_00264	C4-dicarboxylate transport protein	16	232	35	93349	131656	108225	28	88
276451			276726	+	-	predicted RNA	antisense: CCNA_00264	51	126	216	290361	71552	662877	231	1237
276890			276957	+	-	predicted RNA	antisense: CCNA_00264	11	55	36	66987	31543	111018	221	1027
277015			277371	+	-	predicted RNA	antisense: CCNA_00264	100	172	342	567180	97650	1050720	281	1601
277452	278017	279471	279633	+	-	CCNA_00265	AMP nucleosidase	20	219	46	118072	124642	142297	25	88
278886			277935	-	-	predicted RNA	antisense: CCNA_00265	487	269	1320	2747614	152688	4046835	370	2432
279367			279179	-	-	predicted RNA	antisense: CCNA_00265	49	28	169	278891	15908	519896	227	1436
279529			279443	-	-	predicted RNA	antisense: CCNA_00265	55	27	27	315180	15693	84914	175	1593
280837	280837	279599		-	-	CCNA_00266	3-ketoacyl-CoA thiolase	15	70	54	84915	39984	165897	16	78
	281872	280931		-	-	CCNA_00267	MutT-like protein	4	26	14	25012	14790	43466	6	29
282144			281873	-	-	predicted RNA	antisense: CCNA_R0005 dnaX	898	803	57	5064433	455038	177507	767	6981
281946			282042	+	-	CCNA_R0005	-	40	81	2	226024	46031	7133	149	959
	282130	283956	283956	+	dnaX	CCNA_00268	DNA polymerase III subunit gamma/tau	10	106	32	60626	60533	98193	10	40
284308			283883	-	-	predicted RNA	antisense: CCNA_00269 dnaX	290	423	449	1636192	240160	1378706	406	2546
283957	284102	284431	284431	+	-	CCNA_00269	YbaB/EbfC-family DNA-binding protein	5	69	6	28819	39530	20367	30	89
	284558	285160		+	recR	CCNA_00270	Recombination protein recR	0	3	10	3469	1919	31734	4	20
285349			285241	-	-	predicted RNA	antisense: CCNA_00271	68	90	51	388578	51067	158703	264	1829
285245	285270	285422	285422	+	-	CCNA_00271	hypothetical protein	1	49	7	8385	27992	22142	47	127
	285476	286765	286765	+	-	CCNA_00272	RmuC family protein	9	126	41	52771	71806	126589	18	64
287230			286635	-	-	predicted RNA	antisense: CCNA_00272 CCNA_00273	241	518	696	1359710	293586	2134663	382	2118
286766	286774	287295	287295	+	-	CCNA_00273	peptide deformylase	6	192	22	34698	109080	68022	52	135
288019			287406	-	-	predicted RNA	antisense: CCNA_00274	71	578	35	400530	328036	107391	133	453
287418	287636	287998	288003	+	-	CCNA_00274	hypothetical protein	22	286	8	128771	162516	25861	103	291
289616	289527	288082	288081	-	-	CCNA_00275	transposase, DDE family	42	447	72	239421	253768	222780	49	165
288107			288238	+	-	predicted RNA	antisense: CCNA_00275	17	140	13	97975	79875	42282	159	555
289077			289109	+	-	predicted RNA	antisense: CCNA_00275	1	9	3	7855	5514	9348	57	229
289312			289675	+	-	predicted RNA	antisense: CCNA_00276 CCNA_00275	80	382	50	453542	216607	155653	174	756
290096	290096	289617	289617	-	-	CCNA_00276	hypothetical protein	8	75	8	45734	42499	27318	23	80
290165			290103	-	-	predicted RNA	antisense: CCNA_00277	4	18	1	26795	10692	4598	48	222
	290161	291321	291321	+	-	CCNA_00277	succinyl-diaminopimelate desuccinylase	3	32	20	18072	18175	63712	7	28
	291339	292259		+	-	CCNA_00278	glutaminase	2	51	22	15277	29262	68963	11	41
292311	292311	292901	292901	+	-	CCNA_00279	NAD(P)H-quinone reductase	9	87	24	52674	49792	76172	27	100
292897			292327	-	-	predicted RNA	antisense: CCNA_00279	264	159	1164	1492963	90470	3570906	496	3008
	293641	292898		-	-	CCNA_00280	tRNA pseudouridine synthase A	8	53	128	48048	30444	395355	44	212
	294567	293641		-	-	CCNA_00281	methionyl-tRNA formyltransferase	2	13	28	13253	7722	88389	8	39
294659	294659	294991	295192	+	-	CCNA_00282	conserved cell surface protein	12	51	39	70265	28935	121687	46	221
	295969	295109	294764	-	-	CCNA_00283	2,3,4,5-tetrahydropyridine-2-carboxylate N-succinyltransferase	3	79	29	21975	44829	89952	17	60
295459			295568	+	-	predicted RNA	antisense: CCNA_00283	31	185	40	178506	105148	125375	302	1239
	296631	295966		-	-	CCNA_00284	pyrimidine 5'-nucleotidase family protein	15	116	20	88771	66116	63514	29	109
296086			296248	+	-	predicted RNA	antisense: CCNA_00284	25	83	66	141493	47232	204598	159	804
296577			296627	+	-	predicted RNA	antisense: CCNA_00284	23	29	36	133397	16602	111610	263	1709
297542	297542	296628		-	-	CCNA_00285	acetylglutamate kinase	9	196	37	56240	111595	114053	34	102
296964			297109	+	-	predicted RNA	antisense: CCNA_00285	50	124	54	285590	70795	167491	214	1196
297205			297218	+	-	predicted RNA	antisense: CCNA_00285	0	3	10	1349	1944	32584	182	854
297320			297475	+	-	predicted RNA	antisense: CCNA_00285	27	68	119	155325	38929	364820	224	1194
298211	298193	297735	297735	-	lovR	CCNA_00286	two-component receiver domain protein LovR	17	195	8	100433	110794	24692	57	171
297918			298426	+	-	predicted RNA	antisense: lovK lovR	121	507	108	685734	287305	332250	185	854
299318	299318	298212	298212	-	lovK	CCNA_00287	photosensory histidine protein kinase LovK	34	455	30	195373	257881	92168	56	164
298713			299033	+	-	predicted RNA	antisense: lovK	45	173	51	254072	98173	157216	110	529
300548	300534	299485	299361	-	-	CCNA_00288	ABC-type sulfate transport system, periplasmic component	47	445	34	266216	252508	105615	60	198
299364			299770	+	-	predicted RNA	antisense: CCNA_00288	117	365	55	660722	206828	171604	164	851
300076			300210	+	-	predicted RNA	antisense: CCNA_00288	26	75	17	150506	42807	53331	113	608
301047	300797	300549	300549	-	-	CCNA_00289	hypothetical protein	1	15	7	6795	8826	24207	14	53
300826			303659	+	-	predicted RNA	antisense: CCNA_00290	368	645	3991	2077686	365969	12237259	324	1726
	304305	301048	301048	-	-	CCNA_00290	autotransporter protein	44	383	98	253542	217188	301047	21	78
303714			304468	+	-	predicted RNA	antisense: CCNA_00290	224	358	1521	1263807	203077	4664380	494	2706
304487			304306	-	-	predicted RNA	antisense: phoR	8	105	17	47759	59913	54621	92	297
	304469	305884	305884	+	phoR	CCNA_00291	phosphate regulon sensor protein phoR	6	102	36	37012	57871	111352	14	48
306056			305872	-	-	predicted RNA	antisense: pstC phoR	35	45	43	200385	25619	134633	98	649
305885	306029	307462		+	pstC	CCNA_00292	phosphate transport system permease protein pstC	17	143	29	99228	81385	90575	17	63
307445			307355	-	-	predicted RNA	antisense: pstC	17	34	35	101012	19562	108438	144	838
	307455	308750	308754	+	pstA	CCNA_00293	phosphate transport system permease protein pstA	44	583	46	248819	330615	141660	63	185
308034			307601	-	-	predicted RNA	antisense: pstA	239	511	127	1350795	289713	390362	259	1559
308250			308141	-	-	predicted RNA	antisense: pstA	13	37	20	73301	21481	61845	90	474
308810	308810	309634	309634	+	pstB	CCNA_00294	phosphate transport ATP-binding protein pstB	14	93	27	79903	52972	83108	21	87
309635	309660	310352	310373	+	phoU	CCNA_00295	phosphate transport system protein phoU	17	259	14	98987	147110	45090	50	140
310482			310146	-	-	predicted RNA	antisense: phoU phoB	241	279	102	1360240	158359	315465	240	1814
310374	310374	311066	311066	+	phoB	CCNA_00296	phosphate regulon response regulator PhoB	10	98	20	58554	55595	62164	23	84
	311896	311039		-	-	CCNA_00297	two-component response regulator	2	11	27	13590	6725	82941	8	40
312666	312666	311893		-	-	CCNA_00298	hypothetical protein	15	214	19	87421	121696	59462	39	115
311968			312186	+	-	predicted RNA	antisense: CCNA_00298	14	277	11	79807	157114	35999	164	415
	312678	313961		+	-	CCNA_00299	phosphoribosylamine--glycine ligase	2	22	41	14216	12982	128122	8	40
314385	314385	313978	313978	-	-	CCNA_00300	glyoxalase superfamily protein	1	36	21	10650	20934	65973	21	79
314229			314443	+	-	predicted RNA	antisense: CCNA_00300	20	23	202	112963	13290	620124	212	1157
314444	314615	315697	315697	+	-	CCNA_00301	phosphotransferase family protein	21	268	34	119421	151863	104386	37	115
314606			314475	-	-	predicted RNA	-	7	64	2	44481	36438	6526	66	220
315338			315124	-	-	predicted RNA	antisense: CCNA_00301	41	158	45	233493	90084	138609	150	716
315702	315702	316991		+	-	CCNA_00302	imidazolonepropionase-related amidohydrolase	23	184	47	134987	104742	144893	26	99
316641			316539	-	-	predicted RNA	antisense: CCNA_00302	59	81	54	336578	46129	168325	265	1783
	318034	317027		-	lpxK	CCNA_00303	tetraacyldisaccharide-1-P 4'-kinase	5	28	39	29060	16118	121733	11	55
	319308	318031		-	-	CCNA_00304	3-deoxy-D-manno-octulosonic-acid transferase	3	12	14	17686	6989	45742	3	18
	320303	319278		-	czcD	CCNA_00305	cobalt-zinc-cadmium resistance protein czcD	7	58	26	40048	33053	80179	12	49
320155			320280	+	-	predicted RNA	antisense: czcD	30	48	88	172337	27392	271619	213	1246
	321048	320335	320335	-	-	CCNA_00306	lysophospholipid acyltransferase	2	42	18	16144	23997	55243	12	44
[truncated: 6,833 more rows]
