# Supplementary material for: The noncoding RNA CcnA modulates the master cell cycle regulators CtrA and GcrA in Caulobacter crescentus
Source: PLoS Biol. 2022 Feb 22;20(2):e3001528. doi: 10.1371/journal.pbio.3001528 (PMC8959179; doi:10.1371/journal.pbio.3001528)
Supplement: S9 Table — (XLSX) [file pbio.3001528.s009.xlsx]

## Sheet: 1A
Data Set	Target	Sample	Ctrl	Relative Quantity	Relative Quantity SD	Corrected Relative Quantity SD	Relative Quantity SEM	Corrected Relative Quantity SEM	Unscaled Expression	Unscaled Expression SD	Corrected Unscaled Expression SD	Unscaled Expression SEM	Corrected Unscaled Expression SEM	Expression	Expression SD	Corrected Expression SD	Expression SEM	Corrected Expression SEM	Wells	Mean Cq	Cq SD	Cq SEM
2-SYBR	16s	g4	*	1	0.066342	0.066342	0.0469109	0.0469109											2	22.1893	0.0931255	0.0658497
2-SYBR	16s	g5		9.07251	0.132071	0.337888	0.0933883	0.238923											2	19.0938	0.0204343	0.0144492
2-SYBR	16s	g6		100	5.70332	9.15281	4.03285	6.47202											2	15.725	0.0800585	0.0566099
2-SYBR	16s	t0		25519.4	1511.98	4299.92	1069.13	3040.5											2	7.94554	0.0831681	0.0588087
2-SYBR	16s	t15		22899.9	1393.85	3835.8	985.598	2712.32											2	8.09757	0.0854398	0.0604151
2-SYBR	16s	t30		20696.2	820.841	3300.83	580.422	2334.04											2	8.2396	0.0556734	0.0393671
2-SYBR	16s	t45		25818.2	637.654	4126.7	450.889	2918.02											2	7.9292	0.0346688	0.0245145
2-SYBR	16s	t60		24199.9	1385.28	4042.02	979.538	2858.14											2	8.02006	0.0803532	0.0568183
2-SYBR	16s	t75		39184.3	977.274	6515.69	691.037	4607.29											2	7.34357	0.0350094	0.0247554
2-SYBR	16s	t90		34393.8	1669.82	5829	1180.74	4121.72											2	7.52662	0.0681507	0.0481898
4-SYBR	R94q	g2		0.0118201	0	0.000497107	0	0.000497107											1	32.9028	0	0
4-SYBR	R94q	g3		0.100628	0.0108247	0.011044	0.00765425	0.0078093											2	29.5495	0.168433	0.1191
4-SYBR	R94q	g4	*	1	0.00590833	0.00590833	0.00417782	0.00417782											2	25.954	0.0092511	0.00654151
4-SYBR	R94q	g5		10.072	0.371718	0.432177	0.262844	0.305595											2	22.3374	0.0577864	0.0408612
4-SYBR	R94q	g6		111.146	9.07327	10.3414	6.41577	7.31244											2	18.5779	0.12782	0.0903825
4-SYBR	R94q	t0		0.15705	7.77776e-05	0.00275619	5.4997e-05	0.00194892											2	28.8525	0.000775434	0.000548315
4-SYBR	R94q	t15		0.122516	0.00812117	0.00847911	0.00574254	0.00599563											2	29.2413	0.10379	0.0733903
4-SYBR	R94q	t30		0.0723631	0.00512258	0.00542989	0.00362221	0.00383951											2	30.0658	0.110841	0.0783763
4-SYBR	R94q	t45		0.101749	0.00409097	0.00464665	0.00289275	0.00328567											2	29.5321	0.0629543	0.0445154
4-SYBR	R94q	t60		0.175522	0.00120593	0.00313537	0.000852724	0.00221704											2	28.6784	0.0107577	0.00760685
4-SYBR	R94q	t75		0.434366	0.000697335	0.00350253	0.00049309	0.00247666											2	27.2596	0.0025137	0.00177745
4-SYBR	R94q	t90		0.565006	0.0332723	0.0334124	0.023527	0.0236261											2	26.8479	0.0922057	0.0651992

## Sheet: 2B
	WT			Empty vector			Plac-ccnA
Generation time (min)	179.4	164	170.8	172.4	178.4	180.9	252.9	225.4	246
IPTG 1mM / 3 biologicql r

## Sheet: 5DF
Figure 5
D
	% bound (P2-ctrA)
sRNA (nM)	γ-ctrAp2WT/CcnAWT		γ-ctrAp2WT/CcnAGGGG
0	0.20202	0.614815	1.72193	0.184997
50	3.58994	6.56478	0.515844	1.20881
100	12.1339	8.39695	3.77113	4.33985
200	21.9178	28.4944	7.41517	8.72416
300	22.4806	26.6872	8.41039	7.21649
400	32.8283	26.064	12.4028	11.805
500	28.1017	30.5233	13.6852	9.94877
1000	41.0295	37.3737	19.9187	22.6823
1500	50.0859	45.1724	19.5402	21.3142
2000	52.781	47.7099	22.1128	24.7439
F
	% bound (gcrA)
sRNA (nM)	γ-gcrAWT/CcnAWT		γ-gcrAWT/CcnAGGGG
0	0.871023	1.19939	0.295606	0.253466
50	11.3422	15.8706	2.34579	1.25358
100	21.3802	28.934	6.81568	7.61435
200	42.4379	41.0359	10.8459	10.6628
300	42.3611	37.2796	11.7647	11.7246
400	49.0291	45.6954	17.5824	14.4458
500	45.0575	44.668	13.8871	28.7004
1000	53.4954	50.1166	21.124	21.0158
1500	50.5848	49.25	21.3922	25.76
2000	50.1502	55.9494	19.5572	25.28

## Sheet: 6B
	WT			Empty vector			Plac-ccnA			Plac-ccnAGGGG
Generation time (min)	179.4	164	170.8	172.4	178.4	180.9	252.9	225.4	246	228.5	189.2	196.2
IPTG 1mM

## Sheet: 6E
WT NI 1N	WT NI 2N	WT NI >3N	Empty vector NI 1N	Empty vector NI 2N	Empty vector NI >3N	Plac-ccnA NI 1N	Plac-ccnA NI 2N	Plac-ccnA NI >3N	Plac-ccnAGGGG NI 1N	Plac-ccnAGGGG NI 2N	Plac-ccnAGGGG NI >3N	WT + IPTG 1N	WT + IPTG 2N	WT + IPTG >3N	Empty vector + IPTG 1N	Empty vector + IPTG 2N	Empty vector + IPTG >3N	Plac-ccnA + IPTG 1N	Plac-ccnA + IPTG 2N	Plac-ccnA + IPTG >3N	Plac-ccnAGGGG + IPTG 1N	Plac-ccnAGGGG + IPTG 2N	Plac-ccnAGGGG + IPTG 3N
29	71.3	0.18	35.9	62.5	0.36	27.8	70.5	0.92	21.5	65.2	11	25.9	72.8	0.55	34.9	63.8	0.71	30	68.1	1.21	26.8	58.4	11.7
26.2	72.7	0.42	36.2	62.5	0.76	23.3	73.1	2.51	21.3	63.9	12.6	26.5	72.2	0.45	34.6	64.3	0.67	24.2	73	1.75	24.1	60.5	12.5
24.7	73.9	0.49	34.3	64.2	0.89	30.1	67.9	0.98	24.3	61.3	11.4	28	70.1	0.86	34.5	63.7	1.27	30.5	66.6	1.88	33.6	53.3	10.3
									22.5	62.9	11.9
									33	53.9	10.2
Flow cytometry legend:
1N : 1 chromosome
2N: 2 chromosomes
> 3N: more than 3 chromosomes
IPTG concentration used : 1mM
Time of induction : 30min
3 biological triplicates with their own technical replicates : at least 3.

## Sheet: 7D
n	WT		n	ΔccrM		n	ΔccrM + pSRK-ccnA		n	ΔccrM + Empty pSRK		n	WT + Empty pSRK
1	2.36		1	0.44		1	1.96		1	0.3		1	2.2		Motility test ccrM Figure 7D
2	2.28		2	0.4		2	1.94		2	0.16		2	2.12		diameter in cm
3	2.48		3	0.4		3	2.06		3	0.25		3	2.2
	Note the WT used is the same as in 8E

## Sheet: 8E
n	WT		n	ΔpleC		n	ΔpleC + pSRK-ccnA		n	ΔpleC + pSRK-ccnA-as		n	ΔpleC + Empty pSRK
1	2.36		1	0.54		1	1.23		1	0.25		1	0.4		Motility test pleC Figure 8E
2	2.28		2	0.7		2	1.24		2	0.32		2	0.33		diameter in cm
3	2.48		3	0.5		3	1.32		3	0.2		3	0.27
	Note the WT used is the same as in 7D

## Sheet: S4B
WT NI 1N	WT NI 2N	WT NI >3N	Empty vector NI 1N	Empty vector NI 2N	Empty vector NI >3N	Plac-ccnA NI 1N	Plac-ccnA NI 2N	Plac-ccnA NI >3N		WT + IPTG 1N	WT + IPTG 2N	WT + IPTG >3N	Empty vector + IPTG 1N	Empty vector + IPTG 2N	Empty vector + IPTG >3N	Plac-ccnA + IPTG 1N	Plac-ccnA + IPTG 2N	Plac-ccnA + IPTG >3N
39.5	57.1	0.51	31.6	63.3	1.28	37.7	55.3	0.91		61.4	36.4	1.23	68.2	27.8	1.87	70.4	27.9	1.34
36.6	59.2	0.79	32.3	62.9	1.1	37.7	56.3	0.84		58.7	38.4	1.23	50.2	46	2.43	64.3	34.4	1.43
37.7	56.9	0.83	32.8	62.3	0.99	35.9	57.9	0.43		61.3	35.6	1.32	70.9	26.6	2.83	54.9	44.1	1.45
Flow cytometry legend:
1N : 1 chromosome
2N: 2 chromosomes
> 3N: more than 3 chromosomes
IPTG concentration used : 10mM
Time of induction : ON (overnight)
3 biological replicates with 3 technical replicates each

## Sheet: S5D
Raw data
	no cluster	cluster	H-I cluster
Plac-ccnA	819	397	461
Empty vector	949	128	13
fraction of total (%)
	no cluster	cluster	H-I cluster
Plac-ccnA	48.8372	23.6732	27.4896
Empty vector	87.0642	11.7431	1.19266

## Sheet: S5E
	Small	predivisionnal	elongated
Plac-ccnA	155	307	396		number of cells
Empty vector	27	58	56

[truncated: 3 more sheets: S8B, S9C, S16C]
